# Supplementary material for: Differentially expression and function of circular RNAs in ovarian cancer stem cells
Source: J Ovarian Res. 2022 Aug 17;15:97. doi: 10.1186/s13048-022-01014-z (PMC9382745; doi:10.1186/s13048-022-01014-z)
Supplement: Supplementary file 1 — Additional file 1. [file 13048_2022_1014_MOESM1_ESM.xlsx]

## Sheet: up_A2780-3D-SP_1 vs A2780-C_1
A2N80-C_1_vs_A2N80-3D-SP_1 1.5 fold up regulated CircRNAs
	Fold change and Regulation				Annotations											Raw Intensity		Normalized Intensity
circRNA	Fold Change	FC (abs)	Log Fold change	Regulation	probeID	Alias	source	chrom	strand	txStart	txEnd	circRNA_type	best_transcript	GeneSymbol	Sequence	[A2N80-C_1](raw)	[A2N80-3D-SP_1](raw)	[A2N80-C_1](normalized)	[A2N80-3D-SP_1](normalized)
hsa_circRNA_000654	2.61893	2.61893	1.38897	up	ASCRP3000012	hsa_circ_0000654	circBase	chr15	+	93480747	93482948	exonic	NM_001271	CHD2	AAAAACGTTAGAGAAAAATGGAAACAGGAACCCTCAGAAGATGAACAGGAACAAGGCACC	153	71	7.35036	5.96139
hsa_circRNA_008846	6.11974	6.11974	2.61347	up	ASCRP3000017	hsa_circ_0008846	circBase	chr6	-	18256591	18258636	exonic	NM_003472	DEK	AAAAAGAAGGAAGAAATGTTGAAAAAAAAAGAGTCTCATCGTGGAAGGCAAGAGGGAAAA	225.5	52	8.05425	5.44078
hsa_circRNA_100098	1.55169	1.55169	0.633843	up	ASCRP3000033	hsa_circ_0007822	circBase	chr1	+	23356961	23385660	exonic	NM_015013	KDM1A	AAAAATGCCCACTTTATGAAGCCAACGGACAAGCTGTAGAGTACAGAGAGATGGATGAAA	295	270	8.46632	7.83248
hsa_circRNA_092547	14.5512	14.5512	3.86306	up	ASCRP3000038	hsa_circ_0001445	circBase	chr4	+	144464661	144465125	exonic	NM_003601	SMARCA5	AAAACAAAAGGGAGGCTTGTGGATCAGAATCTGAACAAAATTGGGAAAGATGAAATGCTT	1306	144	10.8805	7.01747
hsa_circRNA_004103	1.81026	1.81026	0.856196	up	ASCRP3000041	hsa_circ_0004103	circBase	chr11	+	102233626	102239279	exonic	NM_001166	BIRC2	AAAACAAGCTGAAGAAATGGCATCAGGTGTGAGTTCTTGATACGAATGAAAGGCCAAGAG	147	97.5	7.31456	6.45836
hsa_circRNA_000566	2.71211	2.71211	1.43942	up	ASCRP3000042	hsa_circ_0000566	circBase	chr14	+	97299803	97327072	exonic	NM_003384	VRK1	AAAACAATAACAAAGTGAAAATGCCTCGTGTAAAAGCAGCTCAAGCTGGAAGACAGAGCT	588	340	9.55542	8.11601
hsa_circRNA_006759	1.66271	1.66271	0.733538	up	ASCRP3000044	hsa_circ_0006759	circBase	chr2	-	63711737	63798760	exonic	uc002sci.2	WDPCP	AAAACAGTCGGTGTGTGCTGAGCAAATGGAAGAACAAATATGTCTGTCAGAAAACCATGA	171	129	7.58447	6.85094
hsa_circRNA_101633	2.41975	2.41975	1.27486	up	ASCRP3000048	hsa_circ_0036629	circBase	chr15	+	85657103	85664245	exonic	NM_002605	PDE8A	AAAACATGGAGAGGTAATCAATATTATCAATGCTGCCCAGGAAAGTAGTCCCATGCCTGT	515	331.5	9.36727	8.09241
hsa_circRNA_402810	1.50523	1.50523	0.589985	up	ASCRP3000073		25242744	chr3	-	31725125	31774903	exonic	NM_017784	OSBPL10	AAAAGCAAGTTCATGGGCATGTCCGTGGGGGTCTCTATGATAGGGGAAGAAAACATCCTG	1062	1370.5	10.4546	9.86457
hsa_circRNA_068655	2.28969	2.28969	1.19515	up	ASCRP3000074	hsa_circ_0068655	circBase	chr3	-	196129822	196134264	exonic	NM_015562	UBXN7	AAAAGCAGGAAATACTGGTGGAACCAGAACCATTATTTGGTGGTGCAAGTGAAAGTGTAG	972	769	10.3264	9.13121
hsa_circRNA_006131	2.3805	2.3805	1.25126	up	ASCRP3000076	hsa_circ_0006131	circBase	chr6	-	86328535	86329135	exonic	NM_006372	SYNCRIP	AAAAGCTCAGAGGCAAGCAGCAAAAAATCAAATGTAAAAGTGCTGTTTGTACGCAACCTT	156	80	7.38692	6.13566
hsa_circRNA_103384	1.56417	1.56417	0.645395	up	ASCRP3000082	hsa_circ_0065898	circBase	chr3	-	51454240	51456330	exonic	NM_014703	VPRBP	AAAAGGAGACATTGCCCACATTCCGTCCTATTTCAGTGTTCCGGGAAGCCAATGAAGATG	689	783	9.801	9.1556
hsa_circRNA_104979	2.39405	2.39405	1.25945	up	ASCRP3000101	hsa_circ_0007685	circBase	chrX	+	10031484	10035530	exonic	NM_015691	WWC3	AAAATGTGTGAGGATGACAGCCGCTCGTACGCCAGCTGATAACAAAGCCATTGACCTTTG	151	75	7.36137	6.10192
hsa_circRNA_006063	1.60541	1.60541	0.68294	up	ASCRP3000102	hsa_circ_0006063	circBase	chr10	+	26789747	26792203	exonic	NM_019043	APBB1IP	AAAATTAAGCTGGCGCTGGAAAAACTGAAGGAGGCCAAGGTTAAGAAGAGTCCTTAAATG	160	126	7.51025	6.82731
hsa_circRNA_101466	1.78166	1.78166	0.833219	up	ASCRP3000120	hsa_circ_0005387	circBase	chr15	-	28505922	28508315	exonic	NM_004667	HERC2	AAACACATAGTGGGAATTGCCTGTGGGCCTGCCCAGGGCAAGTGTGGTCTTGGGGAGATG	207	152.5	7.908	7.07478
hsa_circRNA_104385	2.0732	2.0732	1.05186	up	ASCRP3000121	hsa_circ_0006365	circBase	chr7	+	65751497	65751696	exonic	NM_003596	TPST1	AAACACTCGAAGGAGTGGAGAGATCTACAGACCAAGTAATCAAGCCAGTCAATGTAGGAG	180.5	110	7.69477	6.64292
hsa_circRNA_020169	1.61508	1.61508	0.691604	up	ASCRP3000128	hsa_circ_0020169	circBase	chr10	-	120927214	120936665	exonic	uc001lec.3	PRDX3	AAACATATTTTAAAACATTTGCATTTTACCACCAGTTGCCCGACATGTGAGTGCCATTCC	139	100	7.16425	6.47265
hsa_circRNA_013959	2.13529	2.13529	1.09443	up	ASCRP3000135	hsa_circ_0013959	circBase	chr1	-	147131761	147131890	exonic	NM_016361	ACP6	AAACCATATTCTCCTTACGACTCTCAATACCATGAGACCACCCTGAAGGTAGAGTGGAAC	6434	9304	13.4286	12.3342
hsa_circRNA_026023	1.66662	1.66662	0.736928	up	ASCRP3000137	hsa_circ_0026023	circBase	chr12	-	48457492	48495299	exonic	NR_051991	SENP1	AAACCATCTGAATTGGCTCAATGATGAGGACTTTGTATCTTTGCTAAAGTCAGTGATGTG	42	32	5.41987	4.68294
hsa_circRNA_404701	8.73905	8.73905	3.12748	up	ASCRP3000140		25070500	chr1	-	247319707	247323115	sense overlapping	NM_003431	ZNF124	AAACCCTATGACTATAAGCAATAAGAACTCGGTTGCCTTTGAGGATGTGGCTGTGAACTT	1294	249.5	10.866	7.7385
hsa_circRNA_104659	1.8001	1.8001	0.848076	up	ASCRP3000145	hsa_circ_0085045	circBase	chr8	-	99718694	99761618	exonic	NM_006281	STK3	AAACCTCCTTATGCTGATATACATCCAATGAGGCCCATATGTTGTAAAGTACTATGGCAG	397	336	8.95364	8.10557
hsa_circRNA_102878	1.71549	1.71549	0.778621	up	ASCRP3000147	hsa_circ_0057551	circBase	chr2	+	196544755	196548630	exonic	NM_020342	SLC39A10	AAACCTGGTTCCTGAAGATGAGGCAAATATAGGGGCATCAGGAAAAATAGAAATGAAGGT	110	79	6.87264	6.09402
hsa_circRNA_101996	5.78182	5.78182	2.53152	up	ASCRP3000149	hsa_circ_0000745	circBase	chr17	+	20107645	20109225	exonic	NM_152904	SPECC1	AAACGGTGAAATTAAACATGTTTCCAGTCTGCTGGCCAAGGGGCCTTTACAACAACTAAA	287.5	68.5	8.43384	5.90231
hsa_circRNA_011153	1.62447	1.62447	0.699967	up	ASCRP3000152	hsa_circ_0011153	circBase	chr1	+	28887144	28887910	exonic	NM_017846	TRNAU1AP	AAACGTTTTAAACTGAACTATGCCACTTACGGGAAACAACCAGATAACAGGATCCCAGCT	150	111	7.33927	6.6393
hsa_circRNA_100865	1.98465	1.98465	0.988884	up	ASCRP3000153	hsa_circ_0002038	circBase	chr11	+	68334481	68343511	exonic	NM_001164160	PPP6R3	AAACTAACAAGAGGAACACGGTAGATCTAAAAAGTGTGATGAAGACCACATGGGGTGTGC	142	85.5	7.25913	6.27025
hsa_circRNA_101224	1.51302	1.51302	0.597428	up	ASCRP3000156	hsa_circ_0029614	circBase	chr13	-	20304378	20356931	exonic	NM_001042414	PSPC1	AAACTACATGGAAAATGCCTGTATCCGGTGTCCGAGGCGAACTCAGTAAGATGATGTTAA	225	196	8.01156	7.41413
hsa_circRNA_100885	3.23803	3.23803	1.69512	up	ASCRP3000158	hsa_circ_0004596	circBase	chr11	-	73418464	73429935	exonic	NM_002869	RAB6A	AAACTAGTGCAAAAGCTGGATACAATGTAAAGCAGATCAGGCTTCAGCTGTGGGATACTG	475.5	213	9.2255	7.53039
hsa_circRNA_087659	1.62707	1.62707	0.702275	up	ASCRP3000161	hsa_circ_0087659	circBase	chr9	+	100109595	100112837	exonic	NM_020893	CCDC180	AAACTCCGCTACTCAAATATTGAGTTCATCAAACACTGCAGACTTCGAGCTGGCTTCTTC	169	126.5	7.53671	6.83444
hsa_circRNA_103314	2.2683	2.2683	1.18161	up	ASCRP3000172	hsa_circ_0064690	circBase	chr3	+	32745359	32750312	exonic	NM_015442	CNOT10	AAACTTTATCAGTTCATAGAGCCTTTTGATCAGGGAGCAGAGAAACATGAAGGCACAGGT	109	59	6.84153	5.65992
hsa_circRNA_005880	1.6999	1.6999	0.765453	up	ASCRP3000174	hsa_circ_0005880	circBase	chr5	+	68881420	68888157	sense overlapping	NM_001042490	GTF2H2C_2	AAACTTTTTGCTAAGAAAAGGCATTTGGATGGCAATACTGAGCCAGGGCTTACATTAGGA	76	53	6.28304	5.51759
hsa_circRNA_400435	1.55042	1.55042	0.632662	up	ASCRP3000178		25242744	chr1	+	230795209	230800333	exonic	NM_007357	COG2	AAAGAAACCTCTGCACTAGAAGCAAGCAGGAAGATTTCGATGTCGATCATTTTGTGTCTG	83	64	6.41886	5.7862
hsa_circRNA_000615	3.16501	3.16501	1.66221	up	ASCRP3000181	hsa_circ_0000615	circBase	chr15	+	64791491	64792365	sense overlapping	NM_015042	ZNF609	AAAGAAAGTCAAGTCTGAAAAGCAATGATGTTGTCCACTGGGCATGTACTGACCAATGTG	1761.5	1162	11.321	9.65876
hsa_circRNA_407172	2.54445	2.54445	1.34736	up	ASCRP3000183		25070500	chr9	-	35148956	35149174	sense overlapping	ENST00000439134	RP11-182N22.7	AAAGAACCTTGGAATGTGAAGAGACATGAGATGGTAGCTGAACCCCCATGTTGACATTTA	3316.5	3330	12.2949	10.9475
hsa_circRNA_404765	1.91993	1.91993	0.941054	up	ASCRP3000187		25070500	chr10	-	70209784	70225569	exonic	NR_102264	DNA2	AAAGAATCAAATTCTATTGAACACCGTAGTCAGAGCTCTGATCCAGCCACACGCCAAATG	129.5	82	7.12215	6.1811
hsa_circRNA_002961	2.24368	2.24368	1.16587	up	ASCRP3000193	hsa_circ_0002961	circBase	chr8	+	98698895	98703416	exonic	NM_178812	MTDH	AAAGACTGGGGAAGGAGTTGGAGTGACCGTTCAATATTTTCTGGCATTGTCAAAGAAAAA	249	144	8.19444	7.02857
hsa_circRNA_102890	1.84903	1.84903	0.88677	up	ASCRP3000199	hsa_circ_0002867	circBase	chr2	-	200245086	200298237	exonic	NM_015265	SATB2	AAAGAGATGAACCAGAGCACATTAGCCAAAGAATGCCCTCTCTCCCAGGTTTGATGATTC	26185.5	45988.5	15.4649	14.5781
hsa_circRNA_102469	2.90104	2.90104	1.53657	up	ASCRP3000202	hsa_circ_0008432	circBase	chr19	+	16192722	16197350	exonic	NM_003290	TPM4	AAAGAGGCCAAGCACATTGCGGAAGAGGCTGACCGCAAATACGAGGAGGCTGAAGGTGAT	315	147	8.5734	7.03683
hsa_circRNA_002635	7.24511	7.24511	2.85701	up	ASCRP3000214	hsa_circ_0002635	circBase	chr13	+	31789187	31803431	exonic	NM_194318	B3GALTL	AAAGCAGGCTGCAGATCTTACACAGCTTTTGGTTTGGCTTCTGAAGATACAAAGAAAGAG	4429.5	1486	12.8259	9.96893
hsa_circRNA_103868	3.0063	3.0063	1.58799	up	ASCRP3000215	hsa_circ_0072797	circBase	chr5	+	68915840	68916286	exonic	uc010ixi.1	SMA	AAAGCAGGTCTTTTCTACACAGGGAGAACATTTTGTGAATTCCTGGGTCCAGAGAGAATT	629.5	325	9.65776	8.06977
hsa_circRNA_104766	2.97655	2.97655	1.57364	up	ASCRP3000221	hsa_circ_0001851	circBase	chr9	-	33971648	33973235	exonic	NM_018449	UBAP2	AAAGCTAGTAGTTTGGGAAGCTGCTCAGAATGGTGCAGATGAGGGAACTGGATTTGGACG	616	322.5	9.6306	8.05696
hsa_circRNA_406107	1.92762	1.92762	0.946821	up	ASCRP3000230		25070500	chr20	-	35693826	35696589	exonic	NM_002895	RBL1	AAAGGAGAATGCCTCCTGGACCTTTCAAGTTTTACTGATAATAGTTTAATACAATTTTTT	291	208.5	8.44216	7.49533
hsa_circRNA_400893	2.29364	2.29364	1.19764	up	ASCRP3000232		25242744	chr12	+	19646733	19646920	exonic	NM_153207	AEBP2	AAAGGAGGAAATTAAAGAACAAAAGACGACGCTCATTACTGTGTTGTTGGTGGCTGCAAT	695	505	9.81808	8.62044
hsa_circRNA_001635	1.64473	1.64473	0.717848	up	ASCRP3000234	hsa_circ_0001635	circBase	chr6	-	108243000	108250718	exonic	NM_007214	SEC63	AAAGGAGGTGATGAGGTTATGTTCATGAGGATAGCAAAAGCTTATGCTGCAGCAAATTCG	334	293.5	8.6651	7.94726
hsa_circRNA_002102	1.98137	1.98137	0.986501	up	ASCRP3000237	hsa_circ_0002102	circBase	chr3	+	40502897	40503739	sense overlapping	NM_003973	RPL14	AAAGGCATCTGGCAAGAAAGCATAAGTGGCAATCATAAAAATGCCCACCAGAAGTATGTC	266	180	8.28626	7.29976
hsa_circRNA_030448	20.1147	20.1147	4.33018	up	ASCRP3000241	hsa_circ_0030448	circBase	chr13	+	76301164	76415337	exonic	NM_005358	LMO7	AAAGGGCCAAACAGGAGGCAGAGAGAGAGAATTCCAAGTACTTGGATGAGTTTGATTAAT	974	74	10.3343	6.00416
hsa_circRNA_104883	1.9437	1.9437	0.958803	up	ASCRP3000244	hsa_circ_0088090	circBase	chr9	+	115179120	115181238	exonic	NM_032303	HSDL2	AAAGGTGAAATTGCAGTCAATGCATTATGGCCTAAAACAGATCTAAAGCATGTATTCCTT	88	57	6.53426	5.57546
hsa_circRNA_400694	2.97252	2.97252	1.57169	up	ASCRP3000255		25242744	chr11	-	2985909	3000467	exonic	NM_005969	NAP1L4	AAAGTGAAATTTTCTGACCCTGGACAGCCTATGGGGATAAAAACATTCAGATGGCAGATC	316	145	8.56247	6.99078
hsa_circRNA_000761	1.64594	1.64594	0.718915	up	ASCRP3000260	hsa_circ_0000761	circBase	chr17	-	37455242	37457328	exonic	NM_032875	FBXL20	AAAGTTAAGTCTTCGTGGATGTCTTGGAGTGGGAGACAATGCATTAAGGCCTGGAATGTT	116	82.5	6.9344	6.21548
hsa_circRNA_102294	7.80258	7.80258	2.96395	up	ASCRP3000261	hsa_circ_0000826	circBase	chr18	+	9182379	9221997	exonic	NM_015208	ANKRD12	AAAGTTACACAGATCCAGGATGAGAAGACTGATAAAAGAAGAAGCTAGCTGAACAGCTGT	297	53	8.48154	5.51759
hsa_circRNA_056978	1.56119	1.56119	0.642646	up	ASCRP3000263	hsa_circ_0056978	circBase	chr2	+	170747674	170753245	exonic	NM_172070	UBR3	AAAGTTGCCTTATTAAAAGTGAGCTACAAGGATGATCAGGATGGTAGTCAAGGTCTGGGC	76.5	57	6.27375	5.6311
hsa_circRNA_008077	1.50655	1.50655	0.591248	up	ASCRP3000273	hsa_circ_0008077	circBase	chrX	+	37245851	37285253	exonic	NM_000950	PRRG1	AAATAATGAAAAAACTGATGCTCACCCCATTTAGAGAAAGAAATCCACCTCCCCAACCCC	2950.5	5137.5	12.1382	11.5469
hsa_circRNA_103952	1.6157	1.6157	0.692159	up	ASCRP3000277	hsa_circ_0074079	circBase	chr5	-	137320945	137346838	exonic	NM_016603	FAM13B	AAATACCCAGCATTTACACAGATGTGGAAGACATGAAAGAGCAAGAAATAGTGAGCAGGA	102.5	75	6.74059	6.04843
hsa_circRNA_400416	2.82964	2.82964	1.50062	up	ASCRP3000278		25242744	chr1	+	225190484	225284941	exonic	NM_001373	DNAH14	AAATACGAAGGTCATTTTTGTACCACCATCTTTTTTTGGCTGATGACTTGTTTCAAACCT	187	84	7.72577	6.22516
hsa_circRNA_101603	1.97024	1.97024	0.978372	up	ASCRP3000282	hsa_circ_0006842	circBase	chr15	-	76566752	76585041	exonic	NM_000126	ETFA	AAATAGTAGCACCAGTGGCACAAGATCTCTGTAAAGTAGCAGGCATAGCAAAAGTTCTGG	357.5	258.5	8.76258	7.78421
hsa_circRNA_002822	1.66281	1.66281	0.73362	up	ASCRP3000295	hsa_circ_0002822	circBase	chr2	-	210993754	211019335	exonic	NM_152519	KANSL1L	AAATCCAACAACTAACAGACATTCACAGGCAAATTCGTGCCTCCAAGGTTTCCAATACTT	339.5	296	8.68671	7.95309
hsa_circRNA_057607	1.60454	1.60454	0.682159	up	ASCRP3000300	hsa_circ_0057607	circBase	chr2	-	197755551	197763093	exonic	NM_024989	PGAP1	AAATCTACACTCATGTCTATTGTCAGAGCACTATGCTGAGTTCAGCAGTGCCTAAGACCT	98	72.5	6.67504	5.99288
hsa_circRNA_103730	3.47445	3.47445	1.79679	up	ASCRP3000310	hsa_circ_0005654	circBase	chr4	-	121675707	121732604	exonic	NM_018699	PRDM5	AAATGATGGACTGAAGATGCACATTCGTACTCACACCAGGGAGATCCTAAGAAAAAGCTT	960	461	10.3056	8.50877
hsa_circRNA_000564	2.25487	2.25487	1.17305	up	ASCRP3000312	hsa_circ_0000564	circBase	chr14	-	95606995	95608085	exonic	NM_030621	DICER1	AAATGCAGTTCAGACAAGAGCAACACAGAGATCTCAAACATTAAAACGGTTACCTAGGGT	119	63	6.95925	5.7862
hsa_circRNA_101805	2.69426	2.69426	1.42989	up	ASCRP3000314	hsa_circ_0039261	circBase	chr16	+	47531309	47537001	exonic	NM_000293	PHKB	AAATGCATGAGAGGAATTCTCTACTGCTATATGCGTCAGGCCGATAAGGCTCAGTTTATG	230.5	112	8.0818	6.65191
hsa_circRNA_077745	1.54632	1.54632	0.628835	up	ASCRP3000315	hsa_circ_0077745	circBase	chr6	-	121491550	121563485	exonic	NR_104452	TBC1D32	AAATGCTCAAGAAGAAAATATCTTGGAGATTTCTGAGAGCCACAGTATGGCTTGGGAAGA	40	33	5.34642	4.71758
hsa_circRNA_004145	2.37903	2.37903	1.25038	up	ASCRP3000325	hsa_circ_0004145	circBase	chr5	-	133493397	133509713	sense overlapping	NM_006930	SKP1	AAATGTTGTGCCTGACACTGTAACACTATGCCTTCAATTAAGTTGCAGAGTTCTGATGGA	343	197.5	8.68759	7.43721
hsa_circRNA_054547	2.03572	2.03572	1.02554	up	ASCRP3000330	hsa_circ_0054547	circBase	chr2	-	54119944	54120936	exonic	NM_014614	PSME4	AAATTATAGCTGGTTTAATCAGAGGTTCTAAGCACTGGACATTTGAAAAGGCAGAACAGA	97	57.5	6.69258	5.66704
hsa_circRNA_103492	1.56952	1.56952	0.650325	up	ASCRP3000331	hsa_circ_0001346	circBase	chr3	+	149563797	149639014	exonic	NM_007282	RNF13	AAATTCAAGAAAGGTGATTTTACAACGAGATGCTGCTCTCCATAGGGATGCTCATGCTGT	1546	2213	11.1338	10.4835
hsa_circRNA_403874	30.2996	30.2996	4.92123	up	ASCRP3000334		25242744	chr7	-	98643320	98645505	exonic	NM_020429	SMURF1	AAATTCCGTGGGGAAGAAGGTTTGGATTACGGTGGTGTGGCCAGTCACCAGTGCCAACTC	11657	900	14.2528	9.33161
hsa_circRNA_100517	4.20041	4.20041	2.07053	up	ASCRP3000337	hsa_circ_0017348	circBase	chr1	-	247322307	247323115	exonic	NM_003431	ZNF124	AAATTCTTCAAGAAATCTAAGAACTCGGTTGCCTTTGAGGATGTGGCTGTGAACTTCACC	845	318	10.1125	8.04199
hsa_circRNA_104882	1.83101	1.83101	0.872639	up	ASCRP3000341	hsa_circ_0003597	circBase	chr9	+	115166274	115181238	exonic	NM_032303	HSDL2	AAATTGCAGTCAATGCATTATGGCCTAAAACAGGAGGCTGGCAGGATGTACAGTTTTTAT	95.5	65	6.71335	5.84071
hsa_circRNA_104803	3.43568	3.43568	1.7806	up	ASCRP3000346	hsa_circ_0087354	circBase	chr9	-	86292641	86292876	exonic	NM_013438	UBQLN1	AAATTTGGTGCCTGGAGTAGGAGTTTGGTGGTAATCCATTTGCTTCCTTGGTGAGCAATA	814	381	10.0561	8.27553
hsa_circRNA_100093	3.73557	3.73557	1.90133	up	ASCRP3000351	hsa_circ_0004808	circBase	chr1	-	22047528	22048257	exonic	NM_032236	USP48	AACAAAGCAACGGAAAGATGAACGGTAGCACCTTAAATAAAGTGAAAGCCCTGTGTAAGG	231.5	82	8.07245	6.17112
hsa_circRNA_402268	2.5135	2.5135	1.3297	up	ASCRP3000353		25242744	chr2	+	61406115	61413632	exonic	uc002sbb.2	AHSA2	AACAAATAAGAAGATCATCATGAAATGGAGATGTGGGAACTGGCCAGAAGGACAGAGCGG	157	76	7.40512	6.07542
hsa_circRNA_100080	2.85898	2.85898	1.5155	up	ASCRP3000363	hsa_circ_0005782	circBase	chr1	-	21097422	21100103	exonic	NM_016287	HP1BP3	AACAAGCACTGAAAAGAGAATTAAATAGAGGAGTCATCAAACAGTGAGAAAGATCAGTCT	549	291	9.45249	7.93699
hsa_circRNA_006238	2.13147	2.13147	1.09185	up	ASCRP3000364	hsa_circ_0006238	circBase	chr12	+	49888523	49893988	exonic	NM_023071	SPATS2	AACAAGCCTTTGCTGAATTGGAGAGCTGAACAAAAAGAAGAAAAACAAACCGAAACCTGC	100	59	6.73383	5.64198
hsa_circRNA_404643	3.16956	3.16956	1.66428	up	ASCRP3000367		25070500	chr1	-	204396775	204397348	exonic	NM_002646	PIK3C2B	AACAATAAACTCTTCATCATGGTGATGCATATTCGGGGCTTGTGTGATTTGGTGTACACC	941	500	10.2758	8.61148
hsa_circRNA_103663	1.68823	1.68823	0.755514	up	ASCRP3000370	hsa_circ_0070022	circBase	chr4	-	76885287	76903190	exonic	NM_018115	SDAD1	AACAATTTTGTTACCGACAAGAACTCTGGAGAAGTCATGACAGTAGGTTTCTACAGCAGT	52.5	38	5.61647	4.86096
hsa_circRNA_104839	2.05927	2.05927	1.04214	up	ASCRP3000377	hsa_circ_0087643	circBase	chr9	-	99301359	99304174	exonic	NM_003671	CDC14B	AACACTATGAAAGATGCTGCCTATGGAAGTTGCAATTTCTACATTACACTTCTTGACTGT	271	173.5	8.29891	7.25677
hsa_circRNA_000166	3.93456	3.93456	1.9762	up	ASCRP3000384	hsa_circ_0000512	circBase	chr14	-	20811282	20811436	sense overlapping	NR_002312	RPPH1	AACAGACTCACGGCCAGCGAAGTGAGTTCAATGGCTGAGGTGAGGTGAGTTCCCAGAGAA	48301	33054	16.0509	14.0747
hsa_circRNA_102517	2.22635	2.22635	1.15468	up	ASCRP3000389	hsa_circ_0005325	circBase	chr19	+	34921480	34925873	exonic	NM_005499	UBA2	AACAGCTGGGTATCTTGGACAAGTAACTACTATCAAAAAGATTGATCTGGATACTATTGA	231	136	8.08612	6.93144
hsa_circRNA_079614	5.31633	5.31633	2.41043	up	ASCRP3000391	hsa_circ_0079614	circBase	chr7	+	24613084	24708279	exonic	uc003swx.3	MPP6	AACAGGTTCATAGTATTGAATCCCACTAGATTTGGAACTACGGTGCCATCAACTACGAGC	355	92	8.75801	6.34757
hsa_circRNA_405399	1.72568	1.72568	0.787168	up	ASCRP3000393		25070500	chr15	-	77576224	77578846	exonic	ENST00000567337	PEAK1	AACAGTAACAAAGAGGAAAAGAATACTTGAGATCCATTTGTAAGGAAAGAAAAGGAAGCA	74	50	6.16862	5.38145
hsa_circRNA_407276	1.6003	1.6003	0.678345	up	ASCRP3000394		25070500	chrX	-	19983161	19988416	exonic	ENST00000379682	CXorf23	AACAGTAGATACATTCAGTGTAAAAAGTGGATAGTGGCTCACGTGTCAAAGGATGGCACG	73	57	6.21548	5.53714
hsa_circRNA_002953	1.84587	1.84587	0.884298	up	ASCRP3000411	hsa_circ_0002953	circBase	chr21	-	11011437	11029717	exonic	uc002yis.1	TPTE	AACATTCAAGGGATGGTGATATGGATGATAGTCGAGGAGGCTTGGAGTACCCATAATACA	132	85	7.12861	6.24431
hsa_circRNA_406905	1.51175	1.51175	0.59622	up	ASCRP3000414		25070500	chr7	+	6175471	6180615	exonic	NM_032172	USP42	AACATTGGAGATAAAGGTCATGCAGAAGGCTTTTGTATGATGTGTACAATGCAAGCACAT	57	42.5	5.71245	5.11623
hsa_circRNA_103029	2.1548	2.1548	1.10755	up	ASCRP3000415	hsa_circ_0059955	circBase	chr20	+	33057852	33059320	exonic	NM_031483	ITCH	AACATTGTTTGAGGATTCCTTTCAACAGAGACAATGGACCTCAGATAGCCTATGTTCGGG	116	67	6.97939	5.87184
hsa_circRNA_009181	1.67004	1.67004	0.739882	up	ASCRP3000419	hsa_circ_0009181	circBase	chr1	-	667396	678730	exonic	uc002khh.3	LOC100133331	AACATTTGGAATTTTCGTATACGTGGATTCTAGAGGGGTGACAGCGAAACCTGGATCTAC	383	348	8.8931	8.15322
hsa_circRNA_102984	1.63723	1.63723	0.711253	up	ASCRP3000422	hsa_circ_0006117	circBase	chr20	+	2944917	2945848	exonic	NM_002836	PTPRA	AACCACTCCAGAAACTTTCCCTCCTTCAGATAAGCATGGATTCCTGGTTCATTCTTGTTC	2888	4693	12.1222	11.4109
hsa_circRNA_005303	2.20113	2.20113	1.13824	up	ASCRP3000437	hsa_circ_0005303	circBase	chr1	-	41651792	41660071	sense overlapping	NM_012236	SCMH1	AACCCCTAGACCGGTTTTTAGTCCATTGACTATGCAGCCTAATGATTTCTACATCGTACT	253	155.5	8.22369	7.08544
hsa_circRNA_043650	1.73412	1.73412	0.794207	up	ASCRP3000438	hsa_circ_0043650	circBase	chr17	+	39845126	39847898	exonic	NM_005801	EIF1	AACCCTTATTTAAATAAAACTTGTTTTCAGAAATACCGCCCCTCTGCCCCAGTCACTGAG	5262	9181	13.1158	12.3216
hsa_circRNA_100808	1.73163	1.73163	0.792129	up	ASCRP3000440	hsa_circ_0003110	circBase	chr11	-	46529740	46534363	exonic	NM_017749	AMBRA1	AACCGACTTGGAATTTGAGGACTTTGAGAGGCTGCTGGAATCTTCCCTCATTTCATTATC	2313	3323	11.7364	10.9443
hsa_circRNA_101904	1.6019	1.6019	0.67978	up	ASCRP3000441	hsa_circ_0040827	circBase	chr16	+	88066714	88071617	exonic	NM_017869	BANP	AACCTCCAGATCCATCACGTGGGGCAGGACGGTCAGAGCCGATGATGAGCACCCCACCTC	526	546.5	9.40407	8.72429
hsa_circRNA_009068	1.62236	1.62236	0.698098	up	ASCRP3000447	hsa_circ_0009068	circBase	chr17	+	45668082	45682918	exonic	NM_006310	NPEPPS	AACCTGGAGAAGGAATGGTGGACTCATCTTTGGTTAAATGAAGGTTTTGCATCCTGGATT	234	190.5	8.09307	7.39498
hsa_circRNA_043285	1.56389	1.56389	0.645143	up	ASCRP3000453	hsa_circ_0043285	circBase	chr17	+	35804797	35822225	exonic	NM_001488	TADA2A	AACCTTAGAAAGTTTCAATGAATTTGACAATTATGCAGAATGGGACTTGAGAGACATTGA	83	62	6.40828	5.76314
hsa_circRNA_104531	2.9144	2.9144	1.5432	up	ASCRP3000455	hsa_circ_0001771	circBase	chr7	+	155457868	155473602	exonic	NM_053043	RBM33	AACCTTTAGATGAATTTACAATGATGACTTTGACCAGTTTGATAAGCCTGGCGCGGAACG	380	182.5	8.87016	7.32697
hsa_circRNA_100662	4.92381	4.92381	2.29978	up	ASCRP3000466	hsa_circ_0006654	circBase	chr10	+	102683731	102685776	exonic	NM_018121	FAM178A	AACGTCTAGTGAAGGAAATGGAAGACACACAAAGCAGGCTCTAAGCAGAATAAATTCCCT	224	61	8.03272	5.73294
hsa_circRNA_001062	1.53259	1.53259	0.615971	up	ASCRP3000467	hsa_circ_0001062	circBase	chr2	+	113057425	113057606	exonic	NM_198581	ZC3H6	AACGTGAGAAACATAAGAGAAGATGGCGAATTAGAAGATGGTGAAATAGACGATGCAGGA	48	38	5.60169	4.98572
hsa_circRNA_087856	4.6085	4.6085	2.2043	up	ASCRP3000476	hsa_circ_0087856	circBase	chr9	+	110062421	110084399	exonic	NM_002874	RAD23B	AACTACGACAGCAACAACTACAACAACAAGTTCTGGAGGTGAAAGCACTGAAAGAGAAGA	1625	688.5	11.2073	9.00298
hsa_circRNA_105023	1.96038	1.96038	0.971132	up	ASCRP3000479	hsa_circ_0002153	circBase	chrX	+	107083899	107097934	exonic	NM_012216	MID2	AACTAGAAAATCAAATGGCCAAACTAATACAGATCTGCCAGCAGGTTGAGGTGAAAGCCC	524.5	432	9.3966	8.42547
hsa_circRNA_103563	1.88116	1.88116	0.911622	up	ASCRP3000481	hsa_circ_0008583	circBase	chr3	-	196817782	196846401	exonic	NM_004087	DLG1	AACTAGCCAGAAGCGATCCCTCTATGTCAGCTTCTTCTCAGCCTGTTGATAACCATGTTA	1952	2410	11.5017	10.5901
hsa_circRNA_068465	1.60351	1.60351	0.68123	up	ASCRP3000482	hsa_circ_0068465	circBase	chr3	+	186504915	186505671	exonic	NM_001967	EIF4A2	AACTATATTCACAGGAATGGAAGTTGGATACACTTTGTGACTTGTACGAGACACTGACCA	122	92	7.04641	6.36518
hsa_circRNA_101608	2.17167	2.17167	1.11881	up	ASCRP3000487	hsa_circ_0036408	circBase	chr15	-	76580186	76588078	exonic	NM_000126	ETFA	AACTATTTATGCAGGCCTCATTGCTACGATTTCAGAGTACCCTGGTAATAGCTGAGCATG	325	210	8.6241	7.50529
hsa_circRNA_403834	1.91182	1.91182	0.934948	up	ASCRP3000492		25242744	chr7	-	72863871	72865324	exonic	NM_032408	BAZ1B	AACTCCCGTGGCAGGTTGCATCTGCACTGGAGAAATGGAAGACAGCAATCCGGGAAGCTC	323.5	237.5	8.59804	7.66309
hsa_circRNA_105005	1.90559	1.90559	0.930236	up	ASCRP3000493	hsa_circ_0090879	circBase	chrX	-	64743439	64752510	exonic	NM_031206	LAS1L	AACTCCTTCGGATGTTTGTGAATCTTATCTCAGAGAGGAAGACAAAGTTTGCCAAGGTCC	119	73	6.9344	6.00416
hsa_circRNA_102027	1.82792	1.82792	0.870206	up	ASCRP3000495	hsa_circ_0042961	circBase	chr17	+	30267304	30267505	exonic	NM_015355	SUZ12	AACTCTTACTTACATGTCTCATCGAAACTCCAGAACAAACATCAAAAGAGCCAACACAGA	408	344	9.00333	8.13313
hsa_circRNA_103740	1.54824	1.54824	0.630628	up	ASCRP3000497	hsa_circ_0001439	circBase	chr4	-	129913321	129925031	exonic	NM_144643	SCLT1	AACTGAACAAAGTGTGATAATCGAACAACTCCGAAAAAAACTTAGGTTGCACAGTGAATT	391.5	389	8.9381	8.30747
hsa_circRNA_003200	1.55408	1.55408	0.636059	up	ASCRP3000501	hsa_circ_0003200	circBase	chr14	+	74358729	74364965	exonic	NM_021188	ZNF410	AACTGGCAAAGAATGCAAAAACCAGCAGCAATGGTTACATTGATTACCCACCTAGTACAA	140	109	7.24612	6.61006
hsa_circRNA_101406	1.59692	1.59692	0.675295	up	ASCRP3000503	hsa_circ_0000557	circBase	chr14	-	75576387	75577074	exonic	NM_033116	NEK9	AACTGTACACTTGGGTGAGAGATGGAGGAAAAAGTCACTCTGCTTAATGCACCTACAAAG	178	140	7.64609	6.97079
hsa_circRNA_406565	1.79677	1.79677	0.845407	up	ASCRP3000506		25070500	chr4	+	177069283	177073118	exonic	NM_170710	WDR17	AACTTATGGTTGAACTTGGAGAGTACCGTTCGAATCTGGGATTATACTCAGGATGCTTGC	76	53	6.36299	5.51759
hsa_circRNA_103361	2.19065	2.19065	1.13136	up	ASCRP3000513	hsa_circ_0001296	circBase	chr3	-	47719687	47727660	exonic	NM_003074	SMARCC1	AACTTGACTGGAGATGTGTGTGCTGTGATGAGGAAGATGAAGATCCTGCCAAAGGTGATC	482	342.5	9.26224	8.13088
hsa_circRNA_018634	1.85019	1.85019	0.887673	up	ASCRP3000520	hsa_circ_0018634	circBase	chr10	-	71913593	71921687	exonic	NM_020150	SAR1A	AAGAAAAACTCCGTGAGATATTTGGGCTTTATGGACAGACCACAGGAAAGGTAGTAAGCA	107	70	6.82572	5.93805
hsa_circRNA_034693	2.18319	2.18319	1.12643	up	ASCRP3000535	hsa_circ_0034693	circBase	chr15	+	41648236	41650456	exonic	NM_016359	NUSAP1	AAGAACACAATTCCATGAATGAACTGAAGGTAACAGAGATTCAAAGGTACCTTCAGAAGG	114	65	6.94175	5.81532
hsa_circRNA_102032	2.40985	2.40985	1.26894	up	ASCRP3000536	hsa_circ_0008604	circBase	chr17	+	30498061	30503232	exonic	NM_018307	RHOT1	AAGAACAGACAAAGACAGCAGCTAGAGTTGGGAAGACATCACTGATTATGTCTCTGGTCA	234	127	8.09307	6.82413
hsa_circRNA_001937	4.19376	4.19376	2.06824	up	ASCRP3000537	hsa_circ_0000700	circBase	chr16	+	53155459	53155541	intronic	ENST00000447540	CHD9	AAGAACAGCTCTCTGGCTGAACATATCCCTTGGATACTCTAAGACCTGACCCTGATTAAG	27341	21482	15.5264	13.4581
hsa_circRNA_405113	6.60419	6.60419	2.72338	up	ASCRP3000540		25070500	chr13	-	20315704	20333558	exonic	NR_003272	PSPC1	AAGAACTCAGAAACCAAGAGTTGCAAAAACGGAAGCAAATACAACTAAGGACCCCTCGTC	570	123	9.51533	6.79194
hsa_circRNA_000464	12.2134	12.2134	3.6104	up	ASCRP3000541	hsa_circ_0000464	circBase	chr13	-	20315704	20356931	exonic	NM_001042414	PSPC1	AAGAACTCAGAAACCAAGAGTTGCAAAAACGGAAGCAAATACAACTAAGGCCTGTATCCG	520	62	9.37354	5.76314
hsa_circRNA_103514	3.02714	3.02714	1.59795	up	ASCRP3000550	hsa_circ_0006156	circBase	chr3	+	171965322	171969331	exonic	NM_022763	FNDC3B	AAGAAGCAGCCCAAAGTCGAATGATTCAGACTTGCAAGGTGATTGAAGATAGTACTGGAG	525.5	262	9.38788	7.78992
hsa_circRNA_092416	1.65621	1.65621	0.727886	up	ASCRP3000552	hsa_circ_0000593	circBase	chr15	+	41988272	42005694	exonic	NM_001080541	MGA	AAGAAGCTAGAATACATCTTATTGCCAGCAGTTTTGAAGATGACTCCCGTGTAGCCTCAC	527	525.5	9.39432	8.66644
hsa_circRNA_062557	1.53711	1.53711	0.620218	up	ASCRP3000566	hsa_circ_0062557	circBase	chr22	-	24108020	24109780	exonic	NM_213720	CHCHD10	AAGACACAAATGTGCAATTAAAAGTTTATTTTAGACCACACCGCCCAGCCGCGCCCTCTG	572	633	9.52221	8.90199
hsa_circRNA_405334	1.78945	1.78945	0.839516	up	ASCRP3000571		25070500	chr15	-	48691188	48691736	intergenic			AAGACATTTCTGGCTGAGAAGAACCAGAGTAAACATGCAGAATTGGGAAGGTGTTCCTGG	88	57	6.47062	5.6311
hsa_circRNA_017215	2.09702	2.09702	1.06834	up	ASCRP3000582	hsa_circ_0017215	circBase	chr1	-	243242289	243265046	exonic	NR_029401	LINC01347	AAGACTTCTGAATCCAGGAAGAGAAACTGACTGGGCAACATGTTATTCAGGCGACGTCAG	504	377	9.33189	8.26355
hsa_circRNA_092470	2.10058	2.10058	1.07079	up	ASCRP3000583	hsa_circ_0000941	circBase	chr19	+	45781180	45781873	exonic	NM_031417	MARK4	AAGAGAATTGGAGCTGCGGGAGCGAGTACTCAGAGGGAAGTACCGGGTCCCTTTCTACAT	539.5	408.5	9.42888	8.35809
hsa_circRNA_101382	1.75584	1.75584	0.812159	up	ASCRP3000590	hsa_circ_0008682	circBase	chr14	+	71428942	71445365	exonic	NM_014982	PCNX	AAGAGCAAGATGCAGTCAGTGGAGTGATCCTGGTGGAGGGATTGAAATGTCTGAGTTCAT	178	128	7.66309	6.85094
hsa_circRNA_039934	2.49796	2.49796	1.32075	up	ASCRP3000594	hsa_circ_0039934	circBase	chr16	+	68215377	68217269	exonic	NM_004555	NFATC3	AAGAGGAAAAAAAGCCAGTCTCAACGTTTTACTTATACACCAGATGGACGACCTCAGTGG	478	289	9.24926	7.9285
hsa_circRNA_002004	1.89084	1.89084	0.919026	up	ASCRP3000597	hsa_circ_0002004	circBase	chr3	+	180665652	180667131	exonic	NM_005087	FXR1	AAGAGGCCACTAAGCATTTAGAAGTATATTCAAGAGCAAATGACCAAGAGCCATGTGGGT	142	90	7.233	6.31397
hsa_circRNA_100363	2.12069	2.12069	1.08454	up	ASCRP3000599	hsa_circ_0014717	circBase	chr1	-	156290629	156304709	exonic	NM_005998	CCT3	AAGAGTGGAAAAGACTATTGCAGATATCATCCGAACATGTTTGGGACCCAAGTCCATGAT	726.5	584.5	9.89007	8.80553
hsa_circRNA_063147	1.87346	1.87346	0.905704	up	ASCRP3000602	hsa_circ_0063147	circBase	chr22	-	36723505	36737571	exonic	NM_002473	MYH9	AAGATCAATCCATCTTGTGCACACCTATTCAGGCCTGTTCTGTGTGGTCATCAATCCTTA	190	128.5	7.75194	6.84624
hsa_circRNA_009074	1.73653	1.73653	0.796207	up	ASCRP3000609	hsa_circ_0009074	circBase	chr6	-	149833290	149838586	exonic	NM_139126	PPIL4	AAGATGAGGACTACATGCCAATCAAAAATACTAATCAGGTGGGAAATACACCAAGAGTGA	62	45	5.95849	5.16228
hsa_circRNA_003998	1.86009	1.86009	0.895372	up	ASCRP3000613	hsa_circ_0003998	circBase	chr20	+	47570092	47580435	exonic	NM_006420	ARFGEF2	AAGATGTAGTCACATCTGCCATTAAAGTTGCAGGAGGCCAGAGAACTGGAAAAACCAATC	121	76.5	6.97079	6.07542
hsa_circRNA_003131	2.9928	2.9928	1.58149	up	ASCRP3000619	hsa_circ_0003131	circBase	chr6	-	36492117	36507984	exonic	NM_007271	STK38	AAGATTTTGAGTCCTTAAAAGTAATAGGCAGAGGAGCATTTGGTGAGCAGCCATGGCAAT	182.5	76.5	7.68341	6.10192
hsa_circRNA_007136	1.80645	1.80645	0.853161	up	ASCRP3000624	hsa_circ_0007136	circBase	chr2	-	45704131	45715470	exonic	NM_018079	SRBD1	AAGCACATTGGAGTTGGAATGTATCAGTATCGTCAGTGAAGCAGGAGCATCAATCTACAG	72	48	6.14078	5.28761
hsa_circRNA_101418	5.87969	5.87969	2.55574	up	ASCRP3000625	hsa_circ_0032825	circBase	chr14	-	81297486	81307112	exonic	NM_152446	CEP128	AAGCACATTTGGCATCACAAGTAGAGGCACTAAAGAAACAAGAAGCTAAAGCAGATGAGC	240.5	56	8.1312	5.57546
hsa_circRNA_101490	1.59504	1.59504	0.673594	up	ASCRP3000629	hsa_circ_0000592	circBase	chr15	+	41988272	41991357	exonic	NM_001080541	MGA	AAGCAGGTGATACATCCTGGTCTTCAAGAAGTCTTATTGCCAGCAGTTTTGAAGATGACT	220.5	180	7.98191	7.30831
hsa_circRNA_102347	3.91753	3.91753	1.96994	up	ASCRP3000637	hsa_circ_0000842	circBase	chr18	-	33606862	33613800	exonic	NM_018170	RPRD1A	AAGCCCTTGCAGAGAAAGAGCATAAATTGGAACCAAACCAAACAGGAAGCTTACTTTTCT	362	123.5	8.76838	6.79844
hsa_circRNA_031607	2.32494	2.32494	1.21719	up	ASCRP3000645	hsa_circ_0031607	circBase	chr14	-	35044961	35078948	exonic	NM_021249	SNX6	AAGCTGCTAAGCTTAAAGCAATAAATGTAGATCTTCAAAGTGATGCTGCTCTGCAGGTGG	156	83	7.42781	6.21062
hsa_circRNA_100786	2.65833	2.65833	1.41052	up	ASCRP3000654	hsa_circ_0005974	circBase	chr11	+	34093272	34098189	exonic	NM_005898	CAPRIN1	AAGGAAAAACCTGTATGTGGAACCACCTGGTAAGCTTGATGATTACCAGGAACGAATGAA	236	117	8.11698	6.70646
hsa_circRNA_007878	2.20959	2.20959	1.14378	up	ASCRP3000655	hsa_circ_0007878	circBase	chr3	-	47956306	47960331	exonic	NM_002375	MAP4	AAGGAAACCATGCAACAGTCAACCTTCTGAGCTTTCTTCAGAGACCTCAGGTATGTCTCC	289	174	8.41229	7.26852
hsa_circRNA_402621	1.60051	1.60051	0.678531	up	ASCRP3000658		25242744	chr20	-	49558567	49571822	exonic	NM_003859	DPM1	AAGGAAATGGAGGTGTATATGGCTGGGATTTGAAAAGAAAAATAATCAGTGGAATCAACT	120	93	6.94175	6.26322
hsa_circRNA_103344	1.80787	1.80787	0.854289	up	ASCRP3000659	hsa_circ_0001290	circBase	chr3	-	47139444	47147610	exonic	NM_014159	SETD2	AAGGAACGATCTCGTAAGAAGGATTCAGAACACCTTTGTCCTAGAATATTGTGGAGAGGT	289	220.5	8.43123	7.57694
hsa_circRNA_001314	1.8423	1.8423	0.881505	up	ASCRP3000660	hsa_circ_0001314	circBase	chr3	-	56661064	56662642	exonic	NM_015224	FAM208A	AAGGAACTAGGCAGGAATATCTTATCAAATTAGGCAATACAGAATGTCATCCTGAACAGT	137	91	7.21125	6.32975
hsa_circRNA_008289	2.37834	2.37834	1.24995	up	ASCRP3000661	hsa_circ_0008289	circBase	chr6	+	155448623	155451551	exonic	NM_012454	TIAM2	AAGGAAGAAAAGGAAACTCCAGGCTCACTTCATGGACTCACTTTGCGTGCTTGTTAAATG	1772	1644	11.3385	10.0885
hsa_circRNA_023641	2.16484	2.16484	1.11426	up	ASCRP3000672	hsa_circ_0023641	circBase	chr11	+	75718577	75728024	exonic	NM_003369	UVRAG	AAGGAGAGAGAAGAACTCTTCTTGAAGACTAATGCTCAGTTGACAATTCGTTGCAGGCAG	77.5	47	6.37391	5.25964
hsa_circRNA_103407	1.70816	1.70816	0.772446	up	ASCRP3000680	hsa_circ_0007761	circBase	chr3	+	63898263	63898901	exonic	NM_000333	ATXN7	AAGGAGTTTGGGAAAAACCGCGAAGTCATGGGGCTCTGTCGGGAAGGAGCGGAAAGAATG	467.5	431	9.19213	8.41969
hsa_circRNA_404494	3.96991	3.96991	1.98911	up	ASCRP3000683		25070500	chr1	+	43435919	43439859	exonic	NR_033967	SLC2A1-AS1	AAGGATTGATGAGAAAAGCAGATGGTTAAGAGCTCTACAACTTCTGTGAGGCCTGTTCTG	101	33	6.73383	4.74472
hsa_circRNA_103224	2.99944	2.99944	1.5847	up	ASCRP3000696	hsa_circ_0063329	circBase	chr22	-	38894089	38894578	exonic	NM_006386	DDX17	AAGGGGAGATGGCCCAATCAATATGTAATGGATGTGTTGATGGATCAGCACTTTACAGAA	508.5	254	9.33664	7.75194
hsa_circRNA_101533	2.44858	2.44858	1.29194	up	ASCRP3000703	hsa_circ_0003713	circBase	chr15	-	59204761	59205895	exonic	NM_024755	SLTM	AAGGTGAAGATGATACCTTTCTAACAGCCCAAGACTGTGAATTGGAGAATCAAGAGGCAC	235.5	126	8.11925	6.82731
hsa_circRNA_104400	1.85576	1.85576	0.892007	up	ASCRP3000710	hsa_circ_0006944	circBase	chr7	+	74119495	74131270	exonic	NM_001518	GTF2I	AAGTACCAGCAGAAGGTGGTCGTGTGATGGTAACAGATGCTGACAGGTCAATACTATCTC	225	157	8.02062	7.12861
hsa_circRNA_000115	2.21838	2.21838	1.14951	up	ASCRP3000711	hsa_circ_0000115	circBase	chr1	-	115276352	115280693	exonic	NM_007158	CSDE1	AAGTACCCAGTAAAAACCAGATGATGTTGAATTTGAAGTATCATCGGACCGACGGACTGG	72	41	6.21548	5.06598
hsa_circRNA_100749	2.1569	2.1569	1.10896	up	ASCRP3000720	hsa_circ_0020927	circBase	chr11	+	3988781	4045217	exonic	NM_003156	STIM1	AAGTCATCAGAAGAGTTTTGCCGAATTGACAAGCCCCTGTGTCACAGTGAGGATGAGAAA	326	208.5	8.61723	7.50827
hsa_circRNA_040822	1.74222	1.74222	0.800927	up	ASCRP3000722	hsa_circ_0040822	circBase	chr16	+	88061088	88069000	exonic	NM_017869	BANP	AAGTCCAGATCACGCAGGACAGCGAGGTCACCTTTTCTATAAATTTGGCATCACAGAATC	622	603.5	9.64543	8.8445
hsa_circRNA_103655	1.82095	1.82095	0.864689	up	ASCRP3000725	hsa_circ_0007883	circBase	chr4	-	73956383	73958017	exonic	NM_032217	ANKRD17	AAGTCCCTCAGGGGTGGCACTGAATCAACAAGACAAGCAACTCAATTGATTAATGCTTTG	286	213	8.4014	7.53671
hsa_circRNA_101543	4.78223	4.78223	2.25768	up	ASCRP3000729	hsa_circ_0000607	circBase	chr15	-	62299506	62306191	exonic	NM_017684	VPS13C	AAGTCTCAGAAGAAATACAGAAAGAAATTCAGACTGCAAATGAACACTGGACTCCATGCA	215	60	7.96324	5.70556
hsa_circRNA_406246	2.06088	2.06088	1.04326	up	ASCRP3000730		25070500	chr3	-	27424643	27493989	exonic	NM_003615	SLC4A7	AAGTCTCTTGCAAATTCCAGTCAAGGCCCTAAAATATAGGGTCCTGATGAAGAAGCTGTT	114.5	67	6.9151	5.87184
hsa_circRNA_405713	1.80032	1.80032	0.848249	up	ASCRP3000735		25070500	chr19	+	2189730	2194576	exonic	NM_032482	DOT1L	AAGTGGATGAAATGGTATGGAAAAAAGCATGCAGAATACACACTTCGAGAGCATGCAGAG	144.5	97	7.27552	6.42727
hsa_circRNA_002765	4.11138	4.11138	2.03962	up	ASCRP3000740	hsa_circ_0002765	circBase	chr10	+	31644075	31676727	intronic	uc010qeg.1	ZEB1	AAGTGTGGAAGCAAAGGTCATCTAATCTTTAAAAGCTGTTTAAGGAAGACAGAGCAGGCA	206	66	7.88033	5.84071
hsa_circRNA_001682	2.36268	2.36268	1.24042	up	ASCRP3000742	hsa_circ_0001682	circBase	chr7	-	23023562	23030758	exonic	NM_032581	FAM126A	AAGTTATCCAGGAGCCACAAAGTGAGGTTGAAGGTTTAGAACAGATGTGGAAAAATGTTT	360	213.5	8.77519	7.53477
hsa_circRNA_103842	1.70651	1.70651	0.771047	up	ASCRP3000744	hsa_circ_0072547	circBase	chr5	+	56542126	56546968	exonic	NM_022913	GPBP1	AAGTTCACTTGAGGCAGAACACAGAATATCCTCCGAATCCTAAATCTAGAGCTCCAAGGA	166	120	7.53671	6.76567
hsa_circRNA_102851	2.07694	2.07694	1.05446	up	ASCRP3000747	hsa_circ_0008032	circBase	chr2	+	172782046	172809519	exonic	NM_003642	HAT1	AAGTTGATGAGAACTTTGACTGTGTAGAGGATTTGGTGCTATGGAGAAATTTTTGGTAGA	342	233	8.70325	7.64879
hsa_circRNA_100924	13.7257	13.7257	3.7788	up	ASCRP3000748	hsa_circ_0000347	circBase	chr11	-	85722072	85742653	exonic	NM_007166	PICALM	AAGTTGCAGAGACTTAATTCAGTGCACAAATGAGATGAATGTGAACATCCCACAGTTGGC	569	62	9.51175	5.73294
hsa_circRNA_005965	2.24059	2.24059	1.16388	up	ASCRP3000751	hsa_circ_0005965	circBase	chr4	-	108603170	108615162	exonic	NM_005443	PAPSS1	AAGTTGTGGAACTTCTACAGGAACGGGCTTGTCTGGAGCGGGAAAGACTACTGTGAGCAT	1611.5	1561	11.1926	10.0287
hsa_circRNA_100601	2.36777	2.36777	1.24353	up	ASCRP3000755	hsa_circ_0007113	circBase	chr10	-	69785302	69804320	exonic	NM_015601	HERC4	AAGTTTTTGAACTTATGGGAAGCATTGTCACTGAGATTGCTTGTGGACGAGCAGGTTGTT	234.5	126	8.08977	6.84624
hsa_circRNA_043602	2.34608	2.34608	1.23025	up	ASCRP3000759	hsa_circ_0043602	circBase	chr17	-	39679868	39925459	exonic	uc010wfs.2	JUP	AATAAAAATTTATGGTCCAAGGGAGTGGTGGTGACCAAGGCGGCCATGATTGTGAACCAG	104.5	54	6.80571	5.57546
hsa_circRNA_100324	1.53905	1.53905	0.622037	up	ASCRP3000783	hsa_circ_0013966	circBase	chr1	+	147438785	147460753	exonic	NM_016334	GPR89B	AATAATCATCGTCACATCCATCAGAGGATTGCTGATCACTCTTACCAAGGATGGCAATGG	213	179	7.93035	7.30831
hsa_circRNA_039254	2.72109	2.72109	1.44418	up	ASCRP3000786	hsa_circ_0039254	circBase	chr16	+	47497792	47581459	exonic	NM_001031835	PHKB	AATAATGGCAGCACAGAGCTACATTCGAGTTTTAAAATTGCTATAGCTTAGCCTGCGACG	119	56	7.02719	5.583
hsa_circRNA_103030	1.68926	1.68926	0.756394	up	ASCRP3000790	hsa_circ_0005868	circBase	chr20	+	33057852	33069011	exonic	NM_031483	ITCH	AATACATCAGAGACAATGGACCTCAGATAGCCTATGTTCGGGACTTCAAAGCAAAGGTTC	161	118	7.47318	6.71678
hsa_circRNA_405210	5.59231	5.59231	2.48344	up	ASCRP3000799		25070500	chr14	+	39648294	39648666	exonic	NM_002687	PNN	AATAGAAGAGTCACAGAGAAAAATGAACGCAAAAGCGGCGCCAGGAAATTGAACAAAAAC	192.5	47	7.77106	5.28761
hsa_circRNA_018224	1.75271	1.75271	0.809584	up	ASCRP3000820	hsa_circ_0018224	circBase	chr10	+	38724057	38734535	exonic	NR_024497	LINC00999	AATATTTGGAATTTTCGTATACGTGGATTCCAGAGGGGTGACAGCAAAACAAACAGGACC	286	222	8.38935	7.57977
hsa_circRNA_082178	1.53016	1.53016	0.613686	up	ASCRP3000821	hsa_circ_0082178	circBase	chr7	+	128281294	128289036	exonic	NR_024368	LINC01000	AATATTTGGAATTTTCGTATACGTGGATTCCAGAGGGGTGACAGTGAAACAAGCACCTGT	250	218	8.16489	7.55121
hsa_circRNA_017202	1.68679	1.68679	0.754279	up	ASCRP3000822	hsa_circ_0017202	circBase	chr1	-	243222779	243242354	exonic	NR_029401	LINC01347	AATATTTGGAATTTTTGTATACGTGGATTCCAGAGGGGTGACAGCGAAACCTGGACCTAC	342	291.5	8.68759	7.93331
hsa_circRNA_002866	2.01735	2.01735	1.01246	up	ASCRP3000826	hsa_circ_0002866	circBase	chr19	-	9767222	9771550	exonic	NM_017656	ZNF562	AATCAAATATTCACTGGGATACAAATGGGCCTCAGATAACCCTGTACAAAGGGGAATGGA	207	133	7.908	6.89554
hsa_circRNA_404971	2.07116	2.07116	1.05044	up	ASCRP3000827		25070500	chr12	+	20251685	20280587	sense overlapping	NR_040098	LOC100506393	AATCAAGATGGAAACTTCAGGCTACCATACCTGCTTCAACTGTAGGAGAATCTTAGTTCT	141.5	81	7.23898	6.18854
hsa_circRNA_072654	2.5546	2.5546	1.3531	up	ASCRP3000833	hsa_circ_0072654	circBase	chr5	+	64084777	64100213	exonic	NM_005869	CWC27	AATCAGCTGGAGAAGGAGAAGTGGAGAAGAAATCAGTCAGCCGCAGAAATTTTAGTTTAC	326	175.5	8.63094	7.27784
hsa_circRNA_076155	7.09532	7.09532	2.82687	up	ASCRP3000835	hsa_circ_0076155	circBase	chr6	-	35586872	35604935	exonic	NM_004117	FKBP5	AATCCAAACGAAGGAGCAACAGTAGAAAATTGTCAAAAGAGTGGGGAATGGTGAGGAAAC	1331	331	10.9193	8.09241
hsa_circRNA_002161	6.2183	6.2183	2.63652	up	ASCRP3000836	hsa_circ_0001600	circBase	chr6	-	35586872	35614627	intronic	ENST00000540787	FKBP5	AATCCAAACGAAGGAGCAACAGTAGAAAGTGTTTGCTGACTAGCACTTTGGAGAGTGTAT	910	222	10.2163	7.57977
hsa_circRNA_100871	1.69718	1.69718	0.763143	up	ASCRP3000858	hsa_circ_0023313	circBase	chr11	+	70118278	70176425	exonic	NM_003626	PPFIA1	AATGAAATTGCAAATAAAGATTCTATGCATCGACAGATGATGTGCGAGGTGATGCCGACC	49.5	31	5.35966	4.59651
hsa_circRNA_103469	1.73655	1.73655	0.79622	up	ASCRP3000859	hsa_circ_0004271	circBase	chr3	+	128984391	128985942	exonic	NM_016128	COPG1	AATGAAGAGATGTTACCCAGTATCTTGGTGTTGCTGAAGAGGGTGGCTTTGAGTATAAGC	296	238.5	8.47039	7.67417
hsa_circRNA_100339	1.67412	1.67412	0.743406	up	ASCRP3000863	hsa_circ_0000131	circBase	chr1	+	151611363	151641111	exonic	NM_030918	SNX27	AATGACAATGACCTTGCTGTTACCTACTTCTTTCATCAGGAACCACGTGAATGTTGAGGG	383	348	8.89916	8.15575
hsa_circRNA_001795	2.42685	2.42685	1.27909	up	ASCRP3000867	hsa_circ_0001795	circBase	chr8	-	42294506	42323435	exonic	NM_006749	SLC20A2	AATGACGTGAGGTTCCGCTGTGTGGCAGCTGATTGCTTCCTTCCTGAGGCTTCCAATCTC	1355	1184	10.9551	9.67606
hsa_circRNA_406249	3.53686	3.53686	1.82247	up	ASCRP3000871		25070500	chr3	+	32180078	32181858	exonic	NM_015141	GPD1L	AATGAGGTGGCTGCAGAGAAGTTCTGTGAGACCACCATCGGTTGCCATGTCAAATCTTAG	297.5	113	8.48154	6.65907
hsa_circRNA_001509	1.81245	1.81245	0.857944	up	ASCRP3000874	hsa_circ_0001259	circBase	chr22	+	51024958	51033691	exonic	TCONS_00029632	XLOC_014288	AATGATCCAGAAGAGAAGGACAAGTTGACGATTGAGAGGGTTAATGTCAGAGGAGTTGGT	68	47	6.11759	5.25964
hsa_circRNA_104613	1.64913	1.64913	0.721709	up	ASCRP3000875	hsa_circ_0084171	circBase	chr8	+	42914234	42932507	exonic	NM_002027	FNTA	AATGATCGTGCTGTATTGGAGAGAGAAGTCCAGGACAGAGCAGAATGGGCTGATATAGAT	82.5	60	6.42727	5.70556
hsa_circRNA_104205	3.72925	3.72925	1.89889	up	ASCRP3000878	hsa_circ_0007769	circBase	chr6	+	144086397	144086935	exonic	NM_014721	PHACTR2	AATGCAAAATGCTGGCTCCTCTCATTCAAAAAAAACAACTGGCTCTAAAGCATCAGCTTC	6262.5	4992	13.4042	11.5053
hsa_circRNA_406761	2.45307	2.45307	1.29459	up	ASCRP3000881		25070500	chr6	-	35565024	35614627	sense overlapping	NM_004117	FKBP5	AATGCAGCGGGAAGAACAATGTATTTTATATCTTGGACCAAGGTGTTTGCTGACTAGCAC	139	67	7.18175	5.88716
hsa_circRNA_100929	2.0302	2.0302	1.02162	up	ASCRP3000883	hsa_circ_0007455	circBase	chr11	+	85961337	85967554	exonic	NM_003797	EED	AATGCAGTGTATAAAGGATGACGCTGTCAGTATAGAAAGTGGTACAAACACTGAACGCCC	91	56	6.59708	5.57546
hsa_circRNA_077760	1.88362	1.88362	0.913511	up	ASCRP3000893	hsa_circ_0077760	circBase	chr6	-	122779664	122779826	exonic	NM_020755	SERINC1	AATGGAAGAACAACTGAATAAGATACCATGTTTGTGTGGAAGTGCCCCGTGTTTGCTATG	253	177	8.19135	7.27784
hsa_circRNA_400678	1.82068	1.82068	0.864478	up	ASCRP3000903		25242744	chr10	+	127683985	127697119	exonic	NM_145235	FANK1	AATGTGAATGTGAAGGACAGAAATGGAAAGACGCCCCTTATGGAGAGCCCATAAGTAGTG	346	274	8.72749	7.86301
hsa_circRNA_054469	1.54613	1.54613	0.628658	up	ASCRP3000906	hsa_circ_0054469	circBase	chr2	+	47635539	47657080	exonic	NM_000251	MSH2	AATGTTATACAGGCTCTGGAAAAACATGAAGGAGCAAAGAATCTGCAGAGTGTTGTGCTT	102.5	78.5	6.75402	6.12536
hsa_circRNA_405354	1.74837	1.74837	0.806013	up	ASCRP3000918		25070500	chr15	+	56665638	56704634	exonic	NM_198524	TEX9	AATTAAGGCAAAATAACAAGGCGTTTAAATGCAGAATTGCAGGCAAAAACAGCTGACGTG	43	27.5	5.28761	4.4816
hsa_circRNA_401099	1.58817	1.58817	0.66737	up	ASCRP3000920		25242744	chr12	-	123818599	123834988	exonic	NM_018183	SBNO1	AATTACATATGCAGCCCAGATGGTGGAGCCAGGGCAAGATTTACTGCTTGCTGCTTTGAG	143.5	108	7.25323	6.58586
hsa_circRNA_013729	18.3084	18.3084	4.19444	up	ASCRP3000927	hsa_circ_0013729	circBase	chr1	+	117910084	117957453	exonic	NM_006699	MAN1A2	AATTCCTAGATGGGCAAAGATGGATTGAAGACAACCTTGATTTCAGTGTGGCAACAGCGG	3574	371	12.4361	8.24167
hsa_circRNA_407259	2.02673	2.02673	1.01916	up	ASCRP3000931		25070500	chrX	+	1404670	1409402	exonic	NM_006140	CSF2RA	AATTCTTTGATTCACTTTTGGACACAAAGAAAATAGATCTGCGAACAGTGGCACCAGCCT	55	35	5.7021	4.68294
hsa_circRNA_004950	1.61719	1.61719	0.69349	up	ASCRP3000932	hsa_circ_0004950	circBase	chr3	+	196533449	196539722	exonic	NM_002577	PAK2	AATTGAAAAATCCCAACATCGTTAACTTTTTGGACAGCTGAATGCCAAGGGAACAGAAGC	72	56	6.30259	5.6091
hsa_circRNA_405819	1.62575	1.62575	0.701108	up	ASCRP3000935		25070500	chr19	+	58290118	58291514	intronic	uc002qqb.2	ZNF587	AATTGAATGTCATACATCAAATAGCTGCATACATTCCAGGTTGTTGGCATGGAGGGGAAG	115	83	6.92626	6.22516
hsa_circRNA_103116	2.06554	2.06554	1.04652	up	ASCRP3000936	hsa_circ_0001181	circBase	chr21	+	30693541	30702014	exonic	NM_001186	BACH1	AATTGAGAAGCTGGTTGATGATAATTAGAAGCATGCTTTCCACTGAACTTCCCGACAACA	243	156	8.15828	7.11176
hsa_circRNA_407020	1.6236	1.6236	0.699198	up	ASCRP3000937		25070500	chr7	-	140449086	140494267	exonic	NM_004333	BRAF	AATTGATGACTGGACAGTTACCTTATTCAAACATCAACAACAGGGACCAGGCCCCAAATT	250	211	8.21734	7.51814
hsa_circRNA_404790	2.20061	2.20061	1.1379	up	ASCRP3000940		25070500	chr10	+	93579026	93602148	exonic	NM_025235	TNKS2	AATTGCCGCGATACCCAAGGCAGACATTCAACACCTTTACATTTAGCAGGTGAATATAAG	98	54	6.67504	5.53714
hsa_circRNA_008640	1.68893	1.68893	0.756111	up	ASCRP3000949	hsa_circ_0008640	circBase	chr2	-	62100136	62107529	exonic	NM_006430	CCT4	AATTTAAATGGTTCTGGCAAACTGCTCAAGCTGGTGGAGCTGTCTAAGGCTCAAGATATA	206	157	7.88987	7.13376
hsa_circRNA_038416	3.51817	3.51817	1.81483	up	ASCRP3000961	hsa_circ_0038416	circBase	chr16	-	21475023	21475314	exonic	NR_027155	SMG1P3	AATTTGACTACAATTGGAAATGCCAAAAACTCACTAATAGGGGTTGTTGCTGTAGCCCGT	1409	801	10.9988	9.18394
hsa_circRNA_102855	3.13703	3.13703	1.6494	up	ASCRP3000965	hsa_circ_0057105	circBase	chr2	+	173433468	173460751	exonic	NR_103729	PDK1	AATTTGGAAGCAAAATCACCAGGACAGCCAATACAAGTGGTTTATGTACCATCCCATCTC	323	139	8.59408	6.94468
hsa_circRNA_070397	1.53363	1.53363	0.616953	up	ASCRP3000966	hsa_circ_0070397	circBase	chr4	+	88362980	88370405	exonic	NM_024047	NUDT9	AATTTGTTGCAATAAAAAGGAAAGACTGTGGAGAATGGGCAATCCCAGGGAAATCCTGCA	87	69	6.53426	5.91731
hsa_circRNA_005433	1.71974	1.71974	0.782195	up	ASCRP3000968	hsa_circ_0005433	circBase	chr4	+	119529812	119549381	exonic	NR_109983	LOC729218	AATTTTCATATAAGTGGATTCCAGAGGGGTGACAGCAAAACCTGGACCTACCATGAAAGA	362	309	8.78851	8.00631
hsa_circRNA_102786	1.84586	1.84586	0.884295	up	ASCRP3000969	hsa_circ_0001053	circBase	chr2	-	100078957	100081447	exonic	NM_016316	REV1	AATTTTTAGTGGAGTTGCCATCTATGTTAATGGATACACAGAAGCTCCACCATGAGGCGA	221	158	8.02062	7.13632
hsa_circRNA_077417	1.92942	1.92942	0.948166	up	ASCRP3000976	hsa_circ_0077417	circBase	chr6	-	99347143	99375698	exonic	NM_012160	FBXL4	ACAAAAGTAGAGGTAAAAGAATGTCACATGTCAGCATTTGTACCTGAAGTCAGCATGCAA	70	49	6.26322	5.31505
hsa_circRNA_104981	8.90454	8.90454	3.15454	up	ASCRP3000993	hsa_circ_0007933	circBase	chrX	-	10534927	10535643	exonic	NM_000381	MID1	ACAAATTGAAGATAGCTGATCAGCTTCCTTGGGTTTTGCTGATGACACAAGAGAGCTTTG	291	47	8.44216	5.28761
hsa_circRNA_100274	2.11438	2.11438	1.08023	up	ASCRP3000996	hsa_circ_0005371	circBase	chr1	-	93070863	93073284	exonic	NM_005665	EVI5	ACAACACATTGCTGAGCTTGAAATCCAGAACCAGATCAATAGTAACCATCTTCGAAGAGC	171	98.5	7.57505	6.49481
hsa_circRNA_083957	2.07508	2.07508	1.05317	up	ASCRP3001001	hsa_circ_0083957	circBase	chr8	+	37971709	37974243	exonic	NM_004674	ASH2L	ACAACCAAAAACAGAGCAGTGCTGTGTCTACTAGTGGGAATTTAAATGGATATTATACCA	291	188	8.42547	7.3723
hsa_circRNA_104807	3.11409	3.11409	1.63881	up	ASCRP3001012	hsa_circ_0001866	circBase	chr9	-	86293355	86297981	exonic	NM_013438	UBQLN1	ACAAGAGCAGGCCTCAGGATCATTCAGCTCAGCAAACAAATACAGCTGGAAGCAATGTTA	585	286	9.55542	7.91661
hsa_circRNA_102034	2.20907	2.20907	1.14344	up	ASCRP3001025	hsa_circ_0005397	circBase	chr17	+	30500849	30503232	exonic	NM_018307	RHOT1	ACAAGTCGATGGATTCCTCTCATAAATGAAAGAACAGACAAAGACAGCAGGTTCCTCCCC	1499	1449	11.0778	9.93433
hsa_circRNA_030067	1.85126	1.85126	0.888506	up	ASCRP3001030	hsa_circ_0030067	circBase	chr13	+	41890981	41910892	exonic	NM_024561	NAA16	ACAATACAGAAAAGAAATGTTATGAACAGAAGCAGTACAAAAATGGCCTCAAGTTTTGCA	69.5	46	6.17612	5.28761
hsa_circRNA_030069	3.17261	3.17261	1.66567	up	ASCRP3001031	hsa_circ_0030069	circBase	chr13	+	41892941	41910892	exonic	NM_024561	NAA16	ACAATACAGAAAAGAGACTTTGGCTATGAAAGGATTAACACTGAACTGTTTAGGAAAAAA	179.5	72	7.62706	5.96139
hsa_circRNA_100642	3.19458	3.19458	1.67563	up	ASCRP3001032	hsa_circ_0019058	circBase	chr10	+	89653781	89653866	exonic	NM_000314	PTEN	ACAATATTGATGATGTAGTAAGATATTTATCCAAACATTATTGCTATGGGATTTCCTGCA	158	62	7.43877	5.76314
hsa_circRNA_407107	1.73773	1.73773	0.797207	up	ASCRP3001034		25070500	chr8	-	99676157	99735197	intronic	ENST00000518165	STK3	ACAATCCTTTGAACAAAAGGGATTCTTAACAGATACCACTGAAGGAAGTGCTAGCTGTGA	57	40	5.78293	4.98572
hsa_circRNA_101363	1.55415	1.55415	0.636124	up	ASCRP3001045	hsa_circ_0006393	circBase	chr14	+	62187099	62188541	exonic	NM_001530	HIF1A	ACACACAGAAATGGATAAGTTCTGAACGTCGAAAAGAAAAGTCTCGAGATGCAGCCAGAT	55	41	5.7021	5.06598
hsa_circRNA_102658	2.98324	2.98324	1.57688	up	ASCRP3001051	hsa_circ_0007385	circBase	chr2	-	32142994	32157204	exonic	NM_015955	MEMO1	ACACAGTATTGAAATGCATTTGCCTTATACAGCTAAAGCCATGGAAAGCCATGCAGGATA	1391	952	10.9831	9.4062
hsa_circRNA_102117	1.55948	1.55948	0.641064	up	ASCRP3001053	hsa_circ_0000782	circBase	chr17	-	47388673	47390207	exonic	NM_014897	ZNF652	ACACATGAAAACACACACTGTGTGTTTCCTGTAACAAATCGTTCAAGAAACTCTGGTCCC	78	58	6.28304	5.64198
hsa_circRNA_103816	1.53641	1.53641	0.619562	up	ASCRP3001055	hsa_circ_0072271	circBase	chr5	-	37342650	37350367	exonic	NM_004298	NUP155	ACACATGCAGGCTGAAGCAGGGTGGTTTAGCCAAAGATGTAGGAAAATAAACCACTCAAA	69	51	6.07275	5.45318
hsa_circRNA_007444	6.48604	6.48604	2.69734	up	ASCRP3001059	hsa_circ_0007444	circBase	chr5	+	95091099	95099324	exonic	NM_014899	RHOBTB3	ACACCAGGAAAGAAAAAATGCCTGTCTTAAAGGCTGAAGCGTCACATTATAACTCTGACT	2277	681	11.6899	8.99258
hsa_circRNA_104785	2.01061	2.01061	1.00764	up	ASCRP3001064	hsa_circ_0087104	circBase	chr9	-	39165929	39178357	exonic	NM_033655	CNTNAP3	ACACCTATTATTTTGGAGAATCTGAGGTGGTTTATTTTGATGGACAAAGTGCTCTGCTGT	141	87	7.27085	6.26322
hsa_circRNA_102047	1.89184	1.89184	0.919791	up	ASCRP3001066	hsa_circ_0000759	circBase	chr17	-	35640167	35646430	exonic	NM_198838	ACACA	ACACCTGAAGACCTTAAAGCCAATGCAGACTTTGAAATACTCGTGGGATATGAAGTGGAG	296	216	8.48154	7.56175
hsa_circRNA_008805	6.93688	6.93688	2.79429	up	ASCRP3001077	hsa_circ_0008805	circBase	chr17	+	36614345	36619623	exonic	NM_001199417	ARHGAP23	ACACTCTGGAGCTGTCTATCATGCCCAAGGACGAGGACATCCTCCAGCTGCTGCCACTGG	1495.5	382	11.0736	8.27931
hsa_circRNA_104493	1.50203	1.50203	0.586916	up	ASCRP3001078	hsa_circ_0082413	circBase	chr7	+	131113791	131113904	exonic	NM_013255	MKLN1	ACACTGAAAAAGAGAGACTGTTTATTTGTTTGGTGGCTGGGATGGAACACAAGATCTTGC	184.5	157	7.70648	7.11956
hsa_circRNA_031939	1.53803	1.53803	0.621084	up	ASCRP3001079	hsa_circ_0031939	circBase	chr14	-	52977957	53011089	exonic	NM_020784	TXNDC16	ACACTGAACATTCACCTGTTTATTAAGACAATGAAAGCACCTCTGTTGATAACATAGATC	106	84	6.84624	6.22516
hsa_circRNA_071374	2.10476	2.10476	1.07365	up	ASCRP3001081	hsa_circ_0071374	circBase	chr4	+	166141085	166160051	exonic	NM_007246	KLHL2	ACACTGCAGAAATTCAGGTTACAGAAGAAAATGTACAGATGCACAAAGCAGGGTCATCAG	473.5	351	9.23855	8.16489
hsa_circRNA_102109	2.85796	2.85796	1.51499	up	ASCRP3001082	hsa_circ_0003650	circBase	chr17	+	45740454	45752148	exonic	NM_002265	KPNB1	ACACTGGTGGAAGGTACGAGTGGCTGCTTTACAGAATCTGGTGAAGATAATGTCCTTATA	462	238	9.17585	7.66087
hsa_circRNA_403961	1.69187	1.69187	0.758623	up	ASCRP3001093		25242744	chr7	-	148516069	148516779	exonic	uc011kuj.2	EZH2	ACAGAAGATTCATTGAATGGCACCTGCAGAAGCTTTTCATGCAACACCCAACACTTATAA	85	62	6.43979	5.68116
hsa_circRNA_057073	2.04901	2.04901	1.03493	up	ASCRP3001094	hsa_circ_0057073	circBase	chr2	+	172782046	172844276	exonic	NM_003642	HAT1	ACAGAAGCTACAGACTGGATATTAAAAGAAGACTAATTAGCCCATATAAGGATTTGGTGC	86	54	6.51664	5.48171
hsa_circRNA_000175	3.63424	3.63424	1.86165	up	ASCRP3001099	hsa_circ_0000175	circBase	chr1	-	205585605	205593019	exonic	uc021pid.1	ELK4	ACAGACATTCAACATGATTGCATTTGAACTCATTGCTATGGACAGTGCTATCACCCTGTG	337	124	8.66333	6.80167
hsa_circRNA_026232	1.81936	1.81936	0.863435	up	ASCRP3001100	hsa_circ_0026232	circBase	chr12	+	50824277	50829407	exonic	NM_052879	LARP4	ACAGACCCTGATCTAATTCTTGAAGTGTTAAGATGAGAAAGCAATTCAGCAGTTTCTACA	276	207.5	8.35176	7.48832
hsa_circRNA_101387	1.54137	1.54137	0.624218	up	ASCRP3001101	hsa_circ_0032434	circBase	chr14	+	71479716	71479919	exonic	uc010are.1	PCNX	ACAGACTCACACTTTTGGCCCTGTTTGATAGATTCGATTGAATAGACTATTGACCATTGA	725.5	845.5	9.87939	9.25517
hsa_circRNA_067100	3.6094	3.6094	1.85176	up	ASCRP3001103	hsa_circ_0067100	circBase	chr3	-	124997967	125032500	exonic	NM_021964	ZNF148	ACAGAGACATGTCTTCATTCATACAGGCAGTTATACTTAAGCATGAACATTGACGACAAA	2341.5	1427	11.77	9.91821
hsa_circRNA_100785	2.86246	2.86246	1.51726	up	ASCRP3001107	hsa_circ_0008227	circBase	chr11	+	34093272	34093534	exonic	NM_005898	CAPRIN1	ACAGAGGAGTTTCATGGCACTAAGTCAAGATGGTAAGCTTGATGATTACCAGGAACGAAT	229	106	8.08612	6.56887
hsa_circRNA_001508	2.54854	2.54854	1.34967	up	ASCRP3001115	hsa_circ_0001508	circBase	chr5	+	80071512	80088663	exonic	NM_002439	MSH3	ACAGATTTATCATTTATGATAGAAATAAAGAACTCTGCTGTATCTTGTATACCAACTGAT	346	189.5	8.73173	7.38206
hsa_circRNA_018225	2.13719	2.13719	1.09572	up	ASCRP3001116	hsa_circ_0018225	circBase	chr10	+	38726471	38734535	exonic	NR_024497	LINC00999	ACAGCAAAACGAAGTGACCTCACAATGACTCAAGCTACCACATGCTGTTGATTGTGAAAT	670	528.5	9.76725	8.67153
hsa_circRNA_000603	1.5754	1.5754	0.65572	up	ASCRP3001117	hsa_circ_0000603	circBase	chr15	+	56680669	56687032	exonic	NM_198524	TEX9	ACAGCAACAGTTGTCTTCAGTAGAAAGGAGGTCTGTTACCATCTGAAGGGATAGTTCATC	84	63	6.41886	5.76314
hsa_circRNA_404062	7.92021	7.92021	2.98554	up	ASCRP3001124		25242744	chr8	-	74650518	74652103	exonic	NM_014393	STAU2	ACAGCAGTTTGGTCAATATTGTCTTAACATGCTTCAAATAAATCAGAGGCTGCCTACCAC	740.5	135	9.9066	6.92107
hsa_circRNA_020596	2.15733	2.15733	1.10925	up	ASCRP3001130	hsa_circ_0020596	circBase	chr11	-	133587	139152	exonic	uc001lnx.4	LOC100133161	ACAGCGAAACGAAGTGAGCTCACAATGACTCAAGCTGCCACATACTGTTGATTGTGAAAT	646	497	9.71263	8.60338
hsa_circRNA_003163	2.19353	2.19353	1.13325	up	ASCRP3001131	hsa_circ_0003163	circBase	chr1	-	222652709	224149975	sense overlapping	NM_003268	TLR5	ACAGCGAAACGAAGTGAGCTCACAATGACTCAAGCTGCCACATAGTGTTGATTGTGAAAT	516	367	9.36536	8.23211
hsa_circRNA_092375	2.18095	2.18095	1.12496	up	ASCRP3001132	hsa_circ_0001978	circBase	chr1	-	224142178	224149975	intronic	TCONS_l2_00001800	XLOC_l2_001331	ACAGCGAAATGAAGTGAGCTCACAATGACTCAAGCTGCCACATAGTGTTGATTGTGAAAT	443	308.5	9.13442	8.00946
hsa_circRNA_042451	1.55923	1.55923	0.640838	up	ASCRP3001133	hsa_circ_0042451	circBase	chr17	-	20907514	20910300	exonic	NM_015276	USP22	ACAGCGAAGGCGATTTGAACACTCAGCCAAGCTGCGGCGGAAGATCACCACGTATGTGTC	65	53	6.09402	5.45318
hsa_circRNA_019548	2.78373	2.78373	1.47702	up	ASCRP3001139	hsa_circ_0019548	circBase	chr10	+	102739604	102740986	exonic	NM_017893	SEMA4G	ACAGGACATAGAGAGAGGAAATCGAGGCTGTGAGAGCAGCAGGGATACAGGAAGACCCTG	97	44	6.6393	5.16228
hsa_circRNA_092490	1.85858	1.85858	0.894198	up	ASCRP3001140	hsa_circ_0001064	circBase	chr2	+	120830753	120836157	exonic	NM_020909	EPB41L5	ACAGGAGTCCTTGTTTTTGAAGGAGATACCAAAATTGGCTTATTTTTTTGCATTGGTTGG	151.5	99	7.36685	6.47265
hsa_circRNA_405028	1.57117	1.57117	0.651838	up	ASCRP3001144		25070500	chr12	+	72955944	73015531	exonic	NM_013381	TRHDE	ACAGGCATCAACACTTATTTCAGATTGGATTTCCAGCAACAGGAACAGGATTATTTAACC	90	70.5	6.62476	5.97292
hsa_circRNA_405317	2.22802	2.22802	1.15576	up	ASCRP3001151		25070500	chr15	+	40933576	40943017	sense overlapping	NM_144508	CASC5	ACAGGGCATTTATCCACAACAGTGTTTCTCAAGCTTGAATACTACCATAATTTTTAGATT	204	120	7.89972	6.74396
hsa_circRNA_029998	28.627	28.627	4.83931	up	ASCRP3001155	hsa_circ_0029998	circBase	chr13	-	36822742	36828280	exonic	NM_001144981	CCDC169	ACAGGTGGATCAACTGCCTAGGATGCAAGAGAATCTAGTGAAAACGAATCCTTAAACACA	1398	80	10.9928	6.1535
hsa_circRNA_404684	1.62899	1.62899	0.703974	up	ASCRP3001157		25070500	chr1	+	235498556	235506198	sense overlapping	NR_036605	GGPS1	ACAGTAAATAGATTAGCTTTGAAGTTTAAATCCAATGGAGAAGACTCAAGAAACAGTCCA	51	36	5.60169	4.89772
hsa_circRNA_104479	1.66958	1.66958	0.739486	up	ASCRP3001158	hsa_circ_0001741	circBase	chr7	-	128655032	128658211	exonic	NM_012470	TNPO3	ACAGTAGTATCTCTATTGGTTCATGCATGGGAGATCTCAGACCAGTTGTTACAGATCCGG	633	647	9.66633	8.92684
hsa_circRNA_104736	2.25997	2.25997	1.1763	up	ASCRP3001160	hsa_circ_0086414	circBase	chr9	-	16435552	16437522	exonic	NM_017637	BNC2	ACAGTGGCTGGTTGCAATGCTGCATTCCCCTCTCGCCGAAGCCGAGACAGGATGCTGCTG	1741	1691	11.307	10.1306
hsa_circRNA_030788	1.55293	1.55293	0.634995	up	ASCRP3001161	hsa_circ_0030788	circBase	chr13	-	101997616	102031004	exonic	NM_052867	NALCN	ACAGTGGCTTTAATGAGATAGGGGGATAGTTCCTATGTGAAAGATCGCTGGTGTGTTTTT	128	98	7.07478	6.43979
hsa_circRNA_404693	1.8938	1.8938	0.921281	up	ASCRP3001165		25070500	chr1	+	243542022	243589860	exonic	NM_006642	SDCCAG8	ACAGTGTGTCCAGCATGGGAGAGTACATGAGACGATGAAGCAAAGGAAATAGAGAAATTG	78	51	6.34536	5.42408
hsa_circRNA_404550	1.54936	1.54936	0.631675	up	ASCRP3001166		25070500	chr1	+	93683294	93692006	exonic	NM_206886	CCDC18	ACAGTTAAAGAAGAAATCTGAAGAGGAAAAGAATGAAAAGATAAGGAGTCTAGAAACCAA	39.5	31	5.2502	4.61852
hsa_circRNA_100279	1.77115	1.77115	0.824687	up	ASCRP3001170	hsa_circ_0003069	circBase	chr1	+	93301746	93303190	exonic	NM_000969	RPL5	ACATAAAGAACAGCGTAACTCCAGACATGCTTCTCAATAGGTTTGGCATGGACAAGATCT	249	189	8.20242	7.37773
hsa_circRNA_000982	12.4953	12.4953	3.64331	up	ASCRP3001173	hsa_circ_0000982	circBase	chr2	+	24357988	24369956	exonic	NM_001145710	FAM228B	ACATAGAAAGTGAATTTTGTAGAAGGAGAAGGTTTTAGCTAAAGAAGATACTGAGGCAGC	344	40	8.70929	5.06598
hsa_circRNA_406427	1.91187	1.91187	0.934984	up	ASCRP3001180		25070500	chr3	+	197559067	197566268	exonic	NM_032773	LRCH3	ACATCAAAACAGCCTACAGATGAATTTTCAGATCTGCCTCTTCGAGTAGCAGAGATTACT	188	122.5	7.73342	6.79844
hsa_circRNA_103642	3.01082	3.01082	1.59016	up	ASCRP3001182	hsa_circ_0001411	circBase	chr4	+	54249939	54256040	exonic	NM_030917	FIP1L1	ACATCAAGACAGGGGGAAGAGTTTATGGAACTACAGAAAGTGACTGAGACCGAAGATGAT	517	258.5	9.37109	7.78093
hsa_circRNA_007658	3.19458	3.19458	1.67563	up	ASCRP3001184	hsa_circ_0007658	circBase	chr9	+	36597218	36643080	exonic	NM_014791	MELK	ACATCACAGAAACAACAGGCAAACAATGGAGGATTTAATTTCACTGGAAAATTTGCTGTT	159	61	7.43877	5.76314
hsa_circRNA_004926	1.61751	1.61751	0.693771	up	ASCRP3001191	hsa_circ_0004926	circBase	chr20	-	61485367	61491660	exonic	NM_006602	TCFL5	ACATCCAGGAAAGACATGGAGATTCTCTTAAAAAGTTTGGTAACTCTCATTCGACATCCA	438.5	427	9.10607	8.41229
hsa_circRNA_102532	4.62352	4.62352	2.20899	up	ASCRP3001193	hsa_circ_0008813	circBase	chr19	+	34942885	34955036	exonic	NM_005499	UBA2	ACATCCTTCATAGGAGAAGAAACGAATGCATCAGATCAACAGAATGAACCCCAGTTAGGC	463	142	9.18409	6.9751
hsa_circRNA_102525	2.65867	2.65867	1.41071	up	ASCRP3001194	hsa_circ_0050518	circBase	chr19	+	34922765	34955036	exonic	NM_005499	UBA2	ACATCCTTCATAGGTTGCCAAGGAAAGTGTACTGCAGTTTTACCCGAAAGCTAATATCGT	428	237	9.0738	7.66309
hsa_circRNA_405663	3.4674	3.4674	1.79386	up	ASCRP3001196		25070500	chr18	+	14763684	14764089	exonic	NM_001145029	ANKRD30B	ACATCTACAAAAGCAAGTACAAATGAAGGAACATCTACAGGAACACCTGATGAGGCTGCA	123	44	7.0105	5.21664
hsa_circRNA_055999	1.89802	1.89802	0.924494	up	ASCRP3001198	hsa_circ_0055999	circBase	chr2	+	109405307	109411177	exonic	NM_144978	CCDC138	ACATCTGAAATTGCAGGTGATTTGGATATCTACTCTGGAGATAAAGTTGGTTCATCGTTA	75	49	6.23955	5.31505
hsa_circRNA_406708	1.63688	1.63688	0.710948	up	ASCRP3001199		25070500	chr5	+	167937585	167938576	sense overlapping	NM_002887	RARS	ACATCTGGCACAGTCAGATGAAAAGTGGAAAAAGTTTAAAACACGTTCGGGTGAAACAGT	60	42	5.89324	5.18229
hsa_circRNA_001767	1.58484	1.58484	0.66434	up	ASCRP3001201	hsa_circ_0001767	circBase	chr7	-	148809228	148815440	exonic	NM_001001661	ZNF425	ACATGAAGAATACTGGAAAGTTGCTATGTTTTGGTAACTGTGACATTTGATGATGTGGCC	54	39	5.66704	5.0027
hsa_circRNA_101814	1.82047	1.82047	0.864308	up	ASCRP3001202	hsa_circ_0039353	circBase	chr16	+	53189837	53191453	exonic	NM_025134	CHD9	ACATGACAGAAATCACCTATGTTTACAGCGACAGGATTTTGACACTTCATGACATGTCAT	54	35	5.68116	4.81686
hsa_circRNA_102372	1.88027	1.88027	0.91094	up	ASCRP3001214	hsa_circ_0047721	circBase	chr18	+	51797729	51813781	exonic	NM_007195	POLI	ACATGTAATTCAGAAATTAGGGACAGGAGTTCATGATCAAGTGTTGCCCACACCAAATGC	117	76	6.9151	6.00416
hsa_circRNA_404493	1.53807	1.53807	0.621121	up	ASCRP3001217		25070500	chr1	+	43239233	43241193	sense overlapping	NM_024097	C1orf50	ACATGTAGGTGACTCACAAACTTCTTGGAAAGAGACCCTGTGTGAATGCTGATGAATTCA	272	239	8.30234	7.68122
hsa_circRNA_104626	1.64059	1.64059	0.714216	up	ASCRP3001219	hsa_circ_0084522	circBase	chr8	-	54891584	54923052	exonic	NM_006756	TCEA1	ACATGTGGCAAATGTAAAAAGAAGAATTGCACTTACACACAGGCTGGAGCATTGGATTTG	58	44	5.91133	5.19711
hsa_circRNA_000283	1.7733	1.7733	0.826436	up	ASCRP3001231	hsa_circ_0000283	circBase	chr11	-	33127112	33127610	exonic	NM_001326	CSTF3	ACATTGAACAGCTCTGGAGAGACTATAACAAGTATGAAGAGAGAAAAAATGGCTCAAGCA	70.5	45	6.08608	5.25964
hsa_circRNA_056879	1.63619	1.63619	0.710336	up	ASCRP3001235	hsa_circ_0056879	circBase	chr2	+	162251588	162268226	exonic	ENST00000477232	PSMD14	ACATTTACAGTCATGTTGCTAAATTTGCATAAGAAGAGTTGGATGGAAGGTTTGACACTT	47	35	5.48171	4.77138
hsa_circRNA_406736	2.15132	2.15132	1.10522	up	ASCRP3001240		25070500	chr6	-	8093409	8095466	intronic	ENST00000379715	EEF1E1	ACATTTTTAAGATCACCTCGCCTGGCCAGTAAACTGTTTTTTTGTTCACCGACAATGTGT	535	390	9.4127	8.30747
hsa_circRNA_406770	1.69187	1.69187	0.758623	up	ASCRP3001246		25070500	chr6	+	38045815	38050233	intronic	ENST00000373391	ZFAND3	ACCAACAAAAAGATCCTGTGGTACAGGTTACAGTGAAGTGAGTATGCAGATTTGACCCAT	83	59	6.43979	5.68116
hsa_circRNA_104518	1.54131	1.54131	0.624161	up	ASCRP3001251	hsa_circ_0005284	circBase	chr7	-	148543588	148544397	exonic	NM_001203248	EZH2	ACCAAGAATGGAAACAGCGAAGGATACAGCCTGTGCACATCCTGACTTCTAATAATCATG	239	207.5	8.12249	7.49833
hsa_circRNA_004516	2.67058	2.67058	1.41715	up	ASCRP3001255	hsa_circ_0004516	circBase	chr12	+	110922882	110925748	exonic	NM_013300	FAM216A	ACCAAGGAAACTGTTCATGCAAACAGATAGAATCAAAGATGGATACAAAGTGAACTCACA	726	445	9.87939	8.46224
hsa_circRNA_104333	3.49932	3.49932	1.80707	up	ASCRP3001258	hsa_circ_0001685	circBase	chr7	+	24663284	24690331	exonic	NM_016447	MPP6	ACCAAGTTATAGAGATACCATTACTCCTCAACAGCAATGCAGCAAGTCTTGGAAAACCTT	1150	590	10.62	8.81297
hsa_circRNA_103925	6.90419	6.90419	2.78747	up	ASCRP3001264	hsa_circ_0001522	circBase	chr5	+	122881110	122893258	exonic	NM_004384	CSNK1G3	ACCACAGCTACATTTGGAATACAGATTCTATAAGCAGTTAGGATCTGGAGCTCTCTATCA	559.5	115	9.48179	6.69432
hsa_circRNA_003074	1.57477	1.57477	0.655138	up	ASCRP3001273	hsa_circ_0003074	circBase	chr10	+	12123470	12133683	exonic	NM_018706	DHTKD1	ACCACTCCAGCTGAAAGAGGAAGGTCTTCTTTATACTGCAGTGATATTGTTGATCATGGC	218	183	7.98547	7.33033
hsa_circRNA_404874	1.60759	1.60759	0.684897	up	ASCRP3001277		25070500	chr11	+	33065295	33076271	exonic	NM_018393	TCP11L1	ACCAGAAAACAGGAAAGTGAATAAACTTAATTGAGAATGTCTGAAAACCTTGACAAGTCC	53	36.5	5.50175	4.81686
hsa_circRNA_100352	5.54909	5.54909	2.47225	up	ASCRP3001283	hsa_circ_0000137	circBase	chr1	-	155408117	155408859	exonic	NM_018489	ASH1L	ACCAGAGGAAGAAGAGCAAGAGAATAATAAAAGTAAACGGAGTTCCCTCTCGAAGTCCAA	4589	2137	12.9077	10.4355
hsa_circRNA_001616	1.64942	1.64942	0.721962	up	ASCRP3001287	hsa_circ_0001616	circBase	chr6	-	86235843	86251761	exonic	NM_020468	SNX14	ACCAGATGTAAATCTTGTATTTCAGACAACTTTTAAGAGGTGCAGAATCACCAACACGCA	73	54	6.23955	5.51759
hsa_circRNA_405136	2.94506	2.94506	1.5583	up	ASCRP3001289		25070500	chr13	-	41826780	41828756	exonic	NM_004294	MTRF1	ACCAGCAGATTATGGCCTAAATAAACAAGATGAAAAGCAGTTACAAGAACTTGCACTGGA	131.5	55	7.13376	5.57546
hsa_circRNA_001309	10.5676	10.5676	3.40158	up	ASCRP3001296	hsa_circ_0001561	circBase	chr5	-	177652366	177652583	intronic	ENST00000474052	PHYKPL	ACCAGGACGTGGTGGCATTTGATATATACCAAACAAACAAGCAAGTGACTGACTAGTTGA	703	98	9.84136	6.43979
hsa_circRNA_103743	1.61081	1.61081	0.687783	up	ASCRP3001301	hsa_circ_0071023	circBase	chr4	-	143003183	143067149	exonic	NM_003866	INPP4B	ACCAGTTACACAAGGACTTCTTTATCCGAGCGCTGGATTGCATGAGAAGGACAGGGTGTG	47.5	35	5.54874	4.86096
hsa_circRNA_100351	1.56988	1.56988	0.650653	up	ASCRP3001306	hsa_circ_0007608	circBase	chr1	-	155340294	155340774	exonic	NM_018489	ASH1L	ACCATAGCTGTGACCCAAATTGTGAAATGCAGAAATGAATGATCTTTGCTGAGTGTTCCC	190	155	7.75194	7.10129
hsa_circRNA_100889	2.04757	2.04757	1.03391	up	ASCRP3001311	hsa_circ_0007458	circBase	chr11	+	76174864	76183884	exonic	NM_020193	C11orf30	ACCATCTGTGGTCATGTCAACAGTAGCACAAGGTGTAAGCTGTTCAGATGAAGATGAAAA	111.5	68	6.92107	5.88716
hsa_circRNA_401640	1.93124	1.93124	0.949526	up	ASCRP3001315		25242744	chr16	-	70301561	70316687	exonic	NM_001605	AARS	ACCATTCCCGTTCTTTGGGGTGACTTTCAAGATGGACTCTACTCTAACAGCAAGTGAAAT	611	521.5	9.60929	8.65976
hsa_circRNA_100214	1.86737	1.86737	0.901009	up	ASCRP3001317	hsa_circ_0002632	circBase	chr1	-	47761436	47767420	exonic	NM_003035	STIL	ACCATTGGTGGGAATATGAAGAAGGTGTAACATTGACAGTAGATCGCTTTGATCCTGGTC	121	78	6.99503	6.09402
hsa_circRNA_002107	1.52586	1.52586	0.609622	up	ASCRP3001326	hsa_circ_0002107	circBase	chr5	+	61846193	61897675	exonic	NM_016338	IPO11	ACCCACAGAACAAGATAAGAGGAAAAAGATGGTTGTGGAAAATGCCCTTAAAGTGAACCC	149	118	7.32641	6.71678
hsa_circRNA_072816	1.69187	1.69187	0.758623	up	ASCRP3001331	hsa_circ_0072816	circBase	chr5	-	69424179	69503572	exonic	uc010ixu.3	SMA4	ACCCAGTATATTCAAAGCTACAAGGGATTTGTTGACATAACGGGCTGGTGAATTACCAGA	85	59	6.43979	5.68116
hsa_circRNA_008865	2.24324	2.24324	1.16559	up	ASCRP3001337	hsa_circ_0008865	circBase	chr10	+	70719561	70720005	exonic	NM_004728	DDX21	ACCCCAGTGAAGCTGCCAGTGAAGAAAGTAACAGTGAGATAGAGCAGAAAGAGAAAAAAG	241	141	8.15069	6.9851
hsa_circRNA_000596	1.75666	1.75666	0.812839	up	ASCRP3001341	hsa_circ_0000661	circBase	chr15	+	100645330	100645426	antisense	NM_139057	ADAMTS17	ACCCGGGAGATGGTGCTGTTGCCACCCACCAGGATGGTGGCTCTTTTGTAAAGACTGGTG	192	139	7.77353	6.9607
hsa_circRNA_001288	2.47903	2.47903	1.30978	up	ASCRP3001343	hsa_circ_0000999	circBase	chr2	-	46795476	46795608	sense overlapping	NR_104182	LOC100506142	ACCCTAAAAGCTTGCTATATAAAGGATACTTTCTGGAGGTTGGTGGTCCAGTAGCACAGA	321	175.5	8.59804	7.28826
hsa_circRNA_102523	1.96258	1.96258	0.972753	up	ASCRP3001372	hsa_circ_0004956	circBase	chr19	+	34922765	34929671	exonic	NM_005499	UBA2	ACCTATACATTGCATCGTTTGGGCAAAGTACTTGTTCAAGTTGCCAAGGAAAGTGTACTG	138.5	87	7.26618	6.29342
hsa_circRNA_092554	1.5477	1.5477	0.630124	up	ASCRP3001379	hsa_circ_0001551	circBase	chr5	+	167915606	167924353	exonic	NM_002887	RARS	ACCTCCTATTGGGGATCTTCAGGTCTTTTATAAGGAAGAAGAGATTAAATCTCTGACTGC	247.5	217	8.18517	7.55505
hsa_circRNA_104658	1.92064	1.92064	0.941584	up	ASCRP3001380	hsa_circ_0004592	circBase	chr8	-	99718694	99719539	exonic	NM_006281	STK3	ACCTCCTTATGCTGATATACATCCAATGAGGTTAATAGAAGATGAAATTGCAACCATTCT	555	467	9.47027	8.52869
hsa_circRNA_005882	1.50091	1.50091	0.585842	up	ASCRP3001381	hsa_circ_0005882	circBase	chr2	-	168920009	168986268	exonic	NM_013233	STK39	ACCTCGTTTTGAGATTAAGGCCCACAGCAGCAGAACTTTTAAAATGCAAATTCTTCCAGA	302	285.5	8.49609	7.91025
hsa_circRNA_104146	1.96962	1.96962	0.977916	up	ASCRP3001382	hsa_circ_0002041	circBase	chr6	-	82920530	82922510	exonic	NM_015525	IBTK	ACCTCTATACTGATGAAGCTGTGGTGATAAAAGGTTAGATGGAGTCAGATTTGAAAATGA	119	74.5	6.97079	5.99288
hsa_circRNA_103959	2.00761	2.00761	1.00548	up	ASCRP3001392	hsa_circ_0003205	circBase	chr5	+	138145726	138147991	exonic	NM_001903	CTNNA1	ACCTGAAGTGGATAAGCTGAACATTATGGCAGCCAAAAGACAACAGGTGATTTGATGAAG	216	140	7.95454	6.94907
hsa_circRNA_000261	2.84901	2.84901	1.51046	up	ASCRP3001398	hsa_circ_0000261	circBase	chr10	+	112723882	112724819	exonic	NM_007373	SHOC2	ACCTGCTGAAATTGGAACTCTAATGAATCATTGATTGACCAGCACTATTTTACCAGTTGG	131	56.5	7.11956	5.6091
hsa_circRNA_100442	3.13125	3.13125	1.64674	up	ASCRP3001404	hsa_circ_0002274	circBase	chr1	-	211952259	211966532	exonic	NM_014873	LPGAT1	ACCTGGATCCTTGGATACAGGAAACCAACAGTCACACATGTACATTACAGTGATGGAATG	210	86	7.91698	6.27025
hsa_circRNA_104144	3.95126	3.95126	1.98231	up	ASCRP3001417	hsa_circ_0077168	circBase	chr6	+	80910650	80912929	exonic	NM_000056	BCKDHB	ACCTTGGGATGTGGACACAATTTGTAAGCGGAAGAAGTCCCTATAGAACCATACAACATC	245	83	8.17085	6.18854
hsa_circRNA_104143	5.80742	5.80742	2.5379	up	ASCRP3001418	hsa_circ_0077164	circBase	chr6	+	80877394	80912929	exonic	NM_000056	BCKDHB	ACCTTGGGATGTGGACACAATTTGTAAGGAAAAGATAGAGTTTTTAATACCCCATTGTGT	251.5	59	8.19782	5.65992
hsa_circRNA_104851	2.40628	2.40628	1.2668	up	ASCRP3001427	hsa_circ_0008812	circBase	chr9	+	110062421	110074018	exonic	NM_002874	RAD23B	ACCTTTTTGAAGATGCAACGAGTGCACTTGGTGAAAGCACTGAAAGAGAAGATTGAATCT	372	222	8.8494	7.58259
hsa_circRNA_078367	1.91615	1.91615	0.938212	up	ASCRP3001435	hsa_circ_0078367	circBase	chr6	+	155095122	155131342	exonic	NM_014892	SCAF8	ACGACAGAAAAAGGGATTACCTCCAATTAGATCTAAAACACTAAGTGTTGTATTCCCTGA	183.5	119.5	7.67373	6.73552
hsa_circRNA_100894	2.52145	2.52145	1.33426	up	ASCRP3001450	hsa_circ_0000343	circBase	chr11	-	77336007	77336863	exonic	NM_001293	CLNS1A	ACGATGGAGAAGAATATGATGTGGAAGCACATGAAGAATCAAAAGAACCTGTTGCTGATG	362	203.5	8.79725	7.46299
hsa_circRNA_101722	1.78376	1.78376	0.834924	up	ASCRP3001453	hsa_circ_0038111	circBase	chr16	+	16146580	16150152	exonic	NM_004996	ABCC1	ACGCCCTTTCTGAATCTGGGCCCTTCCGTCCTGGCTGGAGTGGCGGTGATGGTCCTCATG	2310	3139	11.7195	10.8846
hsa_circRNA_400523	1.65915	1.65915	0.730443	up	ASCRP3001465		25242744	chr10	-	17401512	17432619	exonic	NM_001004470	ST8SIA6	ACGGCAAGCAGAAGAATATGCAAATTTTAGCACATATCTGAATGAGAAGTCGCTCCAACT	88	64	6.51664	5.7862
hsa_circRNA_100463	7.67598	7.67598	2.94035	up	ASCRP3001466	hsa_circ_0016599	circBase	chr1	+	225140371	225156576	exonic	NM_001373	DNAH14	ACGGCAATTCAAGATATTTTCTGATTTCCGCCAGTTCCTTTATAGTTTTGTTCAGAAAAA	650	125	9.71263	6.77228
hsa_circRNA_404526	3.78711	3.78711	1.9211	up	ASCRP3001467		25070500	chr1	+	67792417	67804386	exonic	NM_001559	IL12RB2	ACGGCACATTGACTACAGTAGACAACAGATTTCTCTTTTCTGGAAGTTGCTCCAGAACAG	256	89	8.22369	6.30259
hsa_circRNA_100161	3.19078	3.19078	1.67391	up	ASCRP3001468	hsa_circ_0002043	circBase	chr1	+	35846859	35847359	exonic	NM_005095	ZMYM4	ACGGCATACAAGCAGAGACATTTTAAATCCAAAGGATGTGATCAGTGCCCAGTTTGAAAA	583	280	9.55997	7.88606
hsa_circRNA_071439	2.92272	2.92272	1.54731	up	ASCRP3001481	hsa_circ_0071439	circBase	chr4	-	170650618	170658898	exonic	NM_017867	C4orf27	ACTAAAAACGTTTAGTTGTGACAAAGACCTTTCATGGTGCAGGCTTGGTTGTTCCAGTAG	431.5	216.5	9.08596	7.53865
hsa_circRNA_006911	1.66298	1.66298	0.733768	up	ASCRP3001482	hsa_circ_0006911	circBase	chr2	+	48725631	48738607	exonic	NM_152994	PPP1R21	ACTAAAGATGTCCAGTAAGGTTCAACAGAGTTTGGAAAAGATTTCTAAACTGGAGCAGGA	70	53	6.21548	5.48171
hsa_circRNA_405885	1.73468	1.73468	0.794669	up	ASCRP3001485		25070500	chr2	-	58386784	58393009	sense overlapping	NM_018062	FANCL	ACTAACATCAAAAGGACAGAGCTCCTTAATAAGCATTTATAGTCAGTTTTTGGCAGCAAT	71.5	49	6.17612	5.38145
hsa_circRNA_058161	1.70448	1.70448	0.76933	up	ASCRP3001491	hsa_circ_0058161	circBase	chr2	+	216977738	216982517	exonic	NM_021141	XRCC5	ACTAATCGTGAGCATGGATGTGATTCAACATGAAACAATGCAGCTGTTGTGCTGTGTATG	60	43	5.91133	5.142
hsa_circRNA_104852	3.26021	3.26021	1.70497	up	ASCRP3001500	hsa_circ_0006174	circBase	chr9	+	110064315	110068928	exonic	NM_002874	RAD23B	ACTAGCCCAACAGCAACTGACAGGCAAAATCCTCAATGATGATACTGCTCTCAAAGAATA	1219	706	10.7334	9.02842
hsa_circRNA_101958	2.55479	2.55479	1.35321	up	ASCRP3001509	hsa_circ_0041555	circBase	chr17	-	4192524	4200109	exonic	NM_003342	UBE2G1	ACTCACCTGCTAATGTTGATGCTGCGTGAAGGTGGTGTTTTTAAGGCTCATCTTACTTTC	494.5	298	9.315	7.9618
hsa_circRNA_104810	3.07716	3.07716	1.6216	up	ASCRP3001540	hsa_circ_0005142	circBase	chr9	-	86297865	86301070	exonic	NM_013438	UBQLN1	ACTCTACATCTGGTTCTGCTACTAGCAACCCTTTTGGTTTAGTTTAAGGAAGAAATCTCT	665.5	344	9.76082	8.13922
hsa_circRNA_102188	2.02443	2.02443	1.01751	up	ASCRP3001542	hsa_circ_0045537	circBase	chr17	+	71231614	71233134	exonic	NM_017941	C17orf80	ACTCTCACAAGGAATAGGATGAGTGATAATCCACCCAGAATGGAAGTGTGTCCTTACTGT	142	81.5	7.233	6.21548
hsa_circRNA_066568	2.63602	2.63602	1.39836	up	ASCRP3001547	hsa_circ_0066568	circBase	chr3	-	78763546	78767033	exonic	NM_002941	ROBO1	ACTCTGACTGTTCAAGATACGAGGAGGAAAGCTCATGATCACTTACACCCGTAAAAGTGA	334.5	174	8.66688	7.26852
hsa_circRNA_103659	2.26069	2.26069	1.17676	up	ASCRP3001558	hsa_circ_0069982	circBase	chr4	+	75040222	75091111	exonic	NM_001144978	MTHFD2L	ACTGAAGATTCATACGCAGCTGGCAGATATTATCATAGTTGCTGCAGACATGAAGCCATT	121	69	7.01747	5.84071
hsa_circRNA_005025	1.53751	1.53751	0.620596	up	ASCRP3001559	hsa_circ_0005025	circBase	chr5	+	134388143	134411078	exonic	ENST00000507641	C5orf66	ACTGAAGCATACATTTTGAGAGTACCGTAACAGGGTGCCAGCTGAGATGAGACGTGGAAG	92.5	74	6.62476	6.00416
hsa_circRNA_000498	2.13253	2.13253	1.09257	up	ASCRP3001561	hsa_circ_0000498	circBase	chr13	-	79209244	79219132	exonic	NM_024546	RNF219	ACTGAAGGCTGAAGTTGATAACAGATCACCTCAAAAGTACGTCAGCCTGTCATATGCATC	86	51	6.51664	5.42408
hsa_circRNA_102143	2.27003	2.27003	1.18271	up	ASCRP3001562	hsa_circ_0044949	circBase	chr17	-	58342772	58372162	exonic	NM_032582	USP32	ACTGAATGCACATGACACCACAAAGACATTTTTAGTCTTTTTTCAAGTGAATCTGGGAAC	165	88	7.4853	6.30259
hsa_circRNA_071106	7.02091	7.02091	2.81166	up	ASCRP3001565	hsa_circ_0071106	circBase	chr4	+	148778703	148803083	exonic	NM_024605	ARHGAP10	ACTGACTCCATTGACAGAAGGTTTTGTTTTGACATAGAAGCTGCTGATCGGAAGAAAAAA	827	173	10.0708	7.25913
hsa_circRNA_072732	1.95492	1.95492	0.967112	up	ASCRP3001595	hsa_circ_0072732	circBase	chr5	+	65349233	65350779	exonic	NM_018695	ERBB2IP	ACTGGAGAGAACAAGTACTTCGACATATTGAAGCCAAAAAGTTAGAAAAGGCAAGAAGAT	57	36	5.82807	4.86096
hsa_circRNA_001146	1.70091	1.70091	0.766309	up	ASCRP3001597	hsa_circ_0001429	circBase	chr4	-	103610730	103612114	exonic	ENST00000514430	MANBA	ACTGGATGGAGGCTTAAATATTGAAAAATCAGCTAAGAATGAAGGATTAAACTGAAGATT	83	58	6.40828	5.64198
hsa_circRNA_029693	2.5791	2.5791	1.36687	up	ASCRP3001601	hsa_circ_0029693	circBase	chr13	-	21619823	21620369	exonic	NM_014572	LATS2	ACTGGTGAACGCAGGATGCGACCAGAGAGTGATAATCTTCAAAATGAAGACTTTGGAAAA	57.5	30	5.87184	4.50497
hsa_circRNA_102516	2.56812	2.56812	1.36071	up	ASCRP3001603	hsa_circ_0050509	circBase	chr19	+	34921480	34924317	exonic	NM_005499	UBA2	ACTGGTTATGAATGCTTTAGATAACAGAGATTGATCTGGATACTATTGATGTAAGCAACC	218	111	7.98547	6.62476
hsa_circRNA_012824	2.34389	2.34389	1.2289	up	ASCRP3001608	hsa_circ_0012824	circBase	chr1	+	63269389	63307218	exonic	NM_032852	ATG4C	ACTGTCGAAATGTTCAGGACTTCAAACGAGCTTCTGAAGAAATCACCAAGTCAGTATAAA	91.5	46	6.54396	5.31505
hsa_circRNA_102175	2.2639	2.2639	1.17881	up	ASCRP3001617	hsa_circ_0045337	circBase	chr17	-	62864579	62865284	exonic	NM_199340	LRRC37A3	ACTGTTGAACTGGAAAAACTAATTCTCAATCACAATCCTCTGACAACTGTTGAAGATCCA	103	56	6.78051	5.60169
hsa_circRNA_104980	4.16043	4.16043	2.05673	up	ASCRP3001623	hsa_circ_0001910	circBase	chrX	+	10031484	10066619	exonic	NM_015691	WWC3	ACTTAATTGGCAATATGAAGAAGCCAGAAAGAGGATAACAAAGCCATTGACCTTTGCCGA	364.5	120	8.80069	6.74396
hsa_circRNA_001788	2.1259	2.1259	1.08808	up	ASCRP3001643	hsa_circ_0001788	circBase	chr8	+	37623043	37623873	exonic	NM_007198	PROSC	ACTTCATTGGCCACCTACAGAAACAAAATGTCAACAAATTGATGGGATCTCCCAGCCATC	5601	7903	13.2046	12.1165
hsa_circRNA_100604	1.90721	1.90721	0.931462	up	ASCRP3001644	hsa_circ_0009172	circBase	chr10	-	70218860	70229920	exonic	NR_102264	DNA2	ACTTCCCTCAGATGCAGCTCTCTCTATTTCAGAAGAAAGTGGTAGCTTCCTTTCCAAGAA	5099	8106.5	13.0843	12.1529
hsa_circRNA_407033	3.31849	3.31849	1.73053	up	ASCRP3001650		25070500	chr8	+	381340	385707	exonic	NM_012173	FBXO25	ACTTCTCAAGTGCAATTCAAGATATCCGAAGGTTCAATTATGTGGTCAAATATCTTAAAT	92	36	6.59148	4.86096
hsa_circRNA_004672	2.65487	2.65487	1.40864	up	ASCRP3001651	hsa_circ_0004672	circBase	chr11	+	9441957	9446809	exonic	NM_006391	IPO7	ACTTCTGAAGGAAACACTTCAAGTTGAAGAAGATGATCGACCTGAGTTACCATGGTGGAA	169.5	80	7.57977	6.17112
hsa_circRNA_403503	2.43513	2.43513	1.284	up	ASCRP3001661		25242744	chr5	+	175913355	175916028	exonic	NM_014613	FAF2	ACTTGATATATTTAGGCTGCTGTACAGGACAGATTGAATGAGCAAGAGGGCGTACCTAGT	110	58	6.9151	5.6311
hsa_circRNA_027612	2.24036	2.24036	1.16373	up	ASCRP3001662	hsa_circ_0027612	circBase	chr12	-	76461150	76462774	exonic	NM_004537	NAP1L1	ACTTGATGGTCTGGTAGAAACACCAACAGGATACATTGAAAGCAAAGAACAGTCTGAACT	90	51.5	6.60451	5.44078
hsa_circRNA_003632	2.04023	2.04023	1.02873	up	ASCRP3001664	hsa_circ_0003632	circBase	chr1	-	52959282	52975384	exonic	NM_015269	ZCCHC11	ACTTGGGATTTTAAAGAAAAATGCGATCACCAGAATATACCAATTGTCGGTATCTATGCA	186	112	7.68779	6.65907
hsa_circRNA_407084	3.50337	3.50337	1.80874	up	ASCRP3001671		25070500	chr8	+	67988716	68007967	exonic	NM_024790	CSPP1	ACTTTCGAGAGTGTATACAAATGACAGGGAAAGTTGTCAGCGAAGCTTTCTGAAAACAGT	81.5	33	6.42727	4.61852
hsa_circRNA_007607	1.73606	1.73606	0.795813	up	ASCRP3001684	hsa_circ_0007607	circBase	chr7	+	6776706	6777567	exonic	NR_002217	PMS2CL	AGAAAAGAGATAAGGTAACTTAATAAAAATGCATGCAGCGGATTTGGAAAAGCCCATGGT	166	118	7.52794	6.73213
hsa_circRNA_103859	1.87343	1.87343	0.905684	up	ASCRP3001689	hsa_circ_0072688	circBase	chr5	-	64747301	64769779	exonic	NM_197941	ADAMTS6	AGAAAATGGGATTGCCCACCACGATAATGCAGTTCTTATTACTAGGTTAAAAAATGGCCA	172.5	115.5	7.59477	6.68909
hsa_circRNA_401220	2.59201	2.59201	1.37407	up	ASCRP3001693		25242744	chr14	-	23550956	23559842	exonic	NM_014977	ACIN1	AGAAACCAAGGAAAGGAGAAAGACGATCATCTAGGGTCAGACAGATTGGTGAGGAAATGA	160.5	78	7.46809	6.09402
hsa_circRNA_028202	7.10739	7.10739	2.82932	up	ASCRP3001697	hsa_circ_0028202	circBase	chr12	-	110893390	110895439	exonic	NM_016301	GPN3	AGAAACTGACTAAAGCTATATGTGGACTGGTCAGATTGAGTTGTACACTCACCTGCCTGT	233	44.5	8.09835	5.26903
hsa_circRNA_404743	1.899	1.899	0.925239	up	ASCRP3001702		25070500	chr10	+	33093942	33113532	exonic	NM_024688	CCDC7	AGAAAGAGTTACCCTGAGACTGATATAGAAAGCTTGAGAGGTGCTTTGGGAAGACGCTTA	95	63	6.67504	5.7498
hsa_circRNA_005852	2.45322	2.45322	1.29467	up	ASCRP3001704	hsa_circ_0005852	circBase	chr2	+	63206322	63217975	exonic	NM_015252	EHBP1	AGAAAGCTGTAACTGAGAGCTCAGAGCAGGACATGAAACAGCAAGATGAAGAGCGACGTC	75	38	6.26322	4.96855
hsa_circRNA_406763	4.73048	4.73048	2.24199	up	ASCRP3001707		25070500	chr6	-	35604790	35614627	intronic	ENST00000540787	FKBP5	AGAAATGAACCATTTGTCTTTAGTCTTGGCAAAGGTGTTTGCTGACTAGCACTTTGGAGA	627.5	197.5	9.66455	7.42257
hsa_circRNA_010096	2.02581	2.02581	1.0185	up	ASCRP3001719	hsa_circ_0010096	circBase	chr1	+	16093870	16101291	exonic	NM_017556	FBLIM1	AGAACGAGGTGTACTGCCTGGACGACTTCTACAGGATGCCCACCCCCTCCTCCTGTCCTG	9531	14397.5	13.9233	12.9048
hsa_circRNA_079800	2.27068	2.27068	1.18312	up	ASCRP3001733	hsa_circ_0079800	circBase	chr7	-	33060883	33063720	exonic	NM_016489	NT5C3A	AGAAGAGAAGTACCCTTATATGGTGGAATGATAATAACGGACTTTGATATGACACTCAGT	82	45	6.39977	5.21664
hsa_circRNA_102970	1.70358	1.70358	0.768572	up	ASCRP3001736	hsa_circ_0059071	circBase	chr2	+	242343242	242352836	exonic	NM_014808	FARP2	AGAAGATACTAGAATTCCATCAGAAGCACGTCCTAAATGCGATGGCCAGGTATTACTGAC	205	156	7.88033	7.11176
hsa_circRNA_100582	2.47023	2.47023	1.30465	up	ASCRP3001742	hsa_circ_0004126	circBase	chr10	+	31661946	31791437	exonic	uc001ivr.4	ZEB1	AGAAGCCAGTGGTCATGATGAAAATGTTTTCAGTTTAAATTCTCAACTGGCAATTGGCCG	97	49	6.65549	5.35085
hsa_circRNA_005067	3.09326	3.09326	1.62913	up	ASCRP3001746	hsa_circ_0005067	circBase	chr1	-	32381491	32385259	intronic	ENST00000602889	RP11-84A19.4	AGAAGGAATCCACGTTCTAGTGAGTTTTTCGTTGGAATATACGTTGCACATTTATGGCGA	697	358	9.82356	8.19444
hsa_circRNA_400987	1.74678	1.74678	0.804696	up	ASCRP3001749		25242744	chr12	-	66923610	66990707	exonic	NM_021150	GRIP1	AGAAGGCAATACCTTTGGTTTTGTAATTCGAGATGAGAGTCCCTACACTAAATCCGCCAG	865	904	10.147	9.34235
hsa_circRNA_101859	1.5828	1.5828	0.662477	up	ASCRP3001751	hsa_circ_0040188	circBase	chr16	-	70292882	70296427	exonic	NM_001605	AARS	AGAAGGCTGAAGAGATTGCTAATGAGATGATTGAGGCAGCCAAGTATTTGAGAACACAGT	273	234	8.31485	7.65238
hsa_circRNA_104125	1.70181	1.70181	0.767072	up	ASCRP3001753	hsa_circ_0076794	circBase	chr6	-	53138017	53156761	exonic	NM_021814	ELOVL5	AGAAGTACATCACTCAGGGGCAGCTGATACTAGAGTAAAAGGATGGTTTCTTCTGGACAA	168.5	121	7.52109	6.75402
hsa_circRNA_402237	1.68917	1.68917	0.756317	up	ASCRP3001755		25242744	chr2	-	45715378	45780869	exonic	NM_018079	SRBD1	AGAAGTGCAGGTGGAGACCACGTAGCTTTGCAAGGCCAGAGTTAATGAAGATCTTATATA	350.5	302	8.72749	7.97117
hsa_circRNA_100078	2.4746	2.4746	1.30719	up	ASCRP3001769	hsa_circ_0010440	circBase	chr1	-	21076215	21076375	exonic	NM_016287	HP1BP3	AGAATCACCCAGGAACCAATTCTAACTATCAAACTGAAGAAATCAGGGGAGAAACCCCTG	279.5	151	8.37258	7.06539
hsa_circRNA_102182	1.82858	1.82858	0.870722	up	ASCRP3001773	hsa_circ_0005347	circBase	chr17	+	65887959	65890281	exonic	NM_004459	BPTF	AGAATCTTTAGGACATACCAGTAGGTGATTTCAAATCGGAGAAGTCCAACGGGGAGCTAA	113	75	6.89857	6.02785
hsa_circRNA_104350	1.7933	1.7933	0.842614	up	ASCRP3001776	hsa_circ_0079933	circBase	chr7	+	40027197	40102699	exonic	NM_003718	CDK13	AGAATTAATAAGACGGTCTGGAAAATCCCGAAGCAGAAGCCCGTATTCATCTAGGCATTC	208	153	7.908	7.06539
hsa_circRNA_101227	2.14382	2.14382	1.10018	up	ASCRP3001778	hsa_circ_0029636	circBase	chr13	+	20632714	20641530	exonic	NM_003453	ZMYM2	AGAATTATGCACCTGACAGCATCTATTACCTTTGCCTTGGAATACAGGAGGGTTCAGCAC	322.5	207	8.59151	7.49133
hsa_circRNA_056542	2.77616	2.77616	1.47309	up	ASCRP3001779	hsa_circ_0056542	circBase	chr2	+	135703670	135705469	exonic	NM_001241	CCNT2	AGAATTATTAGATGCAAGCAAGGATTTGGCACAGACATCCTATTTCATGGCTACCAACAG	124	56	7.07478	5.60169
hsa_circRNA_104332	3.14446	3.14446	1.65281	up	ASCRP3001780	hsa_circ_0079619	circBase	chr7	+	24663284	24681487	exonic	NM_016447	MPP6	AGAATTGGTTGGTATACTCAAAGAACCTCACTTCCAGCAATGCAGCAAGTCTTGGAAAAC	930	495.5	10.2516	8.59874
hsa_circRNA_102344	2.87576	2.87576	1.52394	up	ASCRP3001782	hsa_circ_0005122	circBase	chr18	+	29691716	29706763	exonic	NM_016271	RNF138	AGAATTTGTGTTTCTGTAGAAAATGTTTCCTGACTGCAATGAGGGAAAGCGGAGCACATT	196	88.5	7.81737	6.29342
hsa_circRNA_037563	2.01658	2.01658	1.01191	up	ASCRP3001784	hsa_circ_0037563	circBase	chr16	+	2807472	2810500	exonic	NM_016333	SRRM2	AGACAAAGATAAAGACAAGAAGGAGGTACGAGGAACAGCAAATTCAGGAAAAAGTGGCGA	313	216	8.5423	7.53039
hsa_circRNA_407101	1.76556	1.76556	0.820122	up	ASCRP3001788		25070500	chr8	+	94784816	94794688	exonic	NM_153704	TMEM67	AGACAAGGCTAAATGCTGCTTATTCATTTGGAACAACCTACCAACAAAATGGCATGTCTT	74	49	6.18854	5.36841
hsa_circRNA_036730	1.6835	1.6835	0.751464	up	ASCRP3001793	hsa_circ_0036730	circBase	chr15	+	90137645	90138842	exonic	NM_152259	TICRR	AGACAGAGGAAGAACACTAAGAAGTTCTAAACCTAAAGGTTACTACAGGCTGCCTCAGCT	109	74.5	6.81615	6.06469
hsa_circRNA_028152	2.03958	2.03958	1.02827	up	ASCRP3001794	hsa_circ_0028152	circBase	chr12	-	110397651	110399490	exonic	NM_014776	GIT2	AGACAGCAGGGCAGTTCTCTCTCGGGTTCAAAAGCTAAGTAATCATTTGTTTGAAGAACT	2791	3557.5	12.0613	11.033
hsa_circRNA_101095	2.35405	2.35405	1.23514	up	ASCRP3001799	hsa_circ_0027485	circBase	chr12	+	69120278	69121169	exonic	NM_020401	NUP107	AGACATACATACAGGTTTGATGGATGAGTTTAGCAAATGGCTTTCCAAAAGCAGAAACAA	103	56	6.77228	5.53714
hsa_circRNA_000259	1.79733	1.79733	0.845857	up	ASCRP3001800	hsa_circ_0000259	circBase	chr10	+	105767934	105778666	exonic	NM_014720	SLK	AGACATCAGCTACTTAAGCGCCACGAGAAGAGTAAAAAGCGACAATATGACCAGGAAATT	66	44.5	6.04297	5.19711
hsa_circRNA_405792	2.81853	2.81853	1.49494	up	ASCRP3001806		25070500	chr19	-	46133214	46133304	intronic	ENST00000588496	EML2	AGACCAAGGTGGTGGATAATGGAGGCAACCTGCTGTGTGCAGTGGATGAATCCAATGATC	267	125	8.29662	6.80167
hsa_circRNA_007936	1.53047	1.53047	0.613979	up	ASCRP3001808	hsa_circ_0007936	circBase	chr6	+	47471015	47472494	sense overlapping	NM_012120	CD2AP	AGACCACCACAATAGAGCAAATGTCATAGTAGAGCAGATACCTCAATAAATTGACTATAT	215	178.5	7.908	7.29402
hsa_circRNA_401289	1.53088	1.53088	0.614358	up	ASCRP3001811		25242744	chr14	-	77812691	77818094	exonic	NM_213601	TMED8	AGACCAGGCCCAGGTCCTCAATGAGAGAATGAAGATCTAGAAAACAAGGATACCTCTTTA	370	359	8.81678	8.20242
hsa_circRNA_100259	1.68586	1.68586	0.753481	up	ASCRP3001820	hsa_circ_0006677	circBase	chr1	-	67356836	67371058	exonic	NM_024763	WDR78	AGACCTGGAAGAACCATCCTATAAACGGGAAAGATTGACTAGTTTCACAGGAACAATGCC	202	156.5	7.87304	7.11956
hsa_circRNA_104491	2.37529	2.37529	1.2481	up	ASCRP3001832	hsa_circ_0003047	circBase	chr7	+	131060182	131130662	exonic	NM_013255	MKLN1	AGACTCTGGGATGGGAACATTTTAGTGGACAAACCAAATGACCAATCTTCAAGATGGTCT	385	232	8.88969	7.64158
hsa_circRNA_100925	30.7712	30.7712	4.94351	up	ASCRP3001836	hsa_circ_0023940	circBase	chr11	-	85723323	85742653	exonic	NM_007166	PICALM	AGACTGTTTGCAGCATACAATGAAGGAATTATTAATTTGTTGGACTTAATTCAGTGCACA	767	41	9.96298	5.01947
hsa_circRNA_400941	1.59275	1.59275	0.67152	up	ASCRP3001838		25242744	chr12	+	46211452	46215270	exonic	NM_152641	ARID2	AGACTTCGTTAAGATTATCTGCGTCAAAGTTATGGGCTGTCCATGGACTTTAATTCGCCA	63	48	5.97292	5.3014
hsa_circRNA_400850	2.32879	2.32879	1.21958	up	ASCRP3001840		25242744	chr11	+	118890859	118892596	exonic	NM_016146	TRAPPC4	AGACTTTGCCCTCAAGAATCCATTCTATTCCTTAGAAATGCCTATCAGGCTCTTTGCCAT	1139	934	10.6045	9.38491
hsa_circRNA_406544	14.4327	14.4327	3.85127	up	ASCRP3001842		25070500	chr4	+	144464665	144465125	sense overlapping	NM_003601	SMARCA5	AGAGAAAAACAAAAGGCTTGTGGATCAGAATCTGAACAAAATTGGGAAAGATGAAATGCT	1248.5	136.5	10.7768	6.92552
hsa_circRNA_100951	2.67644	2.67644	1.42031	up	ASCRP3001843	hsa_circ_0024231	circBase	chr11	+	108186549	108206688	exonic	NM_000051	ATM	AGAGAAACACGGAAACTAGGAAGAGGAAATTAACTATCTGTACTTATAAGGATCTTCTCT	80	38	6.43979	5.01947
hsa_circRNA_004324	1.72196	1.72196	0.784052	up	ASCRP3001850	hsa_circ_0004324	circBase	chr1	-	68628715	68628997	intronic	ENST00000262348	WLS	AGAGACAGCAATTGGACAGAATTTGTGAAGGGTTTCATCACCTTAAATGGTTTTGAACCA	206	156.5	7.89972	7.11567
hsa_circRNA_100309	1.99195	1.99195	0.994179	up	ASCRP3001855	hsa_circ_0004127	circBase	chr1	-	115005725	115007010	exonic	NM_015906	TRIM33	AGAGACTGTCAGCTATTGGAACACAAAGAACATAGTTGGTGTAATACGGTGCCCAGTATG	178	110	7.64609	6.65191
hsa_circRNA_404459	1.59047	1.59047	0.669452	up	ASCRP3001856		25070500	chr1	+	26594973	26596105	exonic	NM_022778	CEP85	AGAGAGAAGCAGAATTCTCCTCCGCTGGACATAGGTCAAAGGTCGTGATAAACATATCAA	340.5	313	8.69631	8.02685
hsa_circRNA_405201	2.97364	2.97364	1.57223	up	ASCRP3001857		25070500	chr14	-	35269429	35272194	exonic	NM_013448	BAZ1A	AGAGAGGCTTAAAGTAGAAAGAGAAAAGGCATCATCTCTTTCAACGTATAAAATAGCAGA	174	75	7.62066	6.04843
hsa_circRNA_405135	2.73908	2.73908	1.45369	up	ASCRP3001858		25070500	chr13	-	38624905	38647113	sense overlapping	NR_047500	LINC00571	AGAGAGTGAAGGGGTATGATGAGACCAAAAGACCAGGAGACAACTGCCAAAGGTTATTAT	183	85.5	7.69085	6.23716
hsa_circRNA_103919	2.99736	2.99736	1.58369	up	ASCRP3001859	hsa_circ_0007003	circBase	chr5	+	96058342	96066564	exonic	NM_173060	CAST	AGAGAGTGTTGCTGGTATCACTGCAATATCTGGCAAGCCGGGTGACAAGGTGTCAGCTTC	126	53.5	7.08544	5.50175
hsa_circRNA_007794	3.01047	3.01047	1.58999	up	ASCRP3001860	hsa_circ_0007794	circBase	chr2	+	19100478	19125164	sense overlapping	TCONS_00003590	XLOC_001374	AGAGATAAGAAAGAGAAAGAGGGACACAGGAGAGAATTAAGCTGACACCAGGAGACACAG	103	45	6.77228	5.18229
hsa_circRNA_100164	1.63656	1.63656	0.710665	up	ASCRP3001863	hsa_circ_0011545	circBase	chr1	+	35846859	35865177	exonic	NM_005095	ZMYM4	AGAGATGGCTTCCCCCAACCCAGACGAAGAAGACATTTTAAATCCAAAGGATGTGATCAG	1347	1815	10.9475	10.2368
hsa_circRNA_001430	1.77966	1.77966	0.831602	up	ASCRP3001866	hsa_circ_0001516	circBase	chr5	+	96437462	96438798	exonic	ENST00000509481	CTD-2215E18.1	AGAGCAGACTTCACACATAGGAGACGGGTTTGGCTCTGTGATTCATCAGAAATAAGAAAA	422	367	9.05951	8.2279
hsa_circRNA_101232	1.66348	1.66348	0.734206	up	ASCRP3001867	hsa_circ_0006732	circBase	chr13	-	21987790	21999817	exonic	NM_153251	ZDHHC20	AGAGCAGCAAGAGCTTTACCTATCTATACCACATCAGCTTCAAAAATTACTATTTTTGGA	177	130	7.60685	6.87264
hsa_circRNA_005801	1.7635	1.7635	0.818442	up	ASCRP3001872	hsa_circ_0005801	circBase	chr10	-	98303832	98325183	exonic	NM_020123	TM9SF3	AGAGCCATTCCTTTTGGAACAATGATGATGTGATGCCAGCCACTTACTGTGAAATTGATT	302.5	237	8.48154	7.66309
hsa_circRNA_103149	2.39888	2.39888	1.26236	up	ASCRP3001875	hsa_circ_0002903	circBase	chr21	+	47768925	47769734	exonic	NM_006031	PCNT	AGAGCGAGAAAGAAAAACAGCTGGAGACCCTGAAGGAAGATTGGGAATCTGAAAAAGATT	206	111	7.86688	6.60451
hsa_circRNA_100605	2.46274	2.46274	1.30027	up	ASCRP3001882	hsa_circ_0006151	circBase	chr10	-	70227879	70229920	exonic	NR_102264	DNA2	AGAGCTGTCCTGAGTGAAACTTTTAGGATTTCAGAAGAAAGTGGTAGCTTCCTTTCCAAG	525	328	9.3814	8.08114
hsa_circRNA_007344	1.55374	1.55374	0.635742	up	ASCRP3001886	hsa_circ_0007344	circBase	chr2	-	10740978	10747437	exonic	NM_024894	NOL10	AGAGGAGAAGCAGAAATCTACATGGAAAAAGAAAGTTAAGGTTTTGGGTCCTGCTCCTCG	157	123	7.41625	6.78051
hsa_circRNA_101578	6.52342	6.52342	2.70563	up	ASCRP3001887	hsa_circ_0036103	circBase	chr15	-	70979878	70991999	exonic	NM_018003	UACA	AGAGGAGCGGATGTTAATTCCAGAGACAAACAAAACAGCATGCAGCAGATTGGAATAAAT	366	77	8.80755	6.10192
hsa_circRNA_006036	2.1136	2.1136	1.0797	up	ASCRP3001892	hsa_circ_0006036	circBase	chr7	+	128231903	128249633	exonic	ENST00000479267	RP11-274B21.1	AGAGGGAGGGAAGAATAGATGATTTATTAAGATGACGAGTAGCACAGCCCCTCTATGGTT	411	286	8.99258	7.91287
hsa_circRNA_403482	16.0721	16.0721	4.00649	up	ASCRP3001895		25242744	chr5	-	150076352	150078193	exonic	NM_018047	RBM22	AGAGTACTATACACAGAATATGGAGAGAGAGATCTGTGCCAGGCCATTCACAGTGTTTCG	937	85	10.2697	6.26322
hsa_circRNA_103619	1.96113	1.96113	0.971687	up	ASCRP3001896	hsa_circ_0001400	circBase	chr4	-	37633006	37640126	exonic	NM_001085399	RELL1	AGAGTAGCAGCGAATGCTGATGTCTTAAAGGCGATGGTAGCAGATAACAGCCTGTATGAT	421	330	9.05748	8.08579
hsa_circRNA_062556	1.91893	1.91893	0.940299	up	ASCRP3001905	hsa_circ_0062556	circBase	chr22	-	24108020	24108462	exonic	NM_213720	CHCHD10	AGATAACCCAAGACACAAATGTGCAATTAAAAGTTTATTTTAGACCACAGCCCCCACCCC	1219.5	1291	10.736	9.79573
hsa_circRNA_406214	3.78451	3.78451	1.92011	up	ASCRP3001908		25070500	chr3	+	3178943	3186394	exonic	NM_182916	TRNT1	AGATACTTCAGAATTATTTGTCAAAGAGAATCACGAATTAAGAATAGCAGGAGGAGCAGT	168.5	58	7.55121	5.6311
hsa_circRNA_406215	3.52131	3.52131	1.81611	up	ASCRP3001909		25070500	chr3	+	3182193	3186394	exonic	NM_182916	TRNT1	AGATACTTCAGCTTCATGAAGAAAATTTTGAGATTACTACACTACGGATTGATGTCACCA	192	69	7.73342	5.91731
hsa_circRNA_104809	2.88234	2.88234	1.52724	up	ASCRP3001912	hsa_circ_0001867	circBase	chr9	-	86294689	86297981	exonic	NM_013438	UBQLN1	AGATATAATGAGACAAGCCTCAGGATCATTCAGCTCAGCAAACAAATACAGCTGGAAGCA	460	231	9.16882	7.64158
hsa_circRNA_405170	3.88143	3.88143	1.95659	up	ASCRP3001917		25070500	chr13	-	96622365	96648389	exonic	NM_020121	UGGT2	AGATATTCGACATTCTTCTATAATGCTGTGACTAATACTACTGTAGAGGATGAGACTGAA	210	73	7.93809	5.98151
hsa_circRNA_092363	1.75453	1.75453	0.811081	up	ASCRP3001918	hsa_circ_0000028	circBase	chr1	-	22041881	22048257	exonic	NM_032236	USP48	AGATATTCTGTGTCCACATGTGAAAGCCCTGTGTAAGGAATGTGTAGTAGAACGTTGTCG	158	111	7.46299	6.65191
hsa_circRNA_008304	1.66145	1.66145	0.732444	up	ASCRP3001922	hsa_circ_0008304	circBase	chr3	-	141811902	141820683	exonic	NM_001178138	TFDP2	AGATCAGAATCTCAGTCCAACAAAAGGTTGTTCTTTTAAAGAATTATTGAAGACGAAGGT	122.5	90	7.04641	6.31397
hsa_circRNA_406341	1.63611	1.63611	0.710272	up	ASCRP3001925		25070500	chr3	-	125170148	125176209	exonic	NM_003794	SNX4	AGATCAGTATGTGCAAAAAGGGCTGTGTGCAGGAAACATGAACTTATGCAGTATGACTTG	95.5	70	6.64832	5.93805
hsa_circRNA_407116	2.58385	2.58385	1.36952	up	ASCRP3001927		25070500	chr8	+	109462051	109468159	exonic	NM_014673	EMC2	AGATCCAACTAACACTAAATGAGAGATAAAATGAGAAAATGGAGAGAAGAAAACTCAAGA	298	157	8.48908	7.11956
hsa_circRNA_003394	2.06428	2.06428	1.04564	up	ASCRP3001933	hsa_circ_0003394	circBase	chr2	-	197777605	197784874	exonic	NM_024989	PGAP1	AGATCGTTTCATTACAGAAAATAGAACTTCCAAAGAAACTGGCAAAACGCTATCCCGCAT	370.5	257	8.81917	7.77353
hsa_circRNA_002919	3.01479	3.01479	1.59206	up	ASCRP3001934	hsa_circ_0002919	circBase	chr5	+	115202366	115205825	exonic	NM_001284	AP3S1	AGATCTAATTCAAAGTGAAGATACACAACAGCAAATCATCAGGGAGACTTTCCATTTGGT	406	194	8.99664	7.40459
hsa_circRNA_104532	5.44558	5.44558	2.44509	up	ASCRP3001941	hsa_circ_0001772	circBase	chr7	+	155465560	155473602	exonic	NM_053043	RBM33	AGATGAATTTACATGAACTTGAAGATGATTTACTTGGAGAAGATTTGCTATCTGGCAAAA	3294	1336	12.2802	9.83516
hsa_circRNA_043415	1.66174	1.66174	0.732691	up	ASCRP3001943	hsa_circ_0043415	circBase	chr17	-	37571278	37576171	exonic	NM_004774	MED1	AGATGACTTCATTGCCAAAGTTGTTCAAAGGCTCTTCCTGGTCAGCAGCACTGCTATTTC	2012	2906	11.5323	10.7996
hsa_circRNA_013573	2.56508	2.56508	1.359	up	ASCRP3001945	hsa_circ_0013573	circBase	chr1	+	113633939	113662145	exonic	NM_014813	LRIG2	AGATGAGCGGTGGGATTTCAGTCATAATCGGTTGTCTAACTGGAACATCAGCTTGGAATC	196	97	7.81737	6.45836
hsa_circRNA_103435	2.12346	2.12346	1.08641	up	ASCRP3001949	hsa_circ_0001329	circBase	chr3	+	119219541	119222868	exonic	NM_016589	TIMMDC1	AGATGCCTTAAGCCATTTTGTAATTGCAGGAGTGAACAGCAGAGAATTTCAAAGGACCTT	1053	917.5	10.4442	9.35782
hsa_circRNA_104707	2.34751	2.34751	1.23113	up	ASCRP3001950	hsa_circ_0003221	circBase	chr8	-	141856358	141900868	exonic	NM_005607	PTK2	AGATGCGGGGCAATGCACTAGAAAAGAAGTCTAACTATGAAGTATTAGAAATATGACAGA	2014	1931	11.5396	10.3085
hsa_circRNA_400738	1.94298	1.94298	0.958274	up	ASCRP3001952		25242744	chr11	+	34978930	35013926	exonic	NM_003477	PDHX	AGATGGAAAATTGTTGCCTGAAGAATACCAAGGAGGATCTTTTAGGTTGAAGAAGGAAGT	66	41.5	6.04297	5.0847
hsa_circRNA_104574	29.4438	29.4438	4.87989	up	ASCRP3001954	hsa_circ_0083756	circBase	chr8	-	27151596	27151827	exonic	NM_171982	TRIM35	AGATGGAGATGAAGGAGGACGACGTTTCTTTTCTCATGGTGGAGGCTGCATGGCTGGAAG	5409	381	13.1554	8.27553
hsa_circRNA_103128	2.86991	2.86991	1.521	up	ASCRP3001957	hsa_circ_0061694	circBase	chr21	+	38792600	38868560	exonic	NM_101395	DYRK1A	AGATGGCACTTGGAACTTAAAGAAGACCAAAGATGGAAAACGGTGTTATAGTTTTGCCGC	284	132	8.39365	6.87264
hsa_circRNA_027776	1.84562	1.84562	0.884107	up	ASCRP3001958	hsa_circ_0027776	circBase	chr12	+	95887831	95897937	exonic	NM_006838	METAP2	AGATGGGAAGACATATCAAGGCGAACAGCTGCTTGGAGAACTACAAGTGAAGAAAAGAAA	49	33	5.60169	4.71758
hsa_circRNA_005322	2.5728	2.5728	1.36334	up	ASCRP3001959	hsa_circ_0005322	circBase	chr1	-	227381486	227400920	exonic	NM_003607	CDC42BPA	AGATGGTGATAGCAATTGACTCAGTTCATCAGCTACATTATGTACACAGGTTGCTGTAGT	116.5	57	6.96503	5.60169
hsa_circRNA_000441	1.62904	1.62904	0.70402	up	ASCRP3001961	hsa_circ_0001623	circBase	chr6	+	90670648	90670832	antisense	NM_021813	BACH2	AGATGGTTATATTTCCTAGGTTGATGGGAACAGGAGAAGGTCCCAAAAGCAAACATTCCA	183	142	7.68341	6.97939
hsa_circRNA_092471	2.00188	2.00188	1.00135	up	ASCRP3001962	hsa_circ_0000943	circBase	chr19	+	47421744	47440665	sense overlapping	NM_004491	ARHGAP35	AGATGTATTGAGTACATTGAAGCCACAGGAAGAAATGTTGGCTATTTGGCGATGAGAGGT	68	42.5	6.11759	5.11623
hsa_circRNA_092573	1.90301	1.90301	0.92828	up	ASCRP3001967	hsa_circ_0002117	circBase	chr7	+	131071878	131073731	exonic	NM_013255	MKLN1	AGATGTTCCCTTGTCGATTCATTAAAATAGTACTTGATTCTAAAGCTCGAAAGGCCTGCT	1012	998	10.3909	9.46262
hsa_circRNA_005068	2.50814	2.50814	1.32662	up	ASCRP3001968	hsa_circ_0005068	circBase	chr1	-	20082126	20113610	exonic	NM_181719	TMCO4	AGATGTTCCTGGAGAGCCTGAAGGAAATCAAAGAAGAGGAATCTGAGGCAATTTGCATAT	197	99	7.79926	6.47265
hsa_circRNA_030101	3.89788	3.89788	1.96269	up	ASCRP3001971	hsa_circ_0030101	circBase	chr13	-	42335263	42407667	exonic	NM_015058	VWA8	AGATTCCTTCACCTGCTCAACAGACCCCGAGAATATATTCAGCTACACAGGATATGACAG	6688	4978	13.4635	11.5008
hsa_circRNA_403425	1.77207	1.77207	0.825435	up	ASCRP3001973		25242744	chr5	+	125939261	125939875	exonic	NM_032177	PHAX	AGATTCTCAAGAGAAAGTGGCTGATGAAATTTCATTCAGAAAGTGCTAGGTGGCGACAGT	102	72	6.77228	5.94684
hsa_circRNA_103393	6.1539	6.1539	2.6215	up	ASCRP3001976	hsa_circ_0001313	circBase	chr3	+	56626997	56628056	exonic	NR_024460	CCDC66	AGATTGAGGAACGAGACAGACGACGACAAAAACAATTAGAGCATCAGGAAACAGTACTGC	378	85	8.87766	6.25616
hsa_circRNA_101484	1.88522	1.88522	0.914734	up	ASCRP3001979	hsa_circ_0007489	circBase	chr15	-	41361767	41362745	exonic	NM_017553	INO80	AGATTTGTTCCTAAATTTAAGGGTATTAATGGCATTCTTGCTGATGAAATGGGCCTTGGT	311	230	8.54544	7.6307
hsa_circRNA_105032	2.38455	2.38455	1.25371	up	ASCRP3001980	hsa_circ_0091585	circBase	chrX	+	133607388	133609394	exonic	NM_000194	HPRT1	AGATTTTATCAGACTGAAGAGCTATTGTATTAGTGATGATGAACCAGGTTATGACCTTGA	308	177	8.54544	7.29172
hsa_circRNA_000889	3.86371	3.86371	1.94999	up	ASCRP3001983	hsa_circ_0000889	circBase	chr19	-	10283765	10288043	exonic	NM_001379	DNMT1	AGCAAAATCAGGAACGCGCACTGAAAAGGAAGAAGAAAGAGATGAAAAACTGAACCTTCA	212	72	7.94287	5.99288
hsa_circRNA_400262	1.70994	1.70994	0.773942	up	ASCRP3001986		25242744	chr1	-	63944434	63955889	exonic	NM_014288	ITGB3BP	AGCAAAGAATCTACAACAAAAGACAATGATGATCATTTGATCCTTCAAAAATCACAAGGA	66	47	6.04297	5.26903
hsa_circRNA_100249	2.09686	2.09686	1.06823	up	ASCRP3001987	hsa_circ_0004586	circBase	chr1	-	63944434	63974241	exonic	NM_014288	ITGB3BP	AGCAAAGAATCTACAACAAAAGACAATGATGATGTTAAAAGATCACTGAAGTTGGATGGT	69.5	42.5	6.10978	5.04154
hsa_circRNA_403236	2.33612	2.33612	1.22411	up	ASCRP3001988		25242744	chr4	-	146767107	146824367	exonic	NM_178835	ZNF827	AGCAAAGAGCACAATCATACAAAAGAAAACACCATCCGGACCACGACCAGATGTTAGTAG	548	367	9.45622	8.23211
hsa_circRNA_406133	1.59985	1.59985	0.677937	up	ASCRP3001990		25070500	chr21	-	27374748	27376050	intronic	ENST00000346798	APP	AGCAAAGTGAAGCTGTAGATGTTTGTTACAACTGAAGGAGAGGGGTTGCATGTTAAGAGA	110	82	6.86647	6.18854
hsa_circRNA_404154	1.89106	1.89106	0.919198	up	ASCRP3001996		25242744	chr9	-	26861063	26887511	exonic	NM_024828	CAAP1	AGCAACCTGAAGGTTTGGAATTAAAACAAGGAAACTAAATATATTTTGCCAACTTTGGAA	93	64	6.62476	5.70556
hsa_circRNA_007229	1.63201	1.63201	0.706652	up	ASCRP3002007	hsa_circ_0007229	circBase	chr10	-	89527429	89536184	exonic	NM_032810	ATAD1	AGCAATCCTGAAACTCATCTTGAAAAATGAAAATACTCCTTTCTACGAAACCGTTCAAGT	145	106	7.27552	6.56887
hsa_circRNA_072628	2.65494	2.65494	1.40868	up	ASCRP3002008	hsa_circ_0072628	circBase	chr5	+	61778927	61789951	exonic	NM_016338	IPO11	AGCAATCTGTAACTTGCTTCAAGATCAAGATTTAGTGCTTTTGGACTTCTTGGATCAGCA	115	54	6.92626	5.51759
hsa_circRNA_100465	6.75935	6.75935	2.75689	up	ASCRP3002011	hsa_circ_0016601	circBase	chr1	+	225140371	225195246	exonic	NM_001373	DNAH14	AGCAATTTCAGAGATGAAAAGTACTTTTCTAAAGCCAGTTCCTTTATAGTTTTGTTCAGA	414.5	85	9.0201	6.26322
hsa_circRNA_404798	4.69302	4.69302	2.23052	up	ASCRP3002018		25070500	chr10	-	101654702	101656154	exonic	NM_015221	DNMBP	AGCACATCCGGTCCTCAAGTACCGTAAGGGTGATGAAGATAGCCTTATGGAGAAAATTTC	20370	13550	15.0628	12.8323
hsa_circRNA_102110	3.24477	3.24477	1.69812	up	ASCRP3002022	hsa_circ_0044301	circBase	chr17	+	45741524	45742524	exonic	NM_002265	KPNB1	AGCACTACAGTATCTGGTTCCAATCCTCACACAGACACTAACTAAACAGATCACAATCGA	1369	856	10.9683	9.27014
hsa_circRNA_103863	1.59145	1.59145	0.67034	up	ASCRP3002024	hsa_circ_0001495	circBase	chr5	+	68470703	68471364	exonic	NM_031966	CCNB1	AGCACTGAAAATTCTGGATAATGGTGAATGGAATAATTGTGTGCCCAAGAAGATGCTGCA	293	259	8.44552	7.77518
hsa_circRNA_052947	1.66237	1.66237	0.733238	up	ASCRP3002026	hsa_circ_0052947	circBase	chr2	-	24033185	24080373	exonic	NM_017552	ATAD2B	AGCACTTTATTCAGTTAGTGCCAAAACACCTGAGGAATCATGTGCACAGGCATATTTGAT	56	41	5.79921	5.06598
hsa_circRNA_402265	1.77754	1.77754	0.829879	up	ASCRP3002035		25242744	chr2	+	58275961	58316858	exonic	NM_006296	VRK2	AGCAGCAAATCTACTTTTGGGTTACAAAAATCCAGACCAGAAGTGATGCCACCAAAAAGA	130	88	7.11176	6.28188
hsa_circRNA_102900	1.79615	1.79615	0.844908	up	ASCRP3002036	hsa_circ_0057953	circBase	chr2	+	208432186	208442379	exonic	NM_004379	CREB1	AGCAGCACGAAAGAGAGAGGTCCGTCTAATGAAGAACAGATTTCAACTATTGCAGAAAGT	213	154.5	7.93035	7.08544
hsa_circRNA_102638	1.56826	1.56826	0.649163	up	ASCRP3002038	hsa_circ_0052867	circBase	chr2	-	20507738	20527139	exonic	NM_015317	PUM2	AGCAGCAGCTCAGCAGCCACATATAGGTTTGATCTGTGGATGAAATGAATCATGATTTTC	421	422	9.04763	8.39847
hsa_circRNA_400655	4.1198	4.1198	2.04257	up	ASCRP3002039		25242744	chr10	+	116879948	116931050	exonic	NM_207303	ATRNL1	AGCAGCATACAGGAATACCATATCTGTTAACAGAACCTTCTGGATATTTAACAGATGGCC	330	109	8.62844	6.58586
hsa_circRNA_101957	1.88663	1.88663	0.915809	up	ASCRP3002040	hsa_circ_0003239	circBase	chr17	-	4186092	4200109	exonic	NM_003342	UBE2G1	AGCAGCTAGTAACTTCACTTATTTCAGGTGAAGGTGGTGTTTTTAAGGCTCATCTTACTT	516	440	9.36262	8.44681
hsa_circRNA_000252	2.07285	2.07285	1.05161	up	ASCRP3002042	hsa_circ_0000252	circBase	chr10	+	96347985	96354611	exonic	NM_018063	HELLS	AGCAGCTGCTAAAAGGAAACTGGAAAAGTTGATCATCCATAAAAATTTTAACACCTTTCT	69	42	6.11759	5.06598
hsa_circRNA_402962	1.96255	1.96255	0.972733	up	ASCRP3002047		25242744	chr3	+	135719900	135722335	exonic	NM_002718	PPP2R3A	AGCAGTTTTGATTCAGCAGACTCCAGAGGTGATCAAGGTTTCTCTGTCATTCACAGAAAA	290.5	203	8.42547	7.45273
hsa_circRNA_013187	1.6861	1.6861	0.753691	up	ASCRP3002048	hsa_circ_0013187	circBase	chr1	+	93306107	93306565	exonic	uc001dpd.3	RPL5	AGCATAAAGTGATGTGATGGCCCACAAATACAATGTATAGTAATTAAATCATGGAGGAGA	75	54.5	6.28304	5.52935
hsa_circRNA_103654	1.99013	1.99013	0.992863	up	ASCRP3002053	hsa_circ_0001417	circBase	chr4	-	73950965	73958017	exonic	NM_032217	ANKRD17	AGCATCAAATGGGGTGGCACTGAATCAACAAGACAAGCAACTCAATTGATTAATGCTTTG	183.5	115	7.65193	6.65907
hsa_circRNA_004804	2.93977	2.93977	1.5557	up	ASCRP3002054	hsa_circ_0004804	circBase	chr9	+	128691933	128697886	exonic	NM_006195	PBX3	AGCATCACAGTGTCACAGGCATGTAATGAATTTACTACACATGTGATGAACCTTCTCCGA	252	111	8.20761	6.65191
hsa_circRNA_102620	2.18097	2.18097	1.12497	up	ASCRP3002060	hsa_circ_0002229	circBase	chr2	+	11905658	11907984	exonic	NM_145693	LPIN1	AGCATTTTTTGTTCAAGAAACAGATAATGATCAGGTGCAGACCATGAATTACGTGGGGCA	319.5	203.5	8.59408	7.46911
hsa_circRNA_085302	1.50678	1.50678	0.591468	up	ASCRP3002062	hsa_circ_0085302	circBase	chr8	+	105105698	105161076	exonic	uc003yls.3	RIMS2	AGCCAAACGGTATCGATCAGGATGGGATCCTCATAGAGGGGCAGATAATGTTTCTACTAA	64	50	5.97292	5.38145
hsa_circRNA_100125	1.83847	1.83847	0.878509	up	ASCRP3002080	hsa_circ_0011168	circBase	chr1	+	29313942	29323831	exonic	NM_203342	EPB41	AGCCATTTGGGATAACGCAACCTCTAAGCAACATCATGACAACAGAGAAGAGTTTAGTGA	105	70	6.76567	5.88716
hsa_circRNA_405361	1.68072	1.68072	0.749081	up	ASCRP3002082		25070500	chr15	-	59204757	59209198	sense overlapping	NM_024755	SLTM	AGCCCAAGTAAGTAAAAAACATGAAGCAGATGAGTTGAGTGGAGATGCTTCTGTGGAAGA	233	182	8.08612	7.33704
hsa_circRNA_006230	1.69884	1.69884	0.764553	up	ASCRP3002089	hsa_circ_0006230	circBase	chr7	+	157013382	157047004	exonic	NM_014671	UBE3C	AGCCTAGAGGACCTAAAATCCTTTACAAACTATTCAGGTCACTCAGCTCTATGTGCCAGC	113.5	79	6.86647	6.10192
hsa_circRNA_403788	1.50843	1.50843	0.593046	up	ASCRP3002090		25242744	chr7	-	26883648	26894509	exonic	NM_003930	SKAP2	AGCCTCAGAACGATATGATAAAGACGATGAAGCCCCCTCTGATGATGTTGAAACATTTGT	1104	1456	10.5336	9.94059
hsa_circRNA_104855	3.46817	3.46817	1.79417	up	ASCRP3002091	hsa_circ_0087888	circBase	chr9	-	111795586	111800397	exonic	NM_032012	TMEM245	AGCCTCAGCGAGGGGTGTTTGATGCTTCCCTCAAAATGGCTGGCTTCTATGGATTGTATA	2804.5	1878	12.0699	10.2758
hsa_circRNA_090999	1.881	1.881	0.9115	up	ASCRP3002101	hsa_circ_0090999	circBase	chrX	+	70510478	70521018	exonic	NM_007363	NONO	AGCCTTTTAAGGTGCAAAAATGCAGAGTAATAAAACTTTTAACTTGGAGAAGCAAAACCA	227	160	8.06439	7.15289
hsa_circRNA_024251	3.35478	3.35478	1.74622	up	ASCRP3002106	hsa_circ_0024251	circBase	chr11	+	108586605	108594189	exonic	NM_004398	DDX10	AGCGGCATAATGTGTTTGGATTGGACCTTAAAGACGAGAAAACATTACAGAATCAATCCA	205	79	7.89972	6.1535
hsa_circRNA_000251	1.64112	1.64112	0.714677	up	ASCRP3002113	hsa_circ_0000251	circBase	chr10	-	94291504	94297307	exonic	NM_004969	IDE	AGCTACAGGGAATCCTAAACACCCCTTCAGTAAATTTGGGACAGTTTCCAAAAAAAGACT	224	183.5	8.04164	7.32697
hsa_circRNA_103811	1.88865	1.88865	0.917353	up	ASCRP3002125	hsa_circ_0001472	circBase	chr5	+	36953719	36976504	exonic	NM_015384	NIPBL	AGCTATTGAAAGGGAGCGCTTCTCAAAAGAAGTTCAAGATAAAGTGTTTGGGAAATGGGA	89	56	6.49281	5.57546
hsa_circRNA_100280	1.52403	1.52403	0.607887	up	ASCRP3002131	hsa_circ_0013204	circBase	chr1	-	93790191	93791452	exonic	NR_034089	LOC100131564	AGCTCATATTCAAGCTGGGGAGACAAACAACATACAAATAACTGATACCGTGCTTCCAGA	143	115	7.29172	6.68383
hsa_circRNA_100039	3.64562	3.64562	1.86616	up	ASCRP3002142	hsa_circ_0009590	circBase	chr1	-	8616533	8674745	exonic	NM_012102	RERE	AGCTCTTCATTTCTGATTACGTTGACACTTACCATGCTGCTGCCCTTAGGTCCACAACTC	1368.5	751	10.9668	9.10066
hsa_circRNA_059400	1.97233	1.97233	0.979904	up	ASCRP3002145	hsa_circ_0059400	circBase	chr20	+	5939173	5948671	exonic	NM_032485	MCM8	AGCTGAAGAAAACCTGTTTAAACTCATTGTCAAGGTGTACAACTATGAGCCTTTGACACA	71.5	45	6.23955	5.25964
hsa_circRNA_402505	2.00779	2.00779	1.00561	up	ASCRP3002147		25242744	chr2	-	239082174	239103511	exonic	NM_030768	ILKAP	AGCTGACCCCCAATGACAGGGAAAGAAGCTCAGAAAGGACCCCTGCTCTTTGATGACCTC	1380	1487	10.9764	9.97082
hsa_circRNA_004119	4.36807	4.36807	2.12699	up	ASCRP3002150	hsa_circ_0004119	circBase	chr6	-	57058639	57075243	exonic	NM_016277	RAB23	AGCTGAGGATCCAGAACTAACGCATTCAAGTAGTAACAAGATTGATTTGAGAGGGAAGAT	249	75	8.20242	6.07542
hsa_circRNA_406135	1.7965	1.7965	0.845186	up	ASCRP3002152		25070500	chr21	+	30693541	30724134	exonic	NR_027655	BACH1	AGCTGCTAAGATAAGGTTGATGATAATTAGAAGCATGCTTTCCACTGAACTTCCCGACAA	191.5	135	7.76029	6.9151
hsa_circRNA_406721	3.60282	3.60282	1.84913	up	ASCRP3002154		25070500	chr5	+	179007947	179020646	exonic	NM_025158	RUFY1	AGCTGGAAGAAGTCAAAGCGATTAATTTACAGATGTTTCACAAAGCTCAGGCATGAAAGA	111	40	6.9151	5.06598
hsa_circRNA_403705	2.42327	2.42327	1.27695	up	ASCRP3002156		25242744	chr6	+	131466424	131490413	exonic	NM_016377	AKAP7	AGCTGGCAGAAGGAGATCATGTAAACTCACTTTTGGAGATAGCAGGAGGAATTAATTCCA	277	154	8.34234	7.06539
hsa_circRNA_003484	6.42887	6.42887	2.68456	up	ASCRP3002169	hsa_circ_0003484	circBase	chr2	-	215657020	215661841	exonic	NM_000465	BARD1	AGCTTCGAAATTTGCTACATGACAATGAGCTGTCAGTACTAACATTCTGAGAGAGCCTGT	263	55	8.28626	5.60169
hsa_circRNA_001231	9.12454	9.12454	3.18975	up	ASCRP3002174	hsa_circ_0001231	circBase	chr22	-	38917612	38964294	exonic	NM_007068	DMC1	AGCTTGCGAAAGGGAAGAGGAGAGCTCAGAATTGCCAAGATTTATGACAGAAGTGATTAT	520.5	80	9.37829	6.18854
hsa_circRNA_000585	4.25042	4.25042	2.0876	up	ASCRP3002176	hsa_circ_0000515	circBase	chr14	-	20811305	20811534	sense overlapping	NR_002312	RPPH1	AGCTTGGAACAGACTCACGGCCAGCGAACTGAGTGCGTCCTGTCACTCCACTCCCATGTC	54589	37607	16.3437	14.2561
hsa_circRNA_102097	1.564	1.564	0.645238	up	ASCRP3002180	hsa_circ_0044195	circBase	chr17	+	44380003	44383675	exonic	NM_014834	LRRC37A	AGCTTTGGAACATTTCAGGCCTGGCACGGAATGCAGTTTTTACATAAGTTAATTCTCAGA	156	122	7.39926	6.75402
hsa_circRNA_406808	2.00237	2.00237	1.00171	up	ASCRP3002183		25070500	chr6	-	84894904	84913814	exonic	NM_014895	CEP162	AGGAAAAAAGAAAATTACAGTGATGATTTTGAAGATGAGTATGTTGGTGCACCGTTGACT	44	27.5	5.41987	4.41816
hsa_circRNA_103427	2.13915	2.13915	1.09704	up	ASCRP3002184	hsa_circ_0001324	circBase	chr3	+	107429298	107435696	exonic	NM_020235	BBX	AGGAAAAGCAGAAATACACAGACATGGCCAAGGAGGTCACAGTAATGAAAGGCAGTAATA	524	384	9.38329	8.28626
hsa_circRNA_001574	2.55653	2.55653	1.35418	up	ASCRP3002189	hsa_circ_0001574	circBase	chr6	+	7602855	7606428	exonic	NM_152551	SNRNP48	AGGAAAGAGAGACAATAGTCGAAAAAGTCCAAAATCCTACCTTGAAATCCTGGCAGAAGT	173	85	7.5985	6.24431
hsa_circRNA_006402	2.00209	2.00209	1.00151	up	ASCRP3002194	hsa_circ_0006402	circBase	chr2	+	47635539	47672796	exonic	NM_000251	MSH2	AGGAAATGATAGAAACAACTTTAGATATGGATCAGGAGCAAAGAATCTGCAGAGTGTTGT	165.5	103.5	7.51025	6.50874
hsa_circRNA_015115	1.5269	1.5269	0.610607	up	ASCRP3002196	hsa_circ_0015115	circBase	chr1	+	167935866	168020171	exonic	NM_001198956	DCAF6	AGGAACAACAATAGGTGATAGAATAATGAGGTTAATACAATCTGTTGGAATGACACTGGA	224.5	195	8.02685	7.41625
hsa_circRNA_007286	2.22753	2.22753	1.15544	up	ASCRP3002203	hsa_circ_0007286	circBase	chr11	-	38891626	38900910	intergenic			AGGAAGAAAGCGAGGGTTCAAAACGGAGAGTTAACTTTTCTTGGGAAGAAATGAAGTGGA	98	56	6.69258	5.53714
hsa_circRNA_047376	3.97174	3.97174	1.98977	up	ASCRP3002213	hsa_circ_0047376	circBase	chr18	+	29691716	29691882	exonic	NM_016271	RNF138	AGGAAGTTTTCTGGTAGCTGCAGATGCTGTGCAAAACAGTTTCTGTAGAAAATGTTTCCT	358	123	8.77519	6.78542
hsa_circRNA_103008	1.5926	1.5926	0.671384	up	ASCRP3002222	hsa_circ_0003298	circBase	chr20	+	21346058	21349228	exonic	NM_012255	XRN2	AGGACAAGCCCAGATTCCAAAACTTATGTCAATATTAATTTTAAAGACCCACAGTTTGCT	304.5	267.5	8.49234	7.82096
hsa_circRNA_100918	4.37795	4.37795	2.13025	up	ASCRP3002223	hsa_circ_0023918	circBase	chr11	-	85701292	85742653	exonic	NM_007166	PICALM	AGGACACCTACTCATGAAATGTTTGTTGACTTAATTCAGTGCACAAATGAGATGAATGTG	260	78	8.24524	6.11499
hsa_circRNA_042372	3.66556	3.66556	1.87403	up	ASCRP3002225	hsa_circ_0042372	circBase	chr17	+	19445705	19451446	exonic	NM_018242	SLC47A1	AGGACCCAGATGTGTCCAGTTCTTGGTTCAGCTGATGGTGTTCCTGATCAGCTTCATAAG	1186.5	583	10.6763	8.80231
hsa_circRNA_406555	3.9747	3.9747	1.99085	up	ASCRP3002226		25070500	chr4	+	159547971	159554628	exonic	NM_021634	RXFP1	AGGACCTGAAGGAGCTGTCACAATTGGACCTTGAAGGCAACCATATCCATAATTTAAGAA	154	51	7.3723	5.38145
hsa_circRNA_103454	3.17512	3.17512	1.66681	up	ASCRP3002227	hsa_circ_0067103	circBase	chr3	-	125032151	125032500	exonic	NM_021964	ZNF148	AGGACTACAGTATGCACTTAATGTCCCTGCAGTTATACTTAAGCATGAACATTGACGACA	2155.5	1472.5	11.6224	9.95556
hsa_circRNA_101192	1.73961	1.73961	0.798767	up	ASCRP3002233	hsa_circ_0005465	circBase	chr12	-	122861935	122865105	exonic	NM_002956	CLIP1	AGGAGAAAGAGAGCTCAAAATCGGAGACAGAGTATTGATTTAATCCAGAGACTGACTTCA	72	50.5	6.23955	5.44078
hsa_circRNA_032029	4.65427	4.65427	2.21855	up	ASCRP3002237	hsa_circ_0032029	circBase	chr14	+	56078736	56086030	exonic	NM_004986	KTN1	AGGAGAAGTCTGGTGTAATACAAGATGCTTTAAAGAAGGTTTTATAGGATCACATTGACA	206	61	7.89972	5.68116
hsa_circRNA_102912	3.93831	3.93831	1.97758	up	ASCRP3002240	hsa_circ_0058055	circBase	chr2	-	215645283	215661841	exonic	NM_000465	BARD1	AGGAGAGACTTTGCTCCATATTGCTTCTATTAAGTACTAACATTCTGAGAGAGCCTGTGT	408	150	9.00614	7.02857
hsa_circRNA_102850	1.6834	1.6834	0.751377	up	ASCRP3002241	hsa_circ_0001081	circBase	chr2	+	172305190	172314987	exonic	NM_025000	DCAF17	AGGAGAGGCTCCTTTTGGCATTCCTTGTAATATTAAAATCACAGGGAGATATACTTCCCA	207.5	157.5	7.87612	7.12474
hsa_circRNA_405038	4.32647	4.32647	2.11319	up	ASCRP3002243		25070500	chr12	-	90069894	90071593	intronic	ENST00000428670	ATP2B1	AGGAGCACCTACAATGGGAGAGAGGAGATTGGGAGGTTCTCTAAGATTGGTTTTTGATTA	326	100	8.60199	6.4888
hsa_circRNA_104564	1.93177	1.93177	0.94992	up	ASCRP3002266	hsa_circ_0083444	circBase	chr8	-	17601112	17613470	exonic	NM_001001924	MTUS1	AGGATCAGGCGTGTGTCCAGTTCTGGGAACAACAAATCATTTAATCTTCAGAGCATCTTA	158.5	99	7.42257	6.47265
hsa_circRNA_078244	1.58175	1.58175	0.661518	up	ASCRP3002269	hsa_circ_0078244	circBase	chr6	+	150092297	150111194	exonic	NM_005389	PCMT1	AGGATCTGGAAGTGGAATCCTTACTGCATGTTTTGCACGTATGAAAATGGAATCATCAAG	65	50	6.04297	5.38145
hsa_circRNA_000992	3.22406	3.22406	1.68888	up	ASCRP3002270	hsa_circ_0000992	circBase	chr2	-	37543379	37544322	exonic	ENST00000379066	PRKD3	AGGATCTTGTGTGCTCCATAGTTTATCAAAAGGCTAACTATATGTCAGAAAGCATCAGCT	753	374	9.94242	8.25354
hsa_circRNA_101342	2.58091	2.58091	1.36788	up	ASCRP3002274	hsa_circ_0031608	circBase	chr14	-	35055435	35078948	exonic	NM_021249	SNX6	AGGATTCTACAGATATATGCAACTTAAAGCAATAAATGTAGATCTTCAAAGTGATGCTGC	94	46	6.65549	5.28761
hsa_circRNA_052967	5.55637	5.55637	2.47414	up	ASCRP3002275	hsa_circ_0052967	circBase	chr2	+	24181170	24207701	exonic	NM_181713	UBXN2A	AGGATTGTCCAGAAATTTAACATTACTCATAGTAAGGCGAAAGAGAATGAAAGACGTAGA	272	66	8.31485	5.84071
hsa_circRNA_406237	2.5941	2.5941	1.37523	up	ASCRP3002278		25070500	chr3	+	16336362	16345099	exonic	uc003cax.3	OXNAD1	AGGCAGAAAAAATAAAGAGGGTTGATTTCTTTATTCCAGGAGTCTCTGTGGTTGGTGGGT	285.5	147	8.4038	7.02857
hsa_circRNA_001234	4.75785	4.75785	2.25031	up	ASCRP3002283	hsa_circ_0000187	circBase	chr1	+	222997225	223008557	exonic	ENST00000442171	RP11-452F19.3	AGGCATATACCAAGCTGTCAGAAGCAGCTTCATTTAAAAGGAGTTGAGAAGAGGAGGAAG	116	35.5	6.99503	4.74472
hsa_circRNA_101019	1.66903	1.66903	0.739007	up	ASCRP3002284	hsa_circ_0006420	circBase	chr12	+	19615443	19626289	exonic	NM_153207	AEBP2	AGGCATATGCTGACACACAGTGGAGACAAACCTTTCAAGCATAAGCAGTACTATAATGGA	657	686	9.74094	9.00193
hsa_circRNA_104000	2.81019	2.81019	1.49067	up	ASCRP3002286	hsa_circ_0009145	circBase	chr5	+	167915606	167919852	exonic	NM_002887	RARS	AGGCCAAGTTTGGGGACTATCAGTGTAATAGTGCTATGGGTATTTCTCAGGAAGAAGAGA	415	215	9.02738	7.53671
hsa_circRNA_103046	2.10416	2.10416	1.07324	up	ASCRP3002294	hsa_circ_0007632	circBase	chr20	-	34312491	34313077	exonic	NM_004902	RBM39	AGGCGTGCCAATCATAGTACAGGCATCACAGAGAACCTATTGATAATTTAACTCCTGAGG	535.5	406	9.42665	8.35341
hsa_circRNA_404941	1.66273	1.66273	0.73355	up	ASCRP3002302		25070500	chr11	+	120335945	120338017	exonic	NM_015313	ARHGEF12	AGGCTTACTAAGTACCCACTTCTGTTGGATAATATTGCCAAATACACAGTTCAGCGGACC	117.5	83	6.9344	6.20085
hsa_circRNA_404792	1.57691	1.57691	0.657098	up	ASCRP3002306		25070500	chr10	+	94396940	94405399	exonic	NM_004523	KIF11	AGGGAACAGGAACTTCACAACTTATTGGAGAATGTACTCAAGACTGATCTTCTAAGTTCA	86	65	6.45631	5.79921
hsa_circRNA_008710	3.09889	3.09889	1.63175	up	ASCRP3002313	hsa_circ_0008710	circBase	chr18	-	12814201	12836890	exonic	NM_002828	PTPN2	AGGGAGATTCTAGTATACAGATGATCACAGTCGTGTTAAACTGCAAAATGCTGAGAATGA	188.5	76	7.72577	6.09402
hsa_circRNA_104706	1.64159	1.64159	0.715095	up	ASCRP3002319	hsa_circ_0005982	circBase	chr8	-	141828375	141900868	exonic	NM_005607	PTK2	AGGGCTGCAATAATATGACAGATACCTAGCATCTAGCAAAATAATGGCAGCTGCTTACCT	1333	1772	10.9193	10.2042
hsa_circRNA_100219	1.9754	1.9754	0.982147	up	ASCRP3002320	hsa_circ_0004619	circBase	chr1	-	51121113	51210447	exonic	NM_007051	FAF1	AGGGCTGGCCAACTTCTGCTACAGACGACTCAGAGAGATTAAACAGATTCTAGAAAATGA	442.5	346	9.12136	8.13922
hsa_circRNA_004912	1.57897	1.57897	0.658981	up	ASCRP3002321	hsa_circ_0004912	circBase	chr3	+	52446826	52448603	exonic	NM_016483	PHF7	AGGGGAATTTCTTCAGAAAGACAATATCAGCGTGCATTATTTCTGTCTTCTGGAAGAGCC	317	282	8.56247	7.90349
hsa_circRNA_000827	4.14846	4.14846	2.05257	up	ASCRP3002322	hsa_circ_0000827	circBase	chr18	+	9204473	9211782	exonic	NM_015208	ANKRD12	AGGGGCAAATGTGAATGTGAAAGATTTTGCAGATTCAGATCCAGGACATACAAGTGAAAA	370	122	8.83308	6.78051
hsa_circRNA_100717	2.11768	2.11768	1.08249	up	ASCRP3002332	hsa_circ_0007142	circBase	chr10	+	128768965	128788867	exonic	NM_001380	DOCK1	AGGTCACAGCCAAAATTGATTATGGAAACAGCTTTTTATAACTATGATGCCAGAGGAGCG	479.5	354	9.26766	8.18517
hsa_circRNA_092505	1.64695	1.64695	0.719795	up	ASCRP3002334	hsa_circ_0001146	circBase	chr20	-	34241449	34246936	intronic	ENST00000397442	CPNE1	AGGTCTAGGACAGGCATTGGTTCAGTTTAAAAATGAAGATGATGCACTCTAAAAGTTGGT	130	94	7.11956	6.39977
hsa_circRNA_103636	2.58446	2.58446	1.36986	up	ASCRP3002343	hsa_circ_0001410	circBase	chr4	+	52729602	52744020	exonic	NM_015115	DCUN1D4	AGGTGCTTGGAATGGTTCTATGAATATGCAGATTTTCAGCTGAACTCTCATCTCTCAACA	973	664	10.329	8.95909
hsa_circRNA_103570	1.55702	1.55702	0.638788	up	ASCRP3002350	hsa_circ_0008439	circBase	chr3	+	197592293	197593090	exonic	NM_032773	LRCH3	AGGTGTCAGGGCAGAAACCAACAAAGAGTGATGACAGACCTAATGCTCTATTAAGTTCAC	280.5	251	8.38234	7.74355
hsa_circRNA_006776	1.63923	1.63923	0.713014	up	ASCRP3002352	hsa_circ_0006776	circBase	chr22	-	28910744	28915308	intronic	ENST00000397906	TTC28	AGGTTCAACTTGGCAAATGTAGTGTTCAGTAAAATGACCAAAGCAAAATTGAAGTGCCAG	109	81	6.88414	6.17112
hsa_circRNA_403134	2.29476	2.29476	1.19834	up	ASCRP3002363		25242744	chr4	-	56348905	56376232	exonic	NM_004898	CLOCK	AGTAAAATGAGCTCGATTGTTGACAGAATTTTTACTTGTTCCTGCAAAGCTGCTGGAGCT	78	45	6.28304	5.0847
hsa_circRNA_407305	1.58659	1.58659	0.66593	up	ASCRP3002365		25070500	chrX	-	83588766	83616620	exonic	NM_144657	HDX	AGTAAACTCTTTCTTGGATTATAAGCTACAGGACCGCACTCAGTTCAGTGACCGAGACTT	159	124	7.45787	6.79194
hsa_circRNA_406635	2.39081	2.39081	1.2575	up	ASCRP3002373		25070500	chr5	+	89783816	89793552	sense overlapping	NM_006467	POLR3G	AGTAATTCAGGATACAGATTATAAACCAGTGCCACTGAAAACAGGAGAAGGTGAAGAATA	84	45	6.43979	5.18229
hsa_circRNA_082275	1.98952	1.98952	0.992421	up	ASCRP3002377	hsa_circ_0082275	circBase	chr7	-	128655032	128657110	exonic	NM_012470	TNPO3	AGTACAGTAGTATCTCTATTGCTGGCTTTAGCAATAGCAGATCTTGCCCTACAGATGCCT	554	453	9.47471	8.48229
hsa_circRNA_104715	1.67715	1.67715	0.746014	up	ASCRP3002379	hsa_circ_0085794	circBase	chr8	-	142225857	142231864	exonic	NM_001080431	SLC45A4	AGTACCATGACATCAAGCAGGCCTTCCGGAGCAGTACTACAGCCTCACCTGGTTCCTGAG	586	585	9.55074	8.80473
hsa_circRNA_007273	1.66348	1.66348	0.734207	up	ASCRP3002385	hsa_circ_0007273	circBase	chr2	-	73315177	73316443	exonic	NM_015470	RAB11FIP5	AGTAGCTGGTTTGGCTTGAGAGAAGCCAAGGACCCGACTCAGAAACCCAGGTGGTACAAG	503.5	491	9.32502	8.59081
hsa_circRNA_103175	1.66493	1.66493	0.735461	up	ASCRP3002413	hsa_circ_0001211	circBase	chr22	+	23615267	23615961	exonic	NM_004327	BCR	AGTCCATGACGGTGAAGAAGGGAGAGCTCTGCTCTACAAGCCTGTGGACCGTGTGACGAG	144	106	7.30433	6.56887
hsa_circRNA_401782	6.61048	6.61048	2.72475	up	ASCRP3002418		25242744	chr17	+	34144719	34149837	exonic	NM_003487	TAF15	AGTCCTATCATTCACAAAGGGAAAACTACAGCCACCACACACAAGATTCTGGAAGTTACG	7122	2974	13.5467	10.8219
hsa_circRNA_101317	1.78477	1.78477	0.835736	up	ASCRP3002419	hsa_circ_0004137	circBase	chr14	-	23375403	23378804	exonic	NM_018107	RBM23	AGTCCTCCACTTGCCACTGGGATGAGCAACAAAGGAAAGAAGTTAAAAAGGATTATCCTA	798.5	802.5	10.0218	9.18611
hsa_circRNA_404715	2.62477	2.62477	1.39219	up	ASCRP3002421		25070500	chr10	+	6875604	6880164	sense overlapping	NR_038291	LINC00707	AGTCCTGTCTGTGCACAGAGACAGGCATTGACAGAATGATACTGAAAGCATCTCAAAAAT	67	33	6.10978	4.71758
hsa_circRNA_102205	2.72585	2.72585	1.44671	up	ASCRP3002433	hsa_circ_0045862	circBase	chr17	+	76082583	76083174	exonic	NM_018996	TNRC6C	AGTCTTCACCCAACACCTTTGCTCCTTACCCTCTCGGCATACCAACGTTTACAAATCCAG	4666.5	4923.5	12.9286	11.4819
hsa_circRNA_102286	1.5063	1.5063	0.591006	up	ASCRP3002442	hsa_circ_0005653	circBase	chr18	+	196636	204692	exonic	NM_005151	USP14	AGTGAATCAGCAGCCAAATACACCCTTAGAGATTTGTTTGATTCCATGGATAAAACTTCT	149	116	7.29747	6.70646
hsa_circRNA_104139	3.00629	3.00629	1.58798	up	ASCRP3002446	hsa_circ_0001614	circBase	chr6	+	76412360	76412788	exonic	NM_015571	SENP6	AGTGAGAATGGCCTACAGAATGAAAGTTTAAGTTCCACACATCATACAGTGCACACTGGT	346	159	8.7166	7.12861
hsa_circRNA_407174	1.62592	1.62592	0.701255	up	ASCRP3002447		25070500	chr9	-	36247355	36247756	intronic	ENST00000377902	GNE	AGTGAGAGACTTTTCACCATGAAATGTTTTCTTAAAGAAAAAAGCCACTGCGTCCGTCCA	96	70	6.6393	5.93805
hsa_circRNA_100886	3.92176	3.92176	1.9715	up	ASCRP3002452	hsa_circ_0003908	circBase	chr11	-	73418464	73431944	exonic	NM_002869	RAB6A	AGTGCAAAAGCTGGATACAATGTAAAGCAGGCAACAATTGGCATTGACTTTTTATCAAAA	608	232	9.60675	7.63525
hsa_circRNA_004893	2.42088	2.42088	1.27553	up	ASCRP3002456	hsa_circ_0004893	circBase	chr1	-	32377296	32385259	exonic	NM_080391	PTP4A2	AGTGCATTGTGTTGCAGGATTGGGAAGGTTTTTCGTTGGAATATACGTTGCACATTTATG	290	166.5	8.46224	7.18671
hsa_circRNA_002556	1.85376	1.85376	0.890457	up	ASCRP3002460	hsa_circ_0002556	circBase	chr2	+	208589523	208607066	exonic	NM_152523	CCNYL1	AGTGCTGCACAGCTAACAGCTGAATGTGCAATAGTAACTTTGATTTAGCTTTGGAGTCAA	67	44	6.07275	5.18229
hsa_circRNA_405659	1.92566	1.92566	0.945353	up	ASCRP3002468		25070500	chr18	-	13666477	13682104	sense overlapping	NM_152352	FAM210A	AGTGGAATAAGAAGCTGAAACCTATCAACACTCTTCAAAATGCAATGGAATGTACCACGG	355	267.5	8.76631	7.82096
hsa_circRNA_405658	1.61583	1.61583	0.692279	up	ASCRP3002469		25070500	chr18	-	13666477	13671972	sense overlapping	NM_152352	FAM210A	AGTGGAATAAGAGGAGTGAATGTCGTTCCTTTTCTAGAACTCATTGGGTTACCTGACAGT	138.5	99.5	7.17303	6.48075
hsa_circRNA_102157	3.39442	3.39442	1.76317	up	ASCRP3002471	hsa_circ_0045128	circBase	chr17	+	60613530	60642498	exonic	NM_006852	TLK2	AGTGGACAGATGGTTATGCTTTTCAGAATCTTATCAACGACGAGTAGAACAGCCCCTCTA	567	250	9.50419	7.74103
hsa_circRNA_103516	1.94072	1.94072	0.956591	up	ASCRP3002477	hsa_circ_0003692	circBase	chr3	+	171969049	172028671	exonic	NM_022763	FNDC3B	AGTGGGATGAGAAATTATACCATTTTATGGAATGTCAACCTACATCACCCGAGAAGACCA	135.5	84	7.18175	6.22516
hsa_circRNA_102800	2.41784	2.41784	1.27372	up	ASCRP3002479	hsa_circ_0008953	circBase	chr2	-	110342702	110350696	exonic	NM_144710	SEPT10	AGTGGGATTTGGTGACCAAATAAATAAAGAAGAGAGCTCTTTCAGTCTCACATGGCAACG	337	194.5	8.66333	7.38961
hsa_circRNA_007854	1.51879	1.51879	0.602919	up	ASCRP3002480	hsa_circ_0007854	circBase	chr3	-	169840378	169843795	sense overlapping	NM_024947	PHC3	AGTGGGGAGAGGAGAAGATTTGACTTCTGAACATCCTTTGTTAGTTTATTTAGGAAAGGG	128	101	7.11956	6.51664
hsa_circRNA_404845	3.02978	3.02978	1.59921	up	ASCRP3002486		25070500	chr11	+	9444552	9452550	exonic	NM_006391	IPO7	AGTGTAGTTGAAGATCATAAAGAGGTTTTATTGAAGGTGTTATATCAGTACAAGGAGAAG	178	75	7.62706	6.02785
hsa_circRNA_404595	2.00139	2.00139	1.001	up	ASCRP3002496		25070500	chr1	-	156303463	156304503	intronic	ENST00000295688	CCT3	AGTTAGGGCCAAGCTTCATGAGTTCAGAGGTCTTTGAATAGTGTGTGTTTTGTTTTTGGT	369.5	267	8.82634	7.82534
hsa_circRNA_103683	1.65232	1.65232	0.724491	up	ASCRP3002497	hsa_circ_0007676	circBase	chr4	-	83867410	83900159	exonic	NM_194282	LIN54	AGTTAGTCAGAATCCCAGTACAAACACTCAGCCTCTTCAGCAAGATTGCTAAGAAGCCTC	347	307.5	8.73745	8.01296
hsa_circRNA_002387	2.04112	2.04112	1.02936	up	ASCRP3002499	hsa_circ_0002387	circBase	chr3	-	170906490	170912424	exonic	NM_015028	TNIK	AGTTATTGCCTGTGATGAAAACCCAGATGCCACATATGATTTCAAGTTGGTGATGGAGTT	187	116.5	7.74271	6.71335
hsa_circRNA_004045	1.9976	1.9976	0.998265	up	ASCRP3002519	hsa_circ_0004045	circBase	chr18	-	43668074	43675097	exonic	NM_004046	ATP5A1	AGTTGGTGAAGAGACTTACAGATGCAGGTCTCCAGAAATGCTTTGGGTTCATCTTTCATT	3325	4293	12.2984	11.3001
hsa_circRNA_406946	1.6901	1.6901	0.757108	up	ASCRP3002523		25070500	chr7	+	44092465	44093163	intronic	ENST00000411855	DBNL	AGTTTCCATCTAGGAGCTGATAAGAGAATTCCCAGCTTATCGATATACAGACAGGCGAGG	102	71	6.7185	5.96139
hsa_circRNA_074089	1.66242	1.66242	0.733288	up	ASCRP3002524	hsa_circ_0074089	circBase	chr5	-	137500008	137506601	exonic	NM_006696	BRD8	AGTTTGAAATGTCAGACGGCTAAAGAGAGATGCAGAACTAATTCAAGCTGGACACATGGA	49	36	5.59425	4.86096
hsa_circRNA_103094	3.46198	3.46198	1.7916	up	ASCRP3002526	hsa_circ_0004887	circBase	chr20	-	54956488	54959380	exonic	NM_003600	AURKA	AGTTTGATGAGCAGAGAACTGCTACTAAAATAATCCTGAGGAGGAACTGGCATCAAAACA	233.5	88	8.10557	6.31397
hsa_circRNA_104224	1.57642	1.57642	0.656656	up	ASCRP3002545	hsa_circ_0078279	circBase	chr6	+	151226785	151293194	exonic	NM_015440	MTHFD1L	ATAAAATTGCCCTGAAACTGGTTGGTGAAGAAGGATTTGTAGCTTCACGAGGCTGACATT	120	88	6.95925	6.30259
hsa_circRNA_065384	3.07328	3.07328	1.61978	up	ASCRP3002549	hsa_circ_0065384	circBase	chr3	+	48491442	48495818	exonic	NM_032166	ATRIP	ATAAACTGGCTGCTCCCTCTGTTTCCCATGTCAGGTGATCATAAGGTCCACAGATTATTA	38313	39151	15.9338	14.314
hsa_circRNA_004800	2.08253	2.08253	1.05834	up	ASCRP3002550	hsa_circ_0004800	circBase	chr17	+	27834913	27838010	exonic	NM_020791	TAOK1	ATAAACTTCGAAAAGAGCAGCTTAAAGAGGTTACGAGGCAAATGCAAGAACATGAGCAGG	83	52	6.43979	5.38145
hsa_circRNA_001699	2.92433	2.92433	1.54811	up	ASCRP3002551	hsa_circ_0001699	circBase	chr7	+	40027197	40041630	exonic	NM_003718	CDK13	ATAAAGAAGATGCTTTGGATTTCAAGAAGGACAAAGACGGTCTGGAAAATCCCGAAGCAG	178	79	7.66309	6.11499
hsa_circRNA_005686	1.89802	1.89802	0.924494	up	ASCRP3002555	hsa_circ_0005686	circBase	chr4	+	154315413	154330167	exonic	NM_032117	MND1	ATAAAGTAGCCAAAGAAGCTGCTAACAGATGGACTGTTGTCTGAGGGAAGTCAAAAGCAT	76	48	6.23955	5.31505
hsa_circRNA_086474	1.93013	1.93013	0.948695	up	ASCRP3002561	hsa_circ_0086474	circBase	chr9	-	19376253	19378916	exonic	NM_001010	RPS6	ATAAATAAGATCAGACTCTGGGTTATGTGGTCCGAATCAGTGGTGGGAACGACAAACAAG	193.5	128	7.776	6.82731
hsa_circRNA_000950	2.58496	2.58496	1.37014	up	ASCRP3002568	hsa_circ_0001525	circBase	chr5	+	131761180	131761386	intronic	ENST00000337752	C5orf56	ATAACCTGTTTGAACTGCTTAACATGGGAGATGTCCACACACAGTCATACCTGTGTTTGA	228	114	8.04164	6.6715
hsa_circRNA_401413	1.68845	1.68845	0.755695	up	ASCRP3002578		25242744	chr15	-	51040309	51041943	exonic	NM_032802	SPPL2A	ATAAGCTACAAAGACTTTAGAGATATGAACCAGACAGCCGCTCAGGAAGCAATCTTGCAT	123	89	7.08544	6.32975
hsa_circRNA_005987	1.57397	1.57397	0.654407	up	ASCRP3002579	hsa_circ_0005987	circBase	chr14	-	89878277	89878834	exonic	NM_005197	FOXN3	ATAAGTGTTTTAAGAAAGTGGACAAAGAGAGGAGTCAGGAGCCTTCACGTAAATGGGTCC	125	93.5	7.06269	6.40828
hsa_circRNA_103091	1.58239	1.58239	0.662107	up	ASCRP3002585	hsa_circ_0060927	circBase	chr20	-	52773707	52788209	exonic	NM_000782	CYP24A1	ATAATACGCCTCAGGGAAGGGGAAGACTGGCAGCGGGTCCGGAGTGCCTTTCAAAAGAAA	241.5	209.5	8.16143	7.49933
hsa_circRNA_008974	1.55837	1.55837	0.640036	up	ASCRP3002591	hsa_circ_0008974	circBase	chr8	+	9562172	9567730	exonic	NM_003747	TNKS	ATAATGATGTCATGGAAGTTCTGCATAAGCATGGCGCCAAGTCGACTCCTTTACATCTAG	88.5	66	6.48075	5.84071
hsa_circRNA_102317	1.53131	1.53131	0.614762	up	ASCRP3002595	hsa_circ_0000836	circBase	chr18	+	19345732	19399607	exonic	NM_020774	MIB1	ATAATGGATTTAATGCTCTGCATCATGCTGCACTAAGGGGAAATCCCAGGCATCAAGCAT	89.5	71.5	6.54396	5.9292
hsa_circRNA_400710	1.6789	1.6789	0.74752	up	ASCRP3002605		25242744	chr11	-	11348632	11362551	exonic	NM_198516	GALNT18	ATACAGAGAATGTCCCCATCATGTACATCTGCCATGGGATGACGCCTCAGGTGTGGCAGT	568	566.5	9.50989	8.76237
hsa_circRNA_031977	2.29885	2.29885	1.20091	up	ASCRP3002607	hsa_circ_0031977	circBase	chr14	-	53558502	53570574	exonic	NM_030637	DDHD1	ATACAGCTATAGGCTGATAAAATACCAGTAATGCGTGGACAGTGGTTTATTGACGGCACT	97	55	6.7185	5.51759
hsa_circRNA_012722	3.15639	3.15639	1.65828	up	ASCRP3002608	hsa_circ_0012722	circBase	chr1	-	58996272	58996401	exonic	NM_145243	OMA1	ATACAGTCTAAATTGCAGGAGGCAGAAAAGGCTGGCATGGTTCATTTGTTGGATTTCCTA	290	121	8.41229	6.75402
hsa_circRNA_103430	1.64141	1.64141	0.714933	up	ASCRP3002609	hsa_circ_0066803	circBase	chr3	-	112267379	112269109	exonic	NM_022488	ATG3	ATACATATCACAACACAGGGCTACAGGGGAAGAATTGAAAGTGAAGGCATACCTACCAAC	118.5	84	6.95925	6.24431
hsa_circRNA_406038	3.97777	3.97777	1.99196	up	ASCRP3002611		25070500	chr2	-	206889066	206889235	intronic	ENST00000403263	INO80D	ATACATTCCCTGATTCCCTGGACTATGTTAGGTTCCCTCTACTGTCCTACTCTTCCCTTA	18786.5	15487	14.9883	12.9963
hsa_circRNA_406637	1.52798	1.52798	0.611627	up	ASCRP3002622		25070500	chr5	+	93978977	93990457	exonic	NM_032290	ANKRD32	ATACCTTAAGGAAGCACATATATAGAGCTCAGAGTTTTGGAGGCTGGAAAGGCAAATGTT	51	40	5.6311	5.01947
hsa_circRNA_100560	2.15981	2.15981	1.1109	up	ASCRP3002632	hsa_circ_0000220	circBase	chr10	-	15863654	15889942	exonic	NM_024948	FAM188A	ATACTGTAAGGGTTTGTGTTTAGTGAATCAGAGGGATCTGCATTAGAACAGTTTGAAGGT	297.5	188	8.47775	7.36685
hsa_circRNA_405159	6.29897	6.29897	2.65511	up	ASCRP3002639		25070500	chr13	+	61013821	61068709	exonic	NM_030794	TDRD3	ATAGAGAACTGGTATCTTTCAGATGAAGGCATTGAAGCTTGCACAAGCTCTCCAGACAAA	1866	576	11.4354	8.78033
hsa_circRNA_104645	5.63719	5.63719	2.49498	up	ASCRP3002640	hsa_circ_0001811	circBase	chr8	-	74585341	74601048	exonic	NM_014393	STAU2	ATAGAGCTAATTACAACTTTCGGGGCATGTACAATCAGAGATGTTCTCAGTGCAGCTGAG	1782.5	611.5	11.3526	8.85758
hsa_circRNA_100787	2.42049	2.42049	1.2753	up	ASCRP3002647	hsa_circ_0021647	circBase	chr11	+	34107610	34112225	exonic	NM_005898	CAPRIN1	ATAGCAGTGGAATCAATGTAAATGCAGCTCCATTCCAATCCATGCAAACGGTGGTAAATT	569	369	9.51459	8.23929
hsa_circRNA_405160	8.34368	8.34368	3.06068	up	ASCRP3002656		25070500	chr13	+	61083896	61141784	exonic	NM_030794	TDRD3	ATAGGAAAAGGTTGATGAGAAAGCTCTGAAGCACATAACGGAAATGGGCTTCAGTAAGGA	539	93	9.42587	6.36518
hsa_circRNA_404953	2.12626	2.12626	1.08832	up	ASCRP3002661		25070500	chr12	+	1499235	1499964	intronic	ENST00000347735	ERC1	ATAGGTTGCCCTGCCCTAGAAGTTTCCTAGTTGATTGATGACCTTTGTATATTTGGGTGG	2156.5	2279	11.6261	10.5378
hsa_circRNA_104334	5.63053	5.63053	2.49327	up	ASCRP3002663	hsa_circ_0001686	circBase	chr7	+	24663284	24708279	exonic	NM_016447	MPP6	ATAGTATTGAATCCCACTAGATTTGGAACTACGGTGCCATCAATGCAGCAAGTCTTGGAA	395	98	8.95981	6.46654
hsa_circRNA_101804	2.26393	2.26393	1.17883	up	ASCRP3002669	hsa_circ_0005385	circBase	chr16	+	47497809	47581459	exonic	uc010vgi.1	PHKB	ATATAATAATGGCAGCACAGAGCTACATTCGAGCTTAGCCTGCGACGCTTATGATTAGAG	120.5	63	6.96503	5.7862
hsa_circRNA_007325	1.53639	1.53639	0.619544	up	ASCRP3002675	hsa_circ_0007325	circBase	chr2	+	26596234	26598016	exonic	NM_033505	EPT1	ATATAGAGACCTATTCACTGCAATGATTATTGATGGTGTGGACGGAAAGCAAGCTCGCAG	327	310	8.6241	8.00456
hsa_circRNA_101152	1.56406	1.56406	0.645299	up	ASCRP3002677	hsa_circ_0006396	circBase	chr12	-	112116954	112121111	exonic	NM_006768	BRAP	ATATATGGTGCTGATAAAGTTTCGTGCACAGCCGGGGAAATGTCTGATGAGGAGATAAAA	67	50.5	6.08608	5.44078
hsa_circRNA_100327	3.54895	3.54895	1.82739	up	ASCRP3002678	hsa_circ_0014022	circBase	chr1	+	150464886	150470223	exonic	NM_025150	TARS2	ATATCACAGATACACTCGCCCTCAAGCCTATGAACTGCCCTGCACACTGGTGTGGCACAT	2023	1228	11.5499	9.72248
hsa_circRNA_401070	1.96182	1.96182	0.972195	up	ASCRP3002682		25242744	chr12	+	118464693	118465835	exonic	NM_007370	RFC5	ATATCCTGACAGAGATACACTTGTTTGTGCATAGAGAGCACCAATATGGCCTTTGGGAAG	71	44	6.07275	5.10055
hsa_circRNA_101169	1.91583	1.91583	0.93797	up	ASCRP3002683	hsa_circ_0028630	circBase	chr12	+	118456876	118465835	exonic	NM_007370	RFC5	ATATCCTGACAGAGATACACTTGTTTGTGCATAGAGGGTTGAAAAATACCGGCCACAGAC	154	100	7.43877	6.5008
hsa_circRNA_101100	2.48672	2.48672	1.31424	up	ASCRP3002686	hsa_circ_0027506	circBase	chr12	+	69653207	69656342	exonic	NM_007007	CPSF6	ATATCGTCATCGTTAGAAGGGAAATGGATACTGCAAGAACGCCATTGAGTGAAGCTGAAT	255	136	8.21734	6.9031
hsa_circRNA_100563	2.53139	2.53139	1.33993	up	ASCRP3002698	hsa_circ_0008311	circBase	chr10	+	17746429	17747740	exonic	NM_003473	STAM	ATATGCAGTCATCTGGTGTTTCTGGTTCTCAGGATAAAATGGACCAGTTGCTACAGATGC	924	631	10.2319	8.89197
hsa_circRNA_103657	2.19337	2.19337	1.13315	up	ASCRP3002701	hsa_circ_0069977	circBase	chr4	+	75040222	75041120	exonic	NM_001144978	MTHFD2L	ATATGGACCCAAGAGTCAGCGGTATATTAGTTCAGTTACCACTACCAGACATGAAGCCAT	159	91	7.49833	6.36518
hsa_circRNA_001028	1.8185	1.8185	0.862753	up	ASCRP3002704	hsa_circ_0001028	circBase	chr2	+	71590282	71597135	exonic	NM_014497	ZNF638	ATATGTGTTCCAGGAAAGAAAAAAGCACAGGTATCCTGATTGGAATCCTGAGATCCTCCC	155	103.5	7.42781	6.56506
hsa_circRNA_402931	1.96247	1.96247	0.972672	up	ASCRP3002707		25242744	chr3	+	122525703	122545912	exonic	NM_032839	DIRC2	ATATTAAAGATCGCATAGAGGCTGTGTTATATGCAGGTCTCCGGATAACTGTGCTCCTGA	1734	1943	11.2916	10.3189
hsa_circRNA_004317	2.06344	2.06344	1.04505	up	ASCRP3002708	hsa_circ_0004317	circBase	chr5	+	86627164	86649052	exonic	NM_002890	RASA1	ATATTATCTTAAGGAACCTGTACCAATGCAGGTGGTATCACGGAAAACTTGACAGAACGA	81	49.5	6.38258	5.33753
hsa_circRNA_103042	3.03607	3.03607	1.60221	up	ASCRP3002722	hsa_circ_0005587	circBase	chr20	-	34243123	34246936	exonic	uc002xdn.1	CPNE1	ATATTGTAGGGGGTGAACTGGTCTAAAAGTTGGTTTTAATTGGTTGCCCACAGGATTGAC	437	210	9.11048	7.50827
hsa_circRNA_056370	1.73347	1.73347	0.793659	up	ASCRP3002724	hsa_circ_0056370	circBase	chr2	-	128627027	128631846	exonic	NM_031445	AMMECR1L	ATATTTACCTGAGGTTGCTAAGGAACAAGGGTTCTGCAGCATTCCAGACCTTGAGCACTG	77	54.5	6.32301	5.52935
hsa_circRNA_007211	1.6177	1.6177	0.69394	up	ASCRP3002726	hsa_circ_0007211	circBase	chr1	-	674213	678730	sense overlapping	uc001abm.2	AK310751	ATATTTGGAATTTTCGTATACGTGGATTCCAGAGGGGTGACAGCAAAACCTGGATCTACC	304	263	8.51051	7.81657
hsa_circRNA_027610	2.10728	2.10728	1.07538	up	ASCRP3002728	hsa_circ_0027610	circBase	chr12	-	76444310	76446890	exonic	NM_004537	NAP1L1	ATATTTTACTGGAGAAGCTATTGAAGATGATGATGATGATTTCCTGAGAGTGGAGATCTG	79	48	6.36299	5.28761
hsa_circRNA_000963	10.0745	10.0745	3.33263	up	ASCRP3002732	hsa_circ_0001644	circBase	chr6	-	136610762	136610850	intronic	ENST00000353331	BCLAF1	ATATTTTTGACTCTTTTGTGGGTGGTGTCGGGTAGGCCTCGCAATGTATTCAAGTTACTC	538	78	9.42665	6.09402
hsa_circRNA_005537	1.7761	1.7761	0.828716	up	ASCRP3002742	hsa_circ_0005537	circBase	chr5	-	137654907	137664218	exonic	NM_001790	CDC25C	ATCAAGAAGCAAAGGTCACCTGGATTCTTCAGGACTTCAGGAAGTGCATTTAGCTGGGAT	178	126	7.62066	6.79194
hsa_circRNA_038343	1.61294	1.61294	0.689689	up	ASCRP3002744	hsa_circ_0038343	circBase	chr16	+	19627435	19644494	exonic	NM_020314	C16orf62	ATCAAGCACATGACTCCAGATCGTGCATTTGAAGATTCCTACCCCCAGGTGGGAATGGAA	320	286	8.58941	7.89972
hsa_circRNA_026715	1.95978	1.95978	0.970693	up	ASCRP3002749	hsa_circ_0026715	circBase	chr12	+	54676862	54679030	exonic	NM_031157	HNRNPA1	ATCAATAAACGATTTAATTCTCTTGAAGTGGTTATGGAGGAGGCGGCCCTGGTTACTCTG	210	141	7.94579	6.9751
hsa_circRNA_062762	1.75335	1.75335	0.81011	up	ASCRP3002751	hsa_circ_0062762	circBase	chr22	-	29750638	29752605	exonic	NM_001127	AP1B1	ATCAATCTCATCGTGCAGAAAAGGTGGTGGCCAATGCAGTGGCAGCGCTCTCAGAAATTG	198.5	144.5	7.79521	6.9851
hsa_circRNA_100888	3.21975	3.21975	1.68695	up	ASCRP3002752	hsa_circ_0023642	circBase	chr11	+	75727858	75728024	exonic	NM_003369	UVRAG	ATCAATGACAAACTGACGGAAAAGGAGAGAGACAAAAGATGATGGAAGCATTGCTGTTGC	91	38	6.65549	4.96855
hsa_circRNA_401923	1.69196	1.69196	0.758696	up	ASCRP3002769		25242744	chr18	-	12680660	12680827	exonic	NM_024899	CEP76	ATCACTTTTTGGGAGAGTTTAACAGGACACAGGGTGACTGTGAAGATCACGCTAACCTTC	63	44	5.94099	5.18229
hsa_circRNA_000708	3.18596	3.18596	1.67173	up	ASCRP3002779	hsa_circ_0001431	circBase	chr4	-	103610730	103651893	sense overlapping	NM_005908	MANBA	ATCAGCTAAGTTGAAGAAGCATCTATCTGTAGGGAATCCAGAAGGAGCGTTCATGAAGGT	100.5	40	6.77228	5.10055
hsa_circRNA_006146	4.89654	4.89654	2.29176	up	ASCRP3002781	hsa_circ_0006146	circBase	chr6	+	117013217	117047785	exonic	NM_002269	KPNA5	ATCAGGAGGTACTCCAGAGCAAATAAGTTGTTCAAACGCAGAAATGTCTATTTGCCCAGA	167	46.5	7.56079	5.26903
hsa_circRNA_092451	2.33606	2.33606	1.22408	up	ASCRP3002794	hsa_circ_0000838	circBase	chr18	-	20964953	20979611	exonic	NM_032933	TMEM241	ATCATCTGTGGGTACCAGAAGTGTTTTCAGAAAGAGATCTCATGTTCTTGTGTGGCTTCC	101.5	54.5	6.78051	5.55642
hsa_circRNA_045986	1.62971	1.62971	0.704619	up	ASCRP3002795	hsa_circ_0045986	circBase	chr17	-	78111184	78113939	exonic	NM_014740	EIF4A3	ATCATGAAGGAGTTCCGGTCGGGCGCCAGGGGCTGCTTGCTCTCGGTGACTACATGAATG	1081.5	1302	10.5108	9.80614
hsa_circRNA_103227	4.70723	4.70723	2.23488	up	ASCRP3002797	hsa_circ_0063369	circBase	chr22	+	39411599	39414050	exonic	NM_014508	APOBEC3C	ATCATGGACTATGAAGAAACCCGATGAAGGCAATGTATCCAGGCACATTCTACTTCCAAT	499.5	153	9.315	7.08012
hsa_circRNA_027234	2.30284	2.30284	1.20341	up	ASCRP3002798	hsa_circ_0027234	circBase	chr12	-	57640586	57641981	exonic	NM_145064	STAC3	ATCATGGCAAACAAGGAACGGAAGAAGGGACAGGCAGATAAGAAAAATCCACCTGGTTTC	113	60	6.89857	5.69515
hsa_circRNA_401441	1.92699	1.92699	0.946349	up	ASCRP3002803		25242744	chr15	-	65702515	65703708	exonic	NM_020962	IGDCC4	ATCATTACTTGGGAGAAGGACCAGGTGACATTGCCTGAGGAGCCTCGGGGAGCTGCTGTT	157	103	7.46299	6.51664
hsa_circRNA_102955	1.53564	1.53564	0.618841	up	ASCRP3002815	hsa_circ_0007713	circBase	chr2	+	238933982	238944581	exonic	NM_080678	UBE2F	ATCCACTGAATATTGAAGCTGCAGAACATCATTTGCGGGACAAGCCTCCCAAAGTGAAAT	1576	2309.5	11.1673	10.5485
hsa_circRNA_001011	1.75105	1.75105	0.808222	up	ASCRP3002823	hsa_circ_0001011	circBase	chr2	+	61118817	61128218	exonic	NM_002908	REL	ATCCATTCAATGGTGCGTATAACCCGTATATAGAGATAATTGAACAACCCAGGCAGAGGG	79	54	6.34536	5.53714
hsa_circRNA_104300	1.79534	1.79534	0.844258	up	ASCRP3002829	hsa_circ_0004349	circBase	chr7	+	6426842	6431672	exonic	NM_006908	RAC1	ATCCGCAAACAAGCTGTAGGTAAAACTTGCCTACTGATCAGTTACACAACCAATGCATTT	119	78	6.95925	6.11499
hsa_circRNA_405853	1.50479	1.50479	0.589561	up	ASCRP3002842		25070500	chr2	+	37751111	37764294	sense overlapping	TCONS_00003637	XLOC_001429	ATCCTTCCCAGGACTGGGGAAGTGTTAGAGGAAGATTACGACACTGCTACTCCATGCCAA	183	154	7.69085	7.10129
hsa_circRNA_405814	2.08182	2.08182	1.05784	up	ASCRP3002845		25070500	chr19	+	57088080	57089646	intronic	ENST00000594953	ZNF470	ATCCTTGATTTGTCATCAGAGATGTCATACTGACTTGGAGTGTGTGTGGGTGACCAAATC	425	307	9.05748	7.99963
hsa_circRNA_001317	2.2643	2.2643	1.17907	up	ASCRP3002851	hsa_circ_0001317	circBase	chr3	+	57276883	57282379	exonic	NM_012096	APPL1	ATCGAAATTTAACCCGAAAGGCTGGATACCTTAATGCTAGGAAATCATGATGCTGCGATT	286.5	171.5	8.42756	7.2485
hsa_circRNA_104614	1.5275	1.5275	0.611175	up	ASCRP3002853	hsa_circ_0005847	circBase	chr8	+	42924697	42927450	exonic	NM_002027	FNTA	ATCGACAATGGGTTATTCAGGCATTTCCGGAGAGTTCTTTTGAAGTCACTTCAGAAGGAT	128	100	7.09998	6.4888
hsa_circRNA_104576	2.45689	2.45689	1.29683	up	ASCRP3002860	hsa_circ_0001785	circBase	chr8	+	28013458	28019595	exonic	NM_018091	ELP3	ATCGCTGTGATATCAGGGATATTCCAATGCCTTTAGTTAGCTCAGGAGTAGAGCATGGTA	252.5	133	8.18021	6.88337
hsa_circRNA_100917	2.00516	2.00516	1.00372	up	ASCRP3002861	hsa_circ_0002264	circBase	chr11	-	85692787	85707972	exonic	NM_007166	PICALM	ATCGGAAATGGAACCACTAAGAACACATCAAAGCTGCCCAATGATCTGCTTGATTTGCAG	358	255	8.77519	7.77147
hsa_circRNA_000636	1.72148	1.72148	0.783653	up	ASCRP3002866	hsa_circ_0000636	circBase	chr15	-	75703832	75706652	exonic	NM_015477	SIN3A	ATCTACAAAGCATTCCTGGAGATTTTGCACACATATCAGGTGGAGGATGCGCTATCTTAT	95	67	6.65549	5.87184
hsa_circRNA_101225	2.26181	2.26181	1.17748	up	ASCRP3002873	hsa_circ_0029633	circBase	chr13	+	20625572	20641530	exonic	NM_003453	ZMYM2	ATCTATTACCTTTGCCTTGGAATACAGGAGGCTGCAAGGTGTGACTGTTGTAAATCTCAA	276	163	8.35176	7.17428
hsa_circRNA_403876	5.08713	5.08713	2.34685	up	ASCRP3002882		25242744	chr7	-	99001020	99002576	exonic	NM_014891	PDAP1	ATCTCTAGACTCAGATGAGAGTGAGGATGAAGAAGATGACTACCAGGAAGAAAGGGAGGC	1660	625	11.2343	8.8874
hsa_circRNA_103335	1.58262	1.58262	0.662311	up	ASCRP3002887	hsa_circ_0006084	circBase	chr3	+	44826336	44835918	exonic	NM_020242	KIF15	ATCTGAAAGGCAAAAAGATACCCATGCAGAAGGGATGAGATTGAAGGACCATCTGAATCT	192.5	153.5	7.74776	7.08544
hsa_circRNA_101930	1.5314	1.5314	0.614855	up	ASCRP3002890	hsa_circ_0006105	circBase	chr17	-	1257504	1265302	exonic	NM_006761	YWHAE	ATCTGACACTATGGACTTCAGACATGCAGGGTGACGGTTGAGACTGAGCTAAAGTTAATC	292.5	264.5	8.42179	7.80694
hsa_circRNA_103152	1.62191	1.62191	0.697695	up	ASCRP3002891	hsa_circ_0062162	circBase	chr22	+	17979662	17984048	exonic	NM_001290046	CECR2	ATCTGCAACATGATCGCCCAGAAGGGAAAGTGAAGGACAAAAAAATGTCTCAAGTATTCC	484	488.5	9.28265	8.58495
hsa_circRNA_005658	3.47759	3.47759	1.79809	up	ASCRP3002902	hsa_circ_0005658	circBase	chr10	-	65213155	65214849	intronic	ENST00000399251	JMJD1C	ATCTTAATAGAGTTTTTTGTTAAAAATAAAGATGTGAACGGATGCACGTAGTCTTATTCC	142	51	7.22217	5.42408
hsa_circRNA_104528	1.89169	1.89169	0.919679	up	ASCRP3002907	hsa_circ_0006890	circBase	chr7	+	152480271	152498816	exonic	NM_020445	ACTR3B	ATCTTCGAGCTGAACCTGAGGACCATTATTTTTTAATGGTATACCAAGCTTGGCTACGCA	385	304	8.90444	7.98476
hsa_circRNA_100915	1.52454	1.52454	0.608378	up	ASCRP3002917	hsa_circ_0023904	circBase	chr11	-	85692787	85693046	exonic	NM_007166	PICALM	ATCTTGGCATCGGAAATGGAACCACTAAGAAGCTTTGATGAACTAGGTGGACTTCTCAAA	147.5	115.5	7.29747	6.68909
hsa_circRNA_104030	2.38659	2.38659	1.25495	up	ASCRP3002918	hsa_circ_0001564	circBase	chr5	+	179132679	179137066	exonic	NM_001746	CANX	ATCTTTACACACTAAATCATGGAAGGGAAGTGGTTGCTGTGTATGTTACTGGTGCTTGGA	224	123	8.02062	6.76567
hsa_circRNA_100053	1.72299	1.72299	0.784912	up	ASCRP3002927	hsa_circ_0009910	circBase	chr1	+	12049221	12052747	exonic	NM_014874	MFN2	ATGAAAGTGGCTTTTTTTGGCCGCGCAATGTCCCTGCTCTTCTCTCGATGCAACTCTATC	7517	13896	13.6413	12.8564
hsa_circRNA_000346	1.839	1.839	0.878922	up	ASCRP3002931	hsa_circ_0000346	circBase	chr11	-	82822154	82828239	sense overlapping	ENST00000525775	RP11-113K21.2	ATGAACACAGTCAAGGAAATAACAGAAAAAGGCTGGCAAGCTGGACAGAGGTCTTGGTGA	62	42.5	6.02092	5.142
hsa_circRNA_104530	1.67391	1.67391	0.743226	up	ASCRP3002944	hsa_circ_0005181	circBase	chr7	+	152480271	152522207	exonic	NM_020445	ACTR3B	ATGAAGTAATACAGAACTGCCCCATCGATGTGCGGCGCCCGCTGTATAAGGTATACCAAG	418	382	9.02253	8.27931
hsa_circRNA_102627	1.51203	1.51203	0.596483	up	ASCRP3002947	hsa_circ_0008083	circBase	chr2	-	15601324	15618413	exonic	NM_015909	NBAS	ATGAATATTCTGTTTTGCTGCCCGAAGCTTGCCAGGCTATGATGACCTTAATCCTGATTG	126.5	102	7.10523	6.50874
hsa_circRNA_008961	2.73551	2.73551	1.45181	up	ASCRP3002948	hsa_circ_0008961	circBase	chr2	+	191520702	191537878	exonic	NM_005966	NAB1	ATGAATTATCCCCAAAGAGAATTAAAGTGGAGGACTGAGCAGGGGGAGGAACATTTAAGC	273	131	8.32445	6.87264
hsa_circRNA_101002	2.30437	2.30437	1.20437	up	ASCRP3002950	hsa_circ_0025201	circBase	chr12	+	6646474	6646556	exonic	NM_002046	GAPDH	ATGACAACTTTGGTATCGTGGAAGGACTCATGCAATGCCTCCTGCACCACCAACTGCTTA	786.5	579	9.99797	8.79359
hsa_circRNA_406503	1.86812	1.86812	0.901588	up	ASCRP3002953		25070500	chr4	+	100078647	100125588	sense overlapping	NR_037884	LOC100507053	ATGACATGAAACTCCAAGGGTAAAAAGTAGTGGGAAGAAACTAACCCTCATTGAGTGCCT	76	50	6.28304	5.38145
hsa_circRNA_102315	1.75641	1.75641	0.812631	up	ASCRP3002954	hsa_circ_0000835	circBase	chr18	+	19345732	19359646	exonic	NM_020774	MIB1	ATGACATTGTAGTACAGTATCCAAGTGGCAATAGGCATCAAGCATGATGGAACCATGTGT	1477	1831	11.0611	10.2484
hsa_circRNA_003711	2.03667	2.03667	1.02621	up	ASCRP3002964	hsa_circ_0003711	circBase	chr5	-	133494145	133509713	exonic	NM_170679	SKP1	ATGACTTTACTGAAGAGGAGGAAGCCCAGATGCCTTCAATTAAGTTGCAGAGTTCTGATG	320	217	8.57742	7.55121
hsa_circRNA_404870	2.30539	2.30539	1.20501	up	ASCRP3002974		25070500	chr11	+	28250417	28252532	intronic	ENST00000303459	METTL15	ATGAGATCAGCTGGTTCCTCCCTCTTTGAACTCATCTGGATCTGGCTTATTTCAAATGTC	28996.5	41589.5	15.603	14.398
hsa_circRNA_007270	5.22978	5.22978	2.38675	up	ASCRP3002975	hsa_circ_0007270	circBase	chr2	+	24357988	24362320	exonic	NM_001145710	FAM228B	ATGAGCAAGAAGGACCCCAATTTTCTGAAGGTTTTAGCTAAAGAAGATACTGAGGCAGCT	534.5	148.5	9.40978	7.02303
hsa_circRNA_006005	2.08036	2.08036	1.05684	up	ASCRP3002981	hsa_circ_0006005	circBase	chr2	+	207705830	207746615	sense overlapping	ENST00000438070	AC008269.2	ATGAGGCAAAGCACACTCTGAAGTTTTCCTCTTCTCCTGTGTTAGAAAGCGTGAAGAATA	5434	7840	13.161	12.1042
hsa_circRNA_005708	1.56877	1.56877	0.649635	up	ASCRP3002993	hsa_circ_0005708	circBase	chr9	+	134308003	134330553	exonic	NM_013318	PRRC2B	ATGATGAAGAGGAGGAAGAAGTTGTGAAGGACGGCAGGCCAAAGTGTTATTCCTAGACAT	78	61.5	6.38258	5.73294
hsa_circRNA_105020	1.58869	1.58869	0.667839	up	ASCRP3002995	hsa_circ_0006367	circBase	chrX	+	100356046	100364987	exonic	NM_006733	CENPI	ATGATGCACTGAACATATGCAGTAATGTCACCTCAAAAGAGAGTTAAGAACGTCCAGGCA	85	61	6.36299	5.69515
hsa_circRNA_400945	2.33813	2.33813	1.22535	up	ASCRP3003002		25242744	chr12	-	46633461	46633676	exonic	NM_030674	SLC38A1	ATGATTTCACCGAAGTAGAAAATGGTCAGATAAATAGGGGTGTCAAGCTTCCATTTTGGT	711	512	9.85516	8.6298
hsa_circRNA_001153	1.65799	1.65799	0.729437	up	ASCRP3003004	hsa_circ_0001455	circBase	chr4	+	164514761	164515093	antisense	NM_017923	MARCH1	ATGCAAGGTTTTATAAGCTCATCCTCAACCATGACTTCCTTCCAATTTTGTCCACTCATT	1080	1274.5	10.5088	9.77941
hsa_circRNA_030228	2.1076	2.1076	1.0756	up	ASCRP3003011	hsa_circ_0030228	circBase	chr13	-	48653979	48664554	exonic	NM_014166	MED4	ATGCACTTGCAGCAGGAAGATTGCCAGGGAACTTATAGAAATGCTGGCAATTTCAAGAAA	68	38	6.02092	4.94532
hsa_circRNA_103362	1.84249	1.84249	0.881659	up	ASCRP3003015	hsa_circ_0065284	circBase	chr3	-	47727538	47734790	exonic	NM_003074	SMARCC1	ATGCATCATGGTTTGATTATAACTGTGAACCTAAAGAAAGATAGTGAAAATACACCTGTT	190	131	7.74271	6.86105
hsa_circRNA_001490	2.84717	2.84717	1.50953	up	ASCRP3003019	hsa_circ_0001490	circBase	chr5	+	61653517	61657356	exonic	NM_004520	KIF2A	ATGCATTAGCAGATTGATGAACATAGGATATGTGTGTGTGTAAGAAAACGACCACTCAAT	693	392	9.81928	8.30975
hsa_circRNA_101548	2.07665	2.07665	1.05426	up	ASCRP3003020	hsa_circ_0008153	circBase	chr15	+	63845913	63855207	exonic	NM_006537	USP3	ATGCCAAACTTTAGTTATCGCTGTGATGATTTTGTGGTTAATGACACCAAGCTGGGACTG	176	106	7.6307	6.57644
hsa_circRNA_002172	4.22082	4.22082	2.07752	up	ASCRP3003030	hsa_circ_0000514	circBase	chr14	-	20811305	20811436	sense overlapping	NR_002312	RPPH1	ATGCCTCCTTTGCCGGAGCTTGGAACAGACTCACGGCCAGCGAAGTGAGTTCCCAGAGAA	74176	48115.5	16.7201	14.6426
hsa_circRNA_101231	7.23798	7.23798	2.85559	up	ASCRP3003034	hsa_circ_0000467	circBase	chr13	-	21742126	21742538	exonic	NM_145061	SKA3	ATGCGAGGAATAATAAAAGTACACGAGCAAGAAGCCATTAACTCTGACCCAGAGTTGTCT	486	96	9.27655	6.42097
hsa_circRNA_000782	5.23259	5.23259	2.38753	up	ASCRP3003038	hsa_circ_0000230	circBase	chr10	+	31661946	31750166	exonic	uc001ivr.4	ZEB1	ATGCTAAGAACTGCTGGGAGGATGACATTTTCAGTTTAAATTCTCAACTGGCAATTGGCC	314	80	8.55865	6.17112
hsa_circRNA_005250	1.59119	1.59119	0.670106	up	ASCRP3003043	hsa_circ_0005250	circBase	chr9	-	99296208	99296824	exonic	NM_003671	CDC14B	ATGCTGAGGGTGCCATTGCAGTACATTGCAAAGAAAGCAGAAAATGGAGATTTAAATTGG	117	86	6.92626	6.25616
hsa_circRNA_402986	21.4105	21.4105	4.42025	up	ASCRP3003055		25242744	chr3	-	145838898	145842016	exonic	NM_000935	PLOD2	ATGGAACACTATGCTGATCAAGATGATCTGGTTGTCATGTTTACTGAATGATAAATTATT	1408	109.5	10.9967	6.57644
hsa_circRNA_102424	1.76626	1.76626	0.820697	up	ASCRP3003063	hsa_circ_0004720	circBase	chr19	+	5039846	5047680	exonic	NM_015015	KDM4B	ATGGACCTGTACAGCATCAACTACCTGCACTTTGGGGAGCCTAAGTCCTGATCATCCCCC	847	866	10.1057	9.28496
hsa_circRNA_103191	2.22632	2.22632	1.15466	up	ASCRP3003066	hsa_circ_0003056	circBase	chr22	-	28306951	28310335	exonic	NM_012399	PITPNB	ATGGAGAAAAGGGACAGTATACGCACAAAATTTATCACCTAAAGAGCCGTGTGGTTTTGC	513.5	363	9.35493	8.20027
hsa_circRNA_002458	2.04741	2.04741	1.0338	up	ASCRP3003067	hsa_circ_0002458	circBase	chr7	+	77210743	77221573	exonic	NM_002835	PTPN12	ATGGAGAAGACCCCATAACGTTTGCACCATTTAAAATTTCTTGTTTGATCACAGCCGAGT	294	197.5	8.46632	7.43252
hsa_circRNA_002487	1.5326	1.5326	0.61598	up	ASCRP3003068	hsa_circ_0002487	circBase	chr10	-	34620044	34649187	exonic	NM_019619	PARD3	ATGGAGACCTAAAGCAGAAGATGAGGATATTGTTCTTACACCTGATGGCACCAGGGAATT	92.5	75	6.66441	6.04843
hsa_circRNA_404467	1.66253	1.66253	0.733382	up	ASCRP3003072		25070500	chr1	+	28817462	28819603	exonic	NM_023923	PHACTR4	ATGGAGGTTCATGAAGAGAGCAAACATTTTACACGCTAAAAATGAAGCTGATCGTCAGGC	54	37	5.6311	4.89772
hsa_circRNA_101807	2.30233	2.30233	1.2031	up	ASCRP3003083	hsa_circ_0004791	circBase	chr16	+	47531309	47581459	exonic	NM_000293	PHKB	ATGGCAGCACAGAGCTACATTCGAGGCTCAGTTTATGAACCTCTTAAAAGCATTAATCTT	163.5	91	7.51025	6.30715
hsa_circRNA_403802	4.94699	4.94699	2.30655	up	ASCRP3003087		25242744	chr7	-	35050079	35058208	exonic	NM_015283	DPY19L1	ATGGCATTATTCTTCATATATGGCACATATTTAAGCTGTTTTTGCAGCAGTGTTGCACTG	410	115	9.00087	6.69432
hsa_circRNA_001736	5.55032	5.55032	2.47257	up	ASCRP3003097	hsa_circ_0001736	circBase	chr7	+	104714065	104717880	exonic	NM_018682	KMT2E	ATGGGTATTTCTTTAAAAGGAATTTGGATAAAGAGAGGGCAGTGCTACTACAACGCCGGA	312	75.5	8.55865	6.08608
hsa_circRNA_403541	1.84217	1.84217	0.88141	up	ASCRP3003102		25242744	chr6	+	17543067	17551835	exonic	NM_006366	CAP2	ATGGTGATTATGAGTACCAAGAGGACAGGAATGACCTTGTGATTTCAGAGACTGAGCTGA	60	38.5	5.88411	5.0027
hsa_circRNA_001609	1.60166	1.60166	0.67957	up	ASCRP3003110	hsa_circ_0001826	circBase	chr8	-	141357855	141370292	sense overlapping	NM_031466	TRAPPC9	ATGTACACCATCAAAGAGAAATTATTCCGACACTTGTTAAAATGGCACGCACAGAGGCTG	146	109	7.30433	6.62476
hsa_circRNA_402328	1.639	1.639	0.71282	up	ASCRP3003112		25242744	chr2	-	110901118	110919274	exonic	NM_000272	NPHP1	ATGTACTAAGGGAATCAATTTCGAGCAAATTACTTCTTACAACCAGAGCTCATGCCTTCA	49	35.5	5.54874	4.83592
hsa_circRNA_102054	2.7813	2.7813	1.47576	up	ASCRP3003115	hsa_circ_0004457	circBase	chr17	-	36351935	36353765	exonic	uc010cvk.2	TBC1D3	ATGTATTTAACCAAGTTCCAACAAAAGAATGCTGCCGCAGGAATGGTGGACTCATCTTTG	408.5	215	9.00614	7.53039
hsa_circRNA_005778	2.39897	2.39897	1.26241	up	ASCRP3003127	hsa_circ_0005778	circBase	chr5	+	179135239	179136060	exonic	NM_001746	CANX	ATGTGAAACTGCTTTCTAAAACACCAGAACTCAACCTGGAAAGTGGGAGGTAGAGGAAAT	267	146	8.27989	7.01747
hsa_circRNA_100163	1.75287	1.75287	0.809718	up	ASCRP3003134	hsa_circ_0011542	circBase	chr1	+	35846859	35855699	exonic	NM_005095	ZMYM4	ATGTGACCCGCCTTCACAAAATAATGCAGAGACATTTTAAATCCAAAGGATGTGATCAGT	405	353	8.98619	8.17647
hsa_circRNA_103574	1.71709	1.71709	0.779963	up	ASCRP3003138	hsa_circ_0005873	circBase	chr3	+	197597030	197602646	exonic	uc003fyk.2	LRCH3	ATGTGGAAAATTTCCTAGAAGCTTGCAGAAAAATTGGTGTACCTCAGGTCATGCTTCACC	380.5	335.5	8.88225	8.10229
hsa_circRNA_008636	1.8985	1.8985	0.924862	up	ASCRP3003153	hsa_circ_0008636	circBase	chr15	-	67523567	67529158	sense overlapping	NM_024666	AAGAB	ATGTTCTGACCAGCCTGGACAACATGATATCCTTGGAACAGAAGATCTTATTGTGGAAGT	1010	995.5	10.3839	9.45904
hsa_circRNA_000855	5.77768	5.77768	2.53049	up	ASCRP3003157	hsa_circ_0000632	circBase	chr15	-	74927307	74929309	sense overlapping	NM_025083	EDC3	ATGTTGGAGGACTGGGTGGAGAGTAGGAGACTTGGACATTTCAGGTGCCCATATACTCTA	403	97	8.97028	6.43979
hsa_circRNA_102712	2.03854	2.03854	1.02754	up	ASCRP3003159	hsa_circ_0005542	circBase	chr2	-	45773870	45780869	exonic	NM_018079	SRBD1	ATGTTGTTTACTGGTGGAGACCACGTAGCTTTGCAAGGCCAGAGTTAATGAAGATCTTAT	417	305	9.0201	7.99257
hsa_circRNA_100340	2.10169	2.10169	1.07155	up	ASCRP3003177	hsa_circ_0014186	circBase	chr1	+	151611363	151655921	exonic	NM_030918	SNX27	ATTACAGAAGCTATACGAACAAAGAAAAATGGTCATGGAACCACGTGAATGTTGAGGGGG	221	138	8.02062	6.94907
hsa_circRNA_070032	5.82997	5.82997	2.54349	up	ASCRP3003178	hsa_circ_0070032	circBase	chr4	-	77038816	77065626	exonic	NM_017426	NUP54	ATTACATAGATGCAGATCTGTTACGAGAAATCAAGCAGGTGGGTTTGGAGGATTTGGGAC	299.5	70	8.48154	5.93805
hsa_circRNA_103815	1.74587	1.74587	0.803949	up	ASCRP3003179	hsa_circ_0072264	circBase	chr5	-	37331786	37341344	exonic	NM_004298	NUP155	ATTACATCAGGTGTTAGGTTATATTTTAGCACTTGTCCATTCAGACAGCCATTAGCACGG	149	106	7.36137	6.55742
hsa_circRNA_101916	1.54426	1.54426	0.626912	up	ASCRP3003181	hsa_circ_0002507	circBase	chr16	+	89958600	89962491	exonic	NM_014972	TCF25	ATTACCGCAGACCCGAGAACAGGCCACGGCAGAGACAACGTGTGTACCCCAAGTGCACAT	523.5	560	9.37531	8.74839
hsa_circRNA_103886	1.69483	1.69483	0.761139	up	ASCRP3003191	hsa_circ_0072940	circBase	chr5	+	72183904	72185784	exonic	NM_002270	TNPO1	ATTAGCAGATTCAGTAGGACATCATTTAAACAAACCAGTTGCATGCAGGGCATGATTCCA	103.5	71.5	6.75402	5.99288
hsa_circRNA_001086	1.55094	1.55094	0.633147	up	ASCRP3003192	hsa_circ_0001086	circBase	chr2	+	197521356	197542085	exonic	NM_001080539	CCDC150	ATTAGCTAAAAACAAGAGGCTATTTGGAAGCTCCAGACTGTTTAGAAGACCTGGACAGCC	52	39.5	5.60169	4.96855
hsa_circRNA_076875	2.32568	2.32568	1.21766	up	ASCRP3003200	hsa_circ_0076875	circBase	chr6	+	56912110	56915652	exonic	NM_020931	KIAA1586	ATTATAGTGATATAATAGAATCTGTCCCTCCAGCTGGCCCTGAGGCATCTGAGTCAACAA	2338	2293	11.7607	10.5431
hsa_circRNA_017675	1.72169	1.72169	0.783827	up	ASCRP3003202	hsa_circ_0017675	circBase	chr10	+	7844232	7844817	exonic	NM_005174	ATP5C1	ATTATCTCTGGTGCTGCAGCTCTACAGCATGAGTATCTATGACGATATTGATGCTGACGT	323	265.5	8.60199	7.81817
hsa_circRNA_100254	3.27758	3.27758	1.71263	up	ASCRP3003204	hsa_circ_0012857	circBase	chr1	+	65243305	65280523	exonic	NM_018211	RAVER2	ATTATGCACAGCTTTTGTTACCTTATTGAATGGGGAACAAGCCCAGAACGCAATTCAGAT	164	66	7.52794	5.81532
hsa_circRNA_104524	1.98478	1.98478	0.988979	up	ASCRP3003215	hsa_circ_0002810	circBase	chr7	-	151917607	151935911	exonic	NM_170606	KMT2C	ATTCAAGGGATGGTGAAATGGATGATAGTCGAGGGGGCTTGGAGTACCCATAATACAGTG	157	95	7.41625	6.42727
hsa_circRNA_103754	2.0134	2.0134	1.00964	up	ASCRP3003219	hsa_circ_0071174	circBase	chr4	-	151656409	151729550	exonic	NM_006726	LRBA	ATTCACAGACATGCGGAATTTGAGGCAGTAGATCATCTAATGCAAAATTGCCCTCAGTTC	291	196	8.44216	7.43252
hsa_circRNA_406566	1.68438	1.68438	0.752219	up	ASCRP3003225		25070500	chr4	+	177070957	177073118	exonic	NM_170710	WDR17	ATTCAGAGATACTGTGAACTTATGGTTGAACTTGGAGAGGTTTAACCTGCCATCCCAGTC	111.5	77	6.84624	6.09402
hsa_circRNA_103722	2.46233	2.46233	1.30002	up	ASCRP3003228	hsa_circ_0007184	circBase	chr4	+	110451444	110452678	exonic	NM_006323	SEC24B	ATTCATCCCAACTTATACAGGATAGACAGATTGACAGATGAGCTGTGGATCGGTCCGTTT	214	114	7.97153	6.6715
hsa_circRNA_101205	6.0934	6.0934	2.60725	up	ASCRP3003238	hsa_circ_0006078	circBase	chr12	+	125587224	125591814	exonic	NM_023928	AACS	ATTCCGCTGGGGGTGTGCTGGACCGGTTTTCTCAAATTCAGCCAAAGCTCATCTTCTCTG	1183	320.5	10.6615	8.05425
hsa_circRNA_075094	1.91464	1.91464	0.937075	up	ASCRP3003241	hsa_circ_0075094	circBase	chr5	+	175740693	175751760	exonic	NM_198567	SIMC1	ATTCCTGAGAGGAGCCAGAGGGACAAACTCTGCCTGGGCGAGTCCTTTTCCTGCGTTATG	315	229.5	8.55865	7.62157
hsa_circRNA_404622	3.68843	3.68843	1.88301	up	ASCRP3003242		25070500	chr1	+	180933651	181019422	sense overlapping	NM_001531	MR1	ATTCCTGGAGTATGGGAAAGACACCCTACAAAGAACAGGGACGCACTCTCTGAGATATTT	1749	970.5	11.3123	9.42927
hsa_circRNA_102242	1.66865	1.66865	0.738679	up	ASCRP3003249	hsa_circ_0046447	circBase	chr17	+	80714040	80726442	exonic	NM_005993	TBCD	ATTCTCCAAATAGCAGAGTAATAATGGACAAATACCAGGAGCAGCCTCATCTGTTGGACC	450	421	9.13714	8.39847
hsa_circRNA_102738	1.85528	1.85528	0.891634	up	ASCRP3003250	hsa_circ_0054908	circBase	chr2	-	62110593	62112207	exonic	NM_006430	CCT4	ATTCTGAAACAAATGCAAGTATTACATCCAGCAGCCAGAATGCGGTTGCTGATGCTATTA	189	128	7.71894	6.82731
hsa_circRNA_102305	1.54984	1.54984	0.632119	up	ASCRP3003254	hsa_circ_0046968	circBase	chr18	+	12420323	12421628	exonic	NM_006553	SLMO1	ATTCTGTGGTGGATCCAGTGGAAAAGAAAATGGAACTTTGTTCTACCAATCCACCCGTGG	76	61	6.26322	5.6311
hsa_circRNA_103621	1.69606	1.69606	0.762184	up	ASCRP3003257	hsa_circ_0001402	circBase	chr4	+	38091552	38104778	exonic	NM_015173	TBC1D1	ATTCTTATTGACCTTGATTATTCAGAGCTGGGAGAGCTTCCCCCACGATCTCCTTTAGAA	4659	8162	12.9245	12.1623
hsa_circRNA_100201	2.28456	2.28456	1.19192	up	ASCRP3003260	hsa_circ_0002563	circBase	chr1	+	45223227	45223812	exonic	NM_006845	KIF2C	ATTCTTCGAGATCTACAATGGGAAGGTTCACAGCAAGGCCACTGGTACAGACAATCTTTG	252	144	8.20242	7.0105
hsa_circRNA_000161	2.1361	2.1361	1.09498	up	ASCRP3003264	hsa_circ_0000161	circBase	chr1	+	174241551	174247917	exonic	NM_014857	RABGAP1L	ATTGAAACAGATGTTTTGGAATGTTATTAAGCCCAGGTCGAAACGTGAAGAACAGTGACA	277	175	8.35176	7.25677
hsa_circRNA_104919	2.16749	2.16749	1.11603	up	ASCRP3003265	hsa_circ_0088511	circBase	chr9	-	127300370	127302466	exonic	NM_001489	NR6A1	ATTGAAGATGGATATCGGAAGAAGAAATCGAAAGGATCATGTCTGGGCAGGAGTTTGAGG	218	132.5	7.99328	6.87725
hsa_circRNA_000317	5.01391	5.01391	2.32593	up	ASCRP3003271	hsa_circ_0000317	circBase	chr11	-	62288378	62288522	intronic	ENST00000257247	AHNAK	ATTGAAGGTCCTGAAGGGAAGCTCAAAGCTCCCAAAATCTCTATGCCTGACTTTGATTTG	646	190	9.71016	7.38422
hsa_circRNA_103117	3.59302	3.59302	1.8452	up	ASCRP3003276	hsa_circ_0061395	circBase	chr21	+	30698379	30702014	exonic	NM_001186	BACH1	ATTGAGAAGCTGGTGACAGTTAAAGGATTTGAACCTTTAATTCAGTTTGCCTACACTGCT	202	74	7.87304	6.02785
hsa_circRNA_025196	1.91048	1.91048	0.933939	up	ASCRP3003281	hsa_circ_0025196	circBase	chr12	+	6646085	6647162	exonic	NM_002046	GAPDH	ATTGCCCTCAACGACCACTTTGTCAAGCTCATTTCCTGGCGAGATCCCTCCAAAATCAAG	2057.5	2503	11.5698	10.6359
hsa_circRNA_400823	2.21906	2.21906	1.14995	up	ASCRP3003286		25242744	chr11	+	100830613	100833198	exonic	NM_152432	ARHGAP42	ATTGCTGTTATGTATTTGAATGAAGCAGGGTTCAACTTTGTGAGAAAATGCATTCAAGCT	64	36	5.94099	4.79104
hsa_circRNA_005395	1.56787	1.56787	0.648802	up	ASCRP3003288	hsa_circ_0005395	circBase	chr2	+	203921149	203922176	exonic	NM_001114132	NBEAL1	ATTGGAGACATAGAATTTCAGGAAATCTATCAAATGTGGAAGAAATTGGGACTTGCTCGT	70	54	6.13052	5.48171
hsa_circRNA_002534	1.66171	1.66171	0.732672	up	ASCRP3003289	hsa_circ_0002534	circBase	chr19	-	11835008	11836142	exonic	NM_001080493	ZNF823	ATTGGAGATCAGTGCCAAAATGCCAAGAGAAATCTAAGGACTCAGTGGCCTTTGAAGATG	141.5	103	7.25913	6.52646
hsa_circRNA_104815	1.95999	1.95999	0.970849	up	ASCRP3003293	hsa_circ_0006702	circBase	chr9	-	95018961	95032265	exonic	NM_002161	IARS	ATTGGCTTCTTTGAGACTGAAATGGCAGATCAGACACTCCTCTAATTTACAAAGCAGTGC	545	448	9.44073	8.46989
hsa_circRNA_001123	1.56545	1.56545	0.64658	up	ASCRP3003295	hsa_circ_0001014	circBase	chr2	+	61340904	61345251	sense overlapping	NM_032506	KIAA1841	ATTGGGGGATCTGGACCGAGTCAAGTCAAAGGAAGCAAAAGAAGACCTGATATTGAATAG	155.5	123.5	7.432	6.78542
hsa_circRNA_406856	1.63221	1.63221	0.706823	up	ASCRP3003304		25070500	chr6	+	131520600	131540948	exonic	NM_016377	AKAP7	ATTGTGATTGAGACTGCAAATAGGACATTTCAAGAAAAAGGCATCCTGGTAGGAGAGAGC	73	53	6.18854	5.48171
hsa_circRNA_002744	3.13607	3.13607	1.64896	up	ASCRP3003306	hsa_circ_0002744	circBase	chr7	+	91924202	91981956	exonic	NM_019004	ANKIB1	ATTGTGGAAAAGGACACCTCTTCTGCTGAATGTGAAAGATGTTGCAGAAGTGTTCCAGAA	276.5	117	8.37258	6.72362
hsa_circRNA_102808	1.61356	1.61356	0.690243	up	ASCRP3003311	hsa_circ_0056247	circBase	chr2	+	120684173	120692534	exonic	NM_002830	PTPN4	ATTGTTCTGGAATCATCACCTGGGAGAACTGAAGTCCAATCAGTTCAGTATGGCAAAGAA	104.5	77	6.76567	6.07542
hsa_circRNA_406469	1.55039	1.55039	0.632629	up	ASCRP3003315		25070500	chr4	-	41145003	41147247	sense overlapping	NM_004307	APBB2	ATTTAAGCAAAATCAGGATGCCAAGAGCATCAGAAATGAGTGTGCCAGGAGTCATTAAGG	64	52.5	6.09402	5.46139
hsa_circRNA_016263	2.3049	2.3049	1.20471	up	ASCRP3003318	hsa_circ_0016263	circBase	chr1	+	206902379	206907630	exonic	NM_004759	MAPKAPK2	ATTTAATAGTTGAGATTTGGACGGTGGAGAACTCTTTAGCCGAATCCAGGATCGAGGAGA	99	53	6.70646	5.50175
hsa_circRNA_104056	2.88633	2.88633	1.52924	up	ASCRP3003321	hsa_circ_0007429	circBase	chr6	+	7181356	7189555	exonic	NM_001003698	RREB1	ATTTACCACCAATGGGAACATGCACAGTGTCAACGAGTACTACCAAGAGAAGAAGACAAG	953.5	568	10.2956	8.76631
hsa_circRNA_101504	7.51668	7.51668	2.9101	up	ASCRP3003325	hsa_circ_0002151	circBase	chr15	+	44046021	44048964	exonic	NM_005313	PDIA3	ATTTAGAGATGGTGAAGAAGCAGGTGCTTATGATGGACCTAGGACTGCTGGTGTGGACAC	687	133	9.80564	6.89554
hsa_circRNA_103422	1.96545	1.96545	0.974858	up	ASCRP3003329	hsa_circ_0066640	circBase	chr3	+	100002450	100018175	exonic	NM_018309	TBC1D23	ATTTATCAACTGCTTTCCACTTAGATTCAGACCTGACCAGCTTTCAGTGCCAGAGGAGAA	646	550	9.70617	8.73131
hsa_circRNA_406357	2.1346	2.1346	1.09397	up	ASCRP3003331		25070500	chr3	-	132431969	132435753	exonic	NM_153240	NPHP3	ATTTATTCACTTAACATTACCAAGCTGCTGGAACCCAATGTGAATATTGGACTGGCGGAG	82	45.5	6.36299	5.26903
hsa_circRNA_407262	1.67965	1.67965	0.748163	up	ASCRP3003334		25070500	chrX	-	3735585	3747433	sense overlapping	NR_034031	LOC389906	ATTTCAACCAACAACTGTTGAAGAGGACGTGGCATTAAAACCAAGGGAAAGCAACTAGAA	157.5	116	7.432	6.68383
hsa_circRNA_036633	1.58484	1.58484	0.66434	up	ASCRP3003339	hsa_circ_0036633	circBase	chr15	+	85666291	85669605	exonic	NM_002605	PDE8A	ATTTCGGAAGAATATTTTTCTCAGGAATGATTATCGGACACTGCGCCAGGGGATTATCGA	50	38	5.66704	5.0027
hsa_circRNA_103850	1.93423	1.93423	0.951763	up	ASCRP3003341	hsa_circ_0003503	circBase	chr5	-	64466443	64484047	exonic	NM_197941	ADAMTS6	ATTTCTAATACTGAAGGTGGTTCATTGGGGATTGGTTGGAATGCAGCAAGACTTGTGATG	119	74	7.02719	6.07542
hsa_circRNA_001588	5.17638	5.17638	2.37194	up	ASCRP3003345	hsa_circ_0001588	circBase	chr6	+	26204839	26205043	sense overlapping	NM_003545	HIST1H4E	ATTTCTGGTCTCATCTACGAGGAGACTCGCGGGATTTTTGCGGCTATTTTCGTTGGTGTG	50261	27503	16.1866	13.8146
hsa_circRNA_101553	1.65317	1.65317	0.725238	up	ASCRP3003348	hsa_circ_0000614	circBase	chr15	+	64410315	64411053	exonic	NM_003099	SNX1	ATTTGACAGTCGGTATAACTGATCCTGAGAAGATAGATGCCACAGTGGAGCTATCCTTGG	186	146	7.74271	7.01747
hsa_circRNA_079926	1.6954	1.6954	0.761622	up	ASCRP3003360	hsa_circ_0079926	circBase	chr7	+	39821342	39829143	exonic	NR_026999	LINC00265	ATTTGGAATTTTCCTATACGTGGATTCCAGAGGGGTGACAGCGAAACTTGAAGCATATGT	384	341	8.88702	8.1254
hsa_circRNA_001151	3.45598	3.45598	1.78909	up	ASCRP3003364	hsa_circ_0001151	circBase	chr20	+	35236117	35236221	exonic	NM_018840	C20orf24	ATTTGGGGAGTTTTGCCATTACGAGGGTTCTTGGGAATAGCAGGGATGAATTTTTAGATG	868.5	408.5	10.1551	8.36604
hsa_circRNA_074537	2.09281	2.09281	1.06544	up	ASCRP3003374	hsa_circ_0074537	circBase	chr5	-	149823791	149829319	exonic	NM_005617	RPS14	ATTTTCTGTTAATAAATTGCCTTCATGTAAACTGTTTCAACTCCGCCCCCTCCCACTCTC	9150	13422	13.8815	12.816
hsa_circRNA_102370	1.98253	1.98253	0.987346	up	ASCRP3003387	hsa_circ_0047700	circBase	chr18	+	48444479	48458730	exonic	NM_002396	ME2	ATTTTTCCAGGCACTCTTAAAAGACCCATTTTACATGGGCTTGTACCAGAAACGAGATCG	158.5	98.5	7.46809	6.48075
hsa_circRNA_000275	1.65285	1.65285	0.724953	up	ASCRP3003398	hsa_circ_0000275	circBase	chr11	+	4095777	4095909	intronic	ENST00000533445	STIM1	CAAAAATATGCTGAGGAGGAGTTGGAGCAGGTCCATCTGGAAAAGAAGCTGCGCGATGAG	95	70	6.70646	5.98151
hsa_circRNA_062161	2.5562	2.5562	1.354	up	ASCRP3003404	hsa_circ_0062161	circBase	chr22	+	17978441	17979767	exonic	NM_001290046	CECR2	CAAAACGGAAGAAACTGCAGGAGGAGATTCTGTTGAGGGCCTGGATGCAGACAGTCTCCG	118	56	6.9851	5.6311
hsa_circRNA_104575	2.24792	2.24792	1.16859	up	ASCRP3003409	hsa_circ_0083766	circBase	chr8	+	27382878	27394372	exonic	NM_001979	EPHX2	CAAAAGCCTCTTCAGAGCAAGCGATGAGGGCGGTGGCCAGTTTGAATACTCCCTTCATAC	1769	1736	11.3358	10.1672
hsa_circRNA_007352	1.51941	1.51941	0.603508	up	ASCRP3003410	hsa_circ_0007352	circBase	chrX	+	1712336	1714425	exonic	NM_005088	AKAP17A	CAAAAGCGCAGAGAGAAGGAAGCGGAGGAGAGGCAGCGAGCGGAGGAAAGGCCCAAGGTC	101	78	6.7185	6.11499
hsa_circRNA_092558	2.06726	2.06726	1.04772	up	ASCRP3003413	hsa_circ_0001594	circBase	chr6	-	27775963	27782476	sense overlapping	NM_021066	HIST1H2AJ	CAAAAGGCCTATTATCTATACGGCCAAGACCCGCTCTTCTCGGGCCGGGCTTCAGTTTCC	1135	1062	10.5912	9.54351
hsa_circRNA_008817	4.05567	4.05567	2.01994	up	ASCRP3003415	hsa_circ_0008817	circBase	chr20	-	34317233	34320057	exonic	NM_004902	RBM39	CAAAAGTCCATTCAGAAAAGACAAGAGCCCTGTGAGGAGGAAAAAAAGCAAGAGCAGAAG	412.5	144	9.02132	7.00138
hsa_circRNA_087497	2.59131	2.59131	1.37368	up	ASCRP3003427	hsa_circ_0087497	circBase	chr9	-	95027210	95027835	exonic	NM_002161	IARS	CAAACCAGAGGATGGTGGTATGCATTGGGTCAGTGGCGGAACTTGAAGAACTGTCAGGAG	574.5	350	9.53259	8.15891
hsa_circRNA_006989	1.50238	1.50238	0.587248	up	ASCRP3003429	hsa_circ_0006989	circBase	chr4	+	77917577	77941823	exonic	NM_018243	SEPT11	CAAACCCTTCAGAATGAAGAGCTTCGAAACTTGTCTTTGTCTGGCCATGTGGGATTTGAC	128	102	7.11956	6.53231
hsa_circRNA_001018	1.93792	1.93792	0.954506	up	ASCRP3003436	hsa_circ_0001018	circBase	chr2	-	62100136	62103369	exonic	NM_006430	CCT4	CAAACTGCTCAAGATGGATAATCAAATAGTGGTTTCTGACTATGCCCAGATGGACCGAGT	300	214	8.47952	7.52501
hsa_circRNA_406665	1.9446	1.9446	0.959477	up	ASCRP3003447		25070500	chr5	-	132034862	132052676	exonic	NM_007054	KIF3A	CAAAGACAGGGAGAAGGTTCTGTTGGTGCAACTAATATGAACGAACATAGTTCCCGTTCC	72.5	44	6.17612	5.21664
hsa_circRNA_001310	1.77662	1.77662	0.829134	up	ASCRP3003448	hsa_circ_0001310	circBase	chr3	-	52946553	52950230	exonic	NM_016329	SFMBT1	CAAAGACTCTGTGTGGCACGGATGTGGGGAAGTCCTAAAAGCCAAAGTACCATCCTCGAG	414	358	9.01802	8.18888
hsa_circRNA_103762	2.31473	2.31473	1.21084	up	ASCRP3003449	hsa_circ_0006225	circBase	chr4	+	154315413	154318485	exonic	NM_032117	MND1	CAAAGACTGTGATCCGCAAGTTGTGGAAGAAATACTTGTCTGAGGGAAGTCAAAAGCATG	220	120.5	7.97153	6.76068
hsa_circRNA_102889	1.91167	1.91167	0.93483	up	ASCRP3003450	hsa_circ_0004757	circBase	chr2	-	200245086	200246543	exonic	NM_015265	SATB2	CAAAGAGATGAACCAGAGCACATTAGCCAAAGAATGCCCTCTCTCCCAGGAATAATCAAG	25771.5	44484	15.4492	14.5143
hsa_circRNA_007737	1.97432	1.97432	0.981356	up	ASCRP3003451	hsa_circ_0007737	circBase	chr14	+	104135847	104139768	exonic	NM_005552	KLC1	CAAAGAGATTCTCACTCGTGCACATGAAAGGGAGTTTGGTTCTGTAGATGGGATCAGAAT	177	111	7.62066	6.6393
hsa_circRNA_101835	1.78002	1.78002	0.83189	up	ASCRP3003458	hsa_circ_0005615	circBase	chr16	+	68155889	68157024	exonic	NM_004555	NFATC3	CAAAGCCTGGCCACACCCCTATATTTCGATCTTGAGCCAGATGATTGTGCATCCATTTAC	1278	1516	10.8201	9.98824
hsa_circRNA_102655	6.09346	6.09346	2.60726	up	ASCRP3003459	hsa_circ_0000987	circBase	chr2	+	30748452	30756180	exonic	NM_182551	LCLAT1	CAAAGCGAGTCTCAAAGGTGTTCCTGGATTTGAATCATGGTGTCATGGAAAGGGATTTAC	5588	2416	13.1999	10.5926
hsa_circRNA_003916	1.94214	1.94214	0.957647	up	ASCRP3003464	hsa_circ_0003916	circBase	chr15	+	68434283	68446033	exonic	NM_016166	PIAS1	CAAAGGGAATAAGGAATCCGGATCATTCTAGAGCTTTAACATCAGACAACAGTCAGCGCT	114.5	70.5	6.95053	5.99288
hsa_circRNA_104946	1.65603	1.65603	0.727732	up	ASCRP3003467	hsa_circ_0005871	circBase	chr9	+	134312006	134314448	exonic	NM_013318	PRRC2B	CAAAGTCATGGGCACAGCTGAATGGAAAGCCAGTAGGACACGAAGGTGTTCCAGTGCGAC	279	233	8.36931	7.64158
hsa_circRNA_101675	1.51502	1.51502	0.599334	up	ASCRP3003476	hsa_circ_0000665	circBase	chr16	+	1364020	1370518	exonic	NM_003345	UBE2I	CAAATATCCAAGACCCAGCTCAAGCAGAGGCCTACACGATTTACTGGGACTTTGAACATG	86	69	6.51664	5.91731
hsa_circRNA_103011	2.04408	2.04408	1.03145	up	ASCRP3003483	hsa_circ_0002441	circBase	chr20	+	25394425	25398831	exonic	NM_021067	GINS1	CAAATGCATTACGATTTCACATGGCTGCTGAAGAAGAGGATGGACTCAGACAAGTTCTGG	190	116	7.72577	6.69432
hsa_circRNA_003081	1.89705	1.89705	0.923757	up	ASCRP3003486	hsa_circ_0003081	circBase	chr2	+	228193393	228195562	exonic	NM_020194	MFF	CAAATGCTAGTGTGATAATGCAAGTTCCGGAGAGGATTGTTGTAGCAGGGACAAAAGTGG	75.5	48.5	6.22516	5.3014
hsa_circRNA_100999	1.68761	1.68761	0.75498	up	ASCRP3003489	hsa_circ_0025006	circBase	chr12	+	1887019	1893239	exonic	NM_024551	ADIPOR2	CAAATGTGACATCTGGGTATGGGAAGGTCGGTGGCGAGTGATCCCTCATGATGTACTACC	183.5	141	7.72577	6.97079
hsa_circRNA_405861	2.00879	2.00879	1.00633	up	ASCRP3003493		25070500	chr2	+	42284534	42284717	intronic	ENST00000294964	PKDCC	CAAATTAGGGAGAATGGTCTTGCCTCCAGAAAGAGAAACATCCAGCCCTGTGAGCCAGTG	944	859	10.28	9.27364
hsa_circRNA_405534	1.81567	1.81567	0.860501	up	ASCRP3003494		25070500	chr17	+	7402357	7402812	sense overlapping	NM_000937	POLR2A	CAAATTCACCAAGAGAGACGTCTTCCTGGAGCGGGTGTGGAACGGCACATGTGTGATGGG	1179	1298	10.6615	9.801
hsa_circRNA_102759	1.78945	1.78945	0.839516	up	ASCRP3003497	hsa_circ_0055151	circBase	chr2	+	71623270	71645769	exonic	NM_014497	ZNF638	CAAATTGAGCATGACCCAGAATTAGAAAAAGAAAGCCAAAACTGGACAAGCCAAGGCATC	91	60	6.47062	5.6311
hsa_circRNA_038669	1.53751	1.53751	0.620596	up	ASCRP3003502	hsa_circ_0038669	circBase	chr16	+	24572932	24576186	exonic	NM_006910	RBBP6	CAACAAATTAGAAGAGGGGAGAGGAGCTGCTACAGGTATAAGAACAGCACTCCTGGAATC	91	73	6.62476	6.00416
hsa_circRNA_100914	5.19229	5.19229	2.37637	up	ASCRP3003503	hsa_circ_0023903	circBase	chr11	-	85692171	85742653	exonic	NM_007166	PICALM	CAACAACCGCTTGGAATGCTGCAACAATGACTTAATTCAGTGCACAAATGAGATGAATGT	219.5	56.5	7.98547	5.6091
hsa_circRNA_101053	1.61098	1.61098	0.687938	up	ASCRP3003518	hsa_circ_0009035	circBase	chr12	-	50385780	50386438	exonic	NM_013277	RACGAP1	CAACACCACAGACACCAGATATTAAAGAAATCACAGATGAAGACAACAGCATAGCTGCCA	303	265	8.49809	7.81015
hsa_circRNA_002194	1.55248	1.55248	0.634579	up	ASCRP3003522	hsa_circ_0002194	circBase	chr4	-	37633006	37636745	exonic	NM_001085399	RELL1	CAACACCTGTGAAGAGAGAACGCAGTGGCACAGAGTAGCAGCCCCGTGACCCCCAGCACA	659	751	9.73523	9.10066
hsa_circRNA_002268	2.14168	2.14168	1.09874	up	ASCRP3003530	hsa_circ_0002268	circBase	chr6	+	13228047	13230425	exonic	NM_030948	PHACTR1	CAACAGATTGGCACCAAGCTCACCAGCTCTGAGCAGCGGGTCCCCTGTTCCACTTCTTAC	1126	1014	10.5817	9.48293
hsa_circRNA_100737	1.86061	1.86061	0.895778	up	ASCRP3003539	hsa_circ_0008301	circBase	chr11	-	1307231	1317024	exonic	NM_019009	TOLLIP	CAACAGTGTACCAGCAGGGCGTTGGCTATGTGCCCATCACAGGTGTACATCGGTGAGCTC	172	116	7.5901	6.69432
hsa_circRNA_405528	1.83531	1.83531	0.876026	up	ASCRP3003555		25070500	chr17	-	3524281	3524706	sense overlapping	NM_013276	SHPK	CAACCATCTGTGCTGACCACCTCTGGGGCTGGACTGAGGAGCTCGGGTTTTCCTGTCCAC	909	904	10.2163	9.34026
hsa_circRNA_101816	1.54614	1.54614	0.628668	up	ASCRP3003559	hsa_circ_0005941	circBase	chr16	+	53907697	53922863	exonic	NM_001080432	FTO	CAACCCATGGCTCAACTGGAAGCACTGTGGAAGAAGATGGAGGGTGTGATGATCTCAATG	364	350	8.78442	8.15575
hsa_circRNA_000646	2.12195	2.12195	1.08539	up	ASCRP3003569	hsa_circ_0000646	circBase	chr15	-	83819966	83832827	exonic	NM_016073	HDGFRP3	CAACGACACAAGAAACACAACTTCAGACTTGCAGAAAACCAGTGAAGGGATTGATGAACT	368	248	8.81117	7.72577
hsa_circRNA_407329	1.57172	1.57172	0.652347	up	ASCRP3003571		25070500	chrX	+	129128350	129139293	sense overlapping	NM_021946	BCORL1	CAACGAGGAGAGATCGACCCTGAAAGGATGGGTTCCAGCACTAATGAGGAGAGTGAAAAG	96	75.5	6.69258	6.04023
hsa_circRNA_404027	2.3482	2.3482	1.23156	up	ASCRP3003572		25242744	chr8	+	42798455	42823357	exonic	NM_032410	HOOK3	CAACGCAGCGCGAAGTCAACTTGAAACCTACAAGAGACAGATTTTAGGACAGCAAATTAA	58	32.5	5.82807	4.59651
hsa_circRNA_031147	1.65812	1.65812	0.729544	up	ASCRP3003574	hsa_circ_0031147	circBase	chr14	-	21698477	21699231	exonic	NM_004500	HNRNPC	CAACGGGACTATTATGATAGATATTAACCTGGCTGCAGAGCCAAAAGTGAACCGAGGAAA	415	386	9.02444	8.2949
hsa_circRNA_103016	1.77882	1.77882	0.83092	up	ASCRP3003581	hsa_circ_0006653	circBase	chr20	+	30732893	30734658	exonic	NM_014742	TM9SF4	CAACTACAACAAGGAGGATGACATTACCTCAAAGCAGATGAGAAGAGTTCGTGCACTCTG	64	42	5.97292	5.142
hsa_circRNA_105038	2.07822	2.07822	1.05535	up	ASCRP3003583	hsa_circ_0091894	circBase	chrX	-	153581139	153581292	exonic	NM_001456	FLNA	CAACTACATCATCAACATCAAGTTTGCCGACCAGCACGTGCCTGGCTATGGTGGGCTCAG	196	120	7.78748	6.73213
hsa_circRNA_003308	1.81356	1.81356	0.858824	up	ASCRP3003593	hsa_circ_0003308	circBase	chr10	-	69726439	69752439	exonic	NM_015601	HERC4	CAACTGGGTCCAACAGCAGGCCTATGGAATGATTCTGAAGAATATTTCTGTGTAAAAAGA	101.5	67	6.69954	5.84071
hsa_circRNA_003991	1.79273	1.79273	0.842158	up	ASCRP3003606	hsa_circ_0003991	circBase	chr9	+	128677964	128697886	exonic	NM_006195	PBX3	CAAGAAATGCAGCATCACAGTGTCACAGGTCTCAGCATCAGAGGAGCCCAGGAGGAGGAC	287.5	220	8.41626	7.5741
hsa_circRNA_008736	2.9363	2.9363	1.554	up	ASCRP3003614	hsa_circ_0008736	circBase	chr8	-	640897	642612	exonic	ENST00000524138	ERICH1	CAAGAAGGAAGAGCCTTTGAGCTTTTTTGGTTGCAGTTTTAAGCACAGAGACACTGGCTC	182.5	80	7.69477	6.14078
hsa_circRNA_004407	1.93001	1.93001	0.948611	up	ASCRP3003623	hsa_circ_0004407	circBase	chr21	+	38792600	38798083	intronic	ENST00000462274	DYRK1A	CAAGACTAGGTGAACAGTATCCCCACTGACTCACATACAATGTTATAGTTTTGCCGCTGG	1117	1122.5	10.565	9.61643
hsa_circRNA_002922	3.92848	3.92848	1.97397	up	ASCRP3003626	hsa_circ_0002922	circBase	chr1	-	247318867	247323115	sense overlapping	NM_003431	ZNF124	CAAGACTTCTAACTCGGTTGCCTTTGAGGATGTGGCTGTGAACTTCACCCAGGAGGAGTG	1239	574.5	10.7535	8.77951
hsa_circRNA_092582	2.40551	2.40551	1.26634	up	ASCRP3003630	hsa_circ_0001857	circBase	chr9	-	37002644	37020798	exonic	NM_016734	PAX5	CAAGAGAGACGAAGGACATGGAGGAGTGAATCAGCTTGGGGGGGTTTTTGTGAATGGACG	80	42.5	6.38258	5.11623
hsa_circRNA_101200	1.74046	1.74046	0.799473	up	ASCRP3003632	hsa_circ_0029308	circBase	chr12	-	124904502	124915333	exonic	NM_006312	NCOR2	CAAGAGCCAGGAGCAGAAGTTCTGCCAGCGCTATGACCAGCTCATGGAGGCCTGGGAGAA	125	86	7.06269	6.26322
hsa_circRNA_103994	1.55973	1.55973	0.641299	up	ASCRP3003635	hsa_circ_0074736	circBase	chr5	-	154291286	154292598	exonic	NM_015465	GEMIN5	CAAGATCATTCCCGGCCTCCTCAAGAGAGCAGCCCTGAGTCTCCAGTGACCATTACAGAG	6503	13307	13.445	12.8037
hsa_circRNA_102307	1.94506	1.94506	0.959815	up	ASCRP3003637	hsa_circ_0000830	circBase	chr18	+	12999419	13008630	exonic	NM_032142	CEP192	CAAGATCTCTTCAACAGGGCTTCACCACTGGAACAAGCACAAGTGAGATGGAAGATTTTC	370	277.5	8.839	7.87918
hsa_circRNA_000695	10.8352	10.8352	3.43766	up	ASCRP3003653	hsa_circ_0001336	circBase	chr3	+	128102470	128102926	intronic	ENST00000254730	EEFSEC	CAAGCTAATATAGTTCTTTTTGATCTTTGTGAAAGTGGAGAGCAAGGTGGCTGTGCCCTG	359	49	8.78851	5.35085
hsa_circRNA_102669	2.00116	2.00116	1.00083	up	ASCRP3003654	hsa_circ_0053786	circBase	chr2	+	32716491	32718734	exonic	NM_016252	BIRC6	CAAGCTAATTCATATACTTTCAACTGAAAGCTGGTTCCAGCAGTGCCATTGGAACTCAGG	106	64	6.81615	5.81532
hsa_circRNA_007557	3.49386	3.49386	1.80482	up	ASCRP3003662	hsa_circ_0007557	circBase	chr3	-	125032151	125042288	exonic	NM_021964	ZNF148	CAAGGACTACAGTATGCACTTAATGTCCCTGAATCGGATGGCATAAGTGATTAAGGTGGT	2208	1349	11.6508	9.84598
hsa_circRNA_100691	3.03027	3.03027	1.59945	up	ASCRP3003664	hsa_circ_0020117	circBase	chr10	-	118464661	118466796	exonic	NM_025015	HSPA12A	CAAGGAGCCGGAATGCATCCATGTGATGAGAAACGGCTCCCACATCTGCATATTCATCTC	1271.5	819	10.8157	9.21628
hsa_circRNA_103651	1.66273	1.66273	0.733554	up	ASCRP3003665	hsa_circ_0069795	circBase	chr4	-	56355540	56376232	exonic	NM_004898	CLOCK	CAAGGAGTACAAAAGAATTTTTACTTGTTCCTGCAAAGCTGCTGGAGCTCAGAAGCTGAT	58	38.5	5.7021	4.96855
hsa_circRNA_007563	1.68816	1.68816	0.755449	up	ASCRP3003680	hsa_circ_0007563	circBase	chr15	-	20682177	20688770	exonic	ENST00000429257	HERC2P3	CAAGTCAATTCTGGACAGCTGGGTATGGGGCAAGCAACCAGCTTGCATTCACAAGAGATG	91.5	65	6.57076	5.81532
hsa_circRNA_004669	2.02431	2.02431	1.01743	up	ASCRP3003681	hsa_circ_0004669	circBase	chr4	-	48686689	48689177	intronic	ENST00000505437	FRYL	CAAGTCACCAAGAAATTACTGTCTCAAGTGATACGATAAAATGTTCTCTGATCAAGTGGA	87	51	6.47062	5.45318
hsa_circRNA_018309	1.74891	1.74891	0.806453	up	ASCRP3003685	hsa_circ_0018309	circBase	chr10	+	48259473	48260829	exonic	NM_001040084	ANXA8	CAAGTCCTTCAAGGCTCAGTTCGGCAAGATTGAACAGGAGGGTGTCACAGTGAAGAGCAG	2139	2915	11.6077	10.8013
hsa_circRNA_104476	1.62888	1.62888	0.703883	up	ASCRP3003689	hsa_circ_0082218	circBase	chr7	+	128488846	128489036	exonic	NM_001458	FLNC	CAAGTGCCTCGTCACAGGACCCCGAGGGTAAGCCCAAGAAGGCCAACATCCGGGACAATG	554.5	568	9.46875	8.76486
hsa_circRNA_103364	1.73327	1.73327	0.793498	up	ASCRP3003693	hsa_circ_0065301	circBase	chr3	-	47762155	47787483	exonic	NM_003074	SMARCC1	CAAGTGTTAGTGCATTGGGGCTTTTACCCAGACAGGCAAAGTGTTTCATGGATTTCAAAG	253	196.5	8.20975	7.41625
hsa_circRNA_103376	1.62813	1.62813	0.703219	up	ASCRP3003707	hsa_circ_0006531	circBase	chr3	+	50102463	50103935	exonic	NM_005777	RBM6	CAATAAAGAAGTTCTGATCAAACACCAGCAGCTGTCAGACCTGCACAAGTTTCAGGAAAA	117	87	6.9851	6.28188
hsa_circRNA_100362	1.65142	1.65142	0.723704	up	ASCRP3003712	hsa_circ_0000142	circBase	chr1	-	156286956	156287338	exonic	NM_005998	CCT3	CAATAATCGCATTGCTAGACTGACATTGAGATTACACGAGAGGAGGACTTCACCCGAATT	281	237	8.38234	7.65864
hsa_circRNA_104206	4.04997	4.04997	2.01791	up	ASCRP3003715	hsa_circ_0001649	circBase	chr6	-	146209155	146216113	exonic	NM_173082	SHPRH	CAATAGAAGAAAGAATGCAGGCAATGCTGAAAACTGCTGAGAGAAGGGCAGCCATTCTAC	168	57	7.55505	5.53714
hsa_circRNA_100271	2.20003	2.20003	1.13753	up	ASCRP3003724	hsa_circ_0002008	circBase	chr1	+	89236034	89237562	exonic	NM_006256	PKN2	CAATATAGTACACTATCCAAACCAGCAGCACTAACAGGATCGGAAACTCCATGGTACAGC	178	102.5	7.67373	6.53621
hsa_circRNA_406106	1.77878	1.77878	0.830885	up	ASCRP3003726		25070500	chr20	-	35526224	35526947	exonic	NM_015474	SAMHD1	CAATATTTTGTTCAGTGGTGTGCAGACAGAAATTTCACCAAGCCGCAGGTTATCAACATG	110	74.5	6.84624	6.01536
hsa_circRNA_405627	1.69334	1.69334	0.759869	up	ASCRP3003730		25070500	chr17	-	73170846	73177283	exonic	NM_006937	SUMO2	CAATCAATGAAACAGACACACCTGCACAGGAAGGAGTCAAGACTGAGAACAACGATCATA	86	62	6.49281	5.73294
hsa_circRNA_003912	1.57905	1.57905	0.659057	up	ASCRP3003734	hsa_circ_0003912	circBase	chr19	-	49136700	49136912	exonic	NM_001352	DBP	CAATCATGAAGAAGGCAAGAAAAATCCAGGTGCCGGAGGAGCAGAAGGCCTGACCTCTCG	73	57	6.21548	5.55642
hsa_circRNA_018609	1.69172	1.69172	0.758489	up	ASCRP3003739	hsa_circ_0018609	circBase	chr10	+	70956747	70962275	exonic	NM_003171	SUPV3L1	CAATCTCATTGACTGTGTGCTGAAGAGGTTCATTTGTGTGGAGAACCTGCTGCTATTGAC	136.5	95.5	7.19412	6.43563
hsa_circRNA_405535	2.46257	2.46257	1.30017	up	ASCRP3003741		25070500	chr17	+	7805092	7805467	intronic	ENST00000330494	CHD3	CAATCTTAAATCAAGAGAGTGTGACAAGAGGGCCAGACGTGTGCTGGGATTACTGTATAG	145	72	7.30433	6.00416
hsa_circRNA_074063	2.23452	2.23452	1.15996	up	ASCRP3003743	hsa_circ_0074063	circBase	chr5	-	136969725	136975666	exonic	NM_017415	KLHL3	CAATGAATGGATATACGTGGCGGACATGAGCACCCGCCGCAGTGGCGCAGGTCATGATTG	194	110	7.79926	6.6393
hsa_circRNA_101248	4.18335	4.18335	2.06466	up	ASCRP3003746	hsa_circ_0029976	circBase	chr13	+	35615069	35644989	exonic	NM_015678	NBEA	CAATGACAGTCAAGTGGAAACAACTGTCTGCTGGTTGGTGGAGAATTTGACTTGGAGATG	319	102	8.5734	6.50874
hsa_circRNA_405965	50.0979	50.0979	5.64668	up	ASCRP3003749		25070500	chr2	-	135625089	135626611	exonic	ENST00000392929	CCNT2-AS1	CAATGAGAGAGAGAGAGAGGGTTACTTTGATGAGTGAGCAGATACCAGCAATCACAGGAA	10335.5	428	14.0569	8.41018
hsa_circRNA_003197	2.43777	2.43777	1.28556	up	ASCRP3003751	hsa_circ_0003197	circBase	chr12	-	111962995	111990781	exonic	NM_002973	ATXN2	CAATGAGGAACTTGAGGCTTTGGAAAATGACGTAGGCTCCAAATGTGAAGTACAAGTGAA	217.5	115.5	7.96324	6.67768
hsa_circRNA_003545	1.58378	1.58378	0.663368	up	ASCRP3003764	hsa_circ_0003545	circBase	chr17	+	20149238	20163607	exonic	NM_001033553	SPECC1	CAATGCTCTACTGAAATGGTGCCAGAAGAAGACACAAGGTTATGCGACCTGTGGATGAAG	91	71	6.62476	5.96139
hsa_circRNA_054345	1.69725	1.69725	0.7632	up	ASCRP3003766	hsa_circ_0054345	circBase	chr2	-	44139570	44145537	exonic	NM_133259	LRPPRC	CAATGGAAGTGAAAGCATTAAATAAACGGTGACTGGCAAAGAGCTGATGCAGTCTGGAAT	321.5	270	8.60199	7.83879
hsa_circRNA_005255	3.42248	3.42248	1.77504	up	ASCRP3003769	hsa_circ_0005255	circBase	chr3	-	48019354	48040369	exonic	NM_002375	MAP4	CAATGGTGGTCATGGAGTAGAAGGGAGCGATACTACAGGCAGTTGCAGTGGTGCAGAATG	264	100	8.26384	6.4888
hsa_circRNA_049052	3.06093	3.06093	1.61397	up	ASCRP3003776	hsa_circ_0049052	circBase	chr19	-	8367010	8370040	exonic	NM_016579	CD320	CAATTAAAGTTGCTTCACATCCTCGCCCCAGCTCAGGCTCGTGCCCACCCACCAAGTTCC	3839	3265.5	12.5395	10.9255
hsa_circRNA_014352	1.78387	1.78387	0.835007	up	ASCRP3003783	hsa_circ_0014352	circBase	chr1	+	153963238	153963699	exonic	NM_001030	RPS27	CAATTCCTACTTCATGGATGTGAAATGCCCAGCTTTCCGGCGGTGACGACCTACGCACAC	341	274.5	8.69956	7.86456
hsa_circRNA_405964	2.52952	2.52952	1.33886	up	ASCRP3003784		25070500	chr2	-	135624111	135626611	sense overlapping	NR_036549	CCNT2-AS1	CAATTCTGGGACAACAAGGGATTCTGGAAGTGTCAGGAAAAGGCAATCACAGGAATATAT	92	47	6.55551	5.21664
hsa_circRNA_063763	1.69092	1.69092	0.757806	up	ASCRP3003786	hsa_circ_0063763	circBase	chr22	+	46067916	46098727	exonic	uc003bgn.2	ATXN10	CAATTGATGTCATAGATGCTTACCAAAAACATCCTGAATCAGAATGGCCAGGCTCGACCC	1282	1624.5	10.8357	10.0779
hsa_circRNA_400689	1.58274	1.58274	0.662422	up	ASCRP3003787		25242744	chr11	+	238997	244761	exonic	NM_002817	PSMD13	CAATTGGAGCTCTAAAATTAAACATCGGGGACCTACAGGTTACAAAGGTTGTGGCATCAG	87	66	6.53426	5.87184
hsa_circRNA_104062	3.35778	3.35778	1.74751	up	ASCRP3003788	hsa_circ_0001578	circBase	chr6	-	13639794	13644961	exonic	NM_005493	RANBP9	CAATTTAGCATCAGGCAAAGGAAGCACCGCACATTTTTCAGCCAAATTTGTATCCTACTG	354	146	8.75801	7.0105
hsa_circRNA_011445	2.51196	2.51196	1.32881	up	ASCRP3003790	hsa_circ_0011445	circBase	chr1	-	33263363	33283633	exonic	NM_003680	YARS	CAATTTGGAGGCATTGATCAGAGAAAGATTTTCACCTTTGCAGAGAAGGCAACAGCCTCC	142.5	69	7.24612	5.91731
hsa_circRNA_083996	1.84795	1.84795	0.885923	up	ASCRP3003793	hsa_circ_0083996	circBase	chr8	-	38205014	38205733	exonic	NM_017778	WHSC1L1	CACAAAATCCCCAAATTAGAACCAGAGGAACAAAATGCCCGATGAGAGAAAGGGAAAGTT	94	60	6.59148	5.70556
hsa_circRNA_000270	2.06115	2.06115	1.04345	up	ASCRP3003794	hsa_circ_0000270	circBase	chr10	+	135084761	135085103	antisense	NM_001109	ADAM8	CACAAACAGGTTCCCACACACGGGGCCGCCCACCAGGTGGTAGAGTTGCAGCAGCGGTTC	305	200	8.48481	7.44137
hsa_circRNA_008332	1.74095	1.74095	0.799879	up	ASCRP3003796	hsa_circ_0008332	circBase	chr10	+	93608139	93611093	exonic	NM_025235	TNKS2	CACAAACTAATTAAAGGAGTCGAGAGACTTATCTCCGGACAACAAGGCGGATGATGTCAG	121	83	7.0105	6.21062
hsa_circRNA_405944	1.7851	1.7851	0.836004	up	ASCRP3003803		25070500	chr2	+	114202540	114239805	exonic	NM_172003	CBWD2	CACAACCTCACCTTGATCAGGGACAATGGCCTTAGAGCTATTGAGAATTTGATGCAAAAG	247	187	8.18858	7.35257
hsa_circRNA_103142	1.96458	1.96458	0.974221	up	ASCRP3003809	hsa_circ_0061920	circBase	chr21	+	45472160	45483666	exonic	NM_003274	TRAPPC10	CACAACTGCGTGCAGGAACTGAAGCTCTTAGAAGATACCGAAGTGTATAAAGCTACAGTA	114.5	70.5	6.92107	5.94684
hsa_circRNA_000763	1.84413	1.84413	0.882939	up	ASCRP3003811	hsa_circ_0000763	circBase	chr17	-	40120400	40120586	antisense	NM_033133	CNP	CACAAGAATTCTGATGTCCCGGCGGCGGCAGTAGGCAGCCAGCTGCCACTGGTTCTTCTC	286	215	8.42547	7.54253
hsa_circRNA_004083	2.13816	2.13816	1.09637	up	ASCRP3003815	hsa_circ_0004083	circBase	chr1	+	84644859	84680000	exonic	NM_002731	PRKACB	CACAAGTGGTTTGCCACGACAGATTGGATTGCTATTTACCAGAGGAAGTGAAAGAGTTTC	219	132	7.96901	6.87264
hsa_circRNA_403650	2.58876	2.58876	1.37226	up	ASCRP3003824		25242744	chr6	+	84765030	84772711	exonic	NM_138409	MRAP2	CACACCAAGAGTCGGAGATGTCCGCCCAGAGGTTAATTTCTAACAGAACCTCCCAGCAAT	746.5	470	9.91214	8.53988
hsa_circRNA_005558	1.97296	1.97296	0.980362	up	ASCRP3003827	hsa_circ_0005558	circBase	chr15	-	81262802	81274523	intronic	ENST00000422879	MESDC2	CACACCTGCCCTGCAGTGGAGGAGTAGATAGTTTACAGAAAGATGATGACATTGAAGAAG	118	72	6.94175	5.96139
hsa_circRNA_001504	1.78309	1.78309	0.834378	up	ASCRP3003836	hsa_circ_0001504	circBase	chr5	+	78915434	78919312	exonic	NM_173797	PAPD4	CACACTGCCTGAGGCCAAAGATAAGGTAGAAGAATACATGTTCACTTCCAGTGAACAAGA	69	45	6.09402	5.25964
hsa_circRNA_101049	6.45421	6.45421	2.69024	up	ASCRP3003842	hsa_circ_0026046	circBase	chr12	-	49091920	49094856	exonic	NM_001240	CCNT1	CACAGACTTCTTACTTCATGGCAACCAACAGGCTTATTTGCAACAAGTTCAAGATCTGGT	477	108	9.23226	6.54202
hsa_circRNA_102942	2.64628	2.64628	1.40397	up	ASCRP3003849	hsa_circ_0058651	circBase	chr2	+	232099936	232100094	exonic	NM_025139	ARMC9	CACAGCAGAGCTGGTGGATTCTCTAGAGGCCACAGTCAGCGGCAAGATGAAATCTTGCAG	104	50	6.78542	5.38145
hsa_circRNA_100160	5.87083	5.87083	2.55356	up	ASCRP3003850	hsa_circ_0011536	circBase	chr1	+	35824525	35827390	exonic	NM_005095	ZMYM4	CACAGCAGGGACTACTAGACAAAATAAAAGATGAACCTGACAATGCTCAAGTGGTGGTAT	323	75	8.60199	6.04843
hsa_circRNA_102480	3.31953	3.31953	1.73098	up	ASCRP3003853	hsa_circ_0049965	circBase	chr19	-	17370097	17370831	exonic	NM_031941	USHBP1	CACAGCATTGCATCTGGCCTTGCAGTACAGGTTCAAGAGCTGCAGGATTCCCTCTTGAGG	645.5	300	9.70574	7.97476
hsa_circRNA_400064	2.87313	2.87313	1.52262	up	ASCRP3003858	hsa_circ_0092315	circBase	chr21	+	45545508	45545708	intronic	ENST00000291576	PWP2	CACAGCTTCCACACCCACGCCCCATCGGGGCAGAAGCCCACTGTCCCCTAAATGTTTCTG	19176.5	22097	15.0248	13.5022
hsa_circRNA_100965	2.89611	2.89611	1.53412	up	ASCRP3003859	hsa_circ_0024501	circBase	chr11	-	118635916	118657227	exonic	NM_004397	DDX6	CACAGGAGGAACCAATTTACGAGATGACATAATGAGGCTTGATGATACAGATTGACGTGA	237	110	8.1312	6.59708
hsa_circRNA_001041	1.76268	1.76268	0.817773	up	ASCRP3003860	hsa_circ_0001041	circBase	chr2	-	88874183	88913371	exonic	NM_004836	EIF2AK3	CACAGGGACCTCAAGGTCATTAGTAATTATCAGCACTTTAGATGGGAGAATTGCTGCCTT	73	50	6.16862	5.35085
hsa_circRNA_100332	2.43302	2.43302	1.28275	up	ASCRP3003862	hsa_circ_0014130	circBase	chr1	+	151206672	151212515	exonic	NM_003557	PIP5K1A	CACAGTATTTAAGAAGATTCCCTAACCTCAACCAGAACCCTCGGACTTTGCTGCCTAAAT	746	516	9.9275	8.64475
hsa_circRNA_402748	1.89592	1.89592	0.922901	up	ASCRP3003875		25242744	chr22	+	42271340	42276996	exonic	NM_004599	SREBF2	CACATCACAGATGCACAAGTCTGGCGTTCTGAGGAAGGCCATTGATTACATCAAATACTT	76	51	6.27375	5.35085
hsa_circRNA_101362	1.65753	1.65753	0.729039	up	ASCRP3003887	hsa_circ_0004244	circBase	chr14	+	61275042	61346553	exonic	NM_002431	MNAT1	CACATGTTCCTGAGCTTGAGATGCTAGGAAGACTTGGTTTTCAACTTGACCAACAATGTG	61	44	5.91133	5.18229
hsa_circRNA_103588	1.76121	1.76121	0.816566	up	ASCRP3003897	hsa_circ_0068925	circBase	chr4	+	2659529	2661781	exonic	NM_003704	FAM193A	CACCAACTTTATGACAATGAAAACCAAGCAGCGCATGTTAACAGAAGACTGGGAGCTTTT	123	83	7.02719	6.21062
hsa_circRNA_100791	2.7719	2.7719	1.47087	up	ASCRP3003899	hsa_circ_0004851	circBase	chr11	+	34111725	34113603	exonic	NM_005898	CAPRIN1	CACCAAGTAGAACAAACAGAGCTTCAGCAAGAACAGCTTCAAACAGGTTCCTTTGGTATC	223	105.5	8.02062	6.54974
hsa_circRNA_062912	8.5487	8.5487	3.0957	up	ASCRP3003903	hsa_circ_0062912	circBase	chr22	-	31851837	31859119	exonic	NM_019843	EIF4ENIF1	CACCACATGAAGAGCTAGAGAGACTTGCAGAGAGAGTTTGGAGATAGTAAGCGTGTCTTT	316.5	53	8.57742	5.48171
hsa_circRNA_101547	2.26538	2.26538	1.17975	up	ASCRP3003912	hsa_circ_0000613	circBase	chr15	+	63845913	63852169	exonic	NM_006537	USP3	CACCAGGAGCCAAGGGGATAACAATGTTTATCGCTGTGATGATTTTGTGGTTAATGACAC	160	88.5	7.47318	6.29342
hsa_circRNA_101084	1.68972	1.68972	0.756782	up	ASCRP3003917	hsa_circ_0027035	circBase	chr12	+	56962758	56980710	exonic	NM_002898	RBMS2	CACCATTCATACCTCATGCAGCCTTCAATATGGCAAGATTGTTTCCACTAAGGCCATACT	243	193	8.15069	7.3939
hsa_circRNA_000023	2.92354	2.92354	1.54772	up	ASCRP3003920	hsa_circ_0000023	circBase	chr1	-	21076215	21100103	exonic	NM_016287	HP1BP3	CACCCAGGAACCAATTCTAACTATCAAATGAGAAAGATCAGTCTAAAGAAAAGGAGAAGA	492.5	254	9.30634	7.75862
hsa_circRNA_103180	1.78916	1.78916	0.839286	up	ASCRP3003936	hsa_circ_0007312	circBase	chr22	+	24698162	24709434	exonic	NM_015330	SPECC1L	CACCGTGGAGAACAAATCCAAGATTAGCACAGATTTGCTTGTAAATGCATCACGAAGAGG	206.5	148	7.87612	7.03683
hsa_circRNA_036592	1.7772	1.7772	0.829605	up	ASCRP3003941	hsa_circ_0036592	circBase	chr15	+	85180577	85181708	exonic	NR_003654	SCAND2P	CACCTAGAAATAACTCAGCAGAATTCTGAAAATGAGGTCACGCTGGCCCTGCCTGATGTG	2639	3818.5	11.9581	11.1285
hsa_circRNA_102526	3.13558	3.13558	1.64873	up	ASCRP3003944	hsa_circ_0006211	circBase	chr19	+	34922765	34957919	exonic	NM_005499	UBA2	CACCTCCACAGGTTGCCAAGGAAAGTGTACTGCAGTTTTACCCGAAAGCTAATATCGTTG	779	401	9.99108	8.34234
hsa_circRNA_026646	2.41865	2.41865	1.2742	up	ASCRP3003947	hsa_circ_0026646	circBase	chr12	+	53854798	53858636	exonic	NM_005016	PCBP2	CACCTCTAGAGAGTACAGGGGCTCAGGTCCAGGTGGCAGGGGATATGCTACCCAACTCAA	334.5	192	8.65843	7.38422
hsa_circRNA_000274	1.93071	1.93071	0.949131	up	ASCRP3003952	hsa_circ_0000919	circBase	chr19	-	19760861	19761115	intronic	ENST00000291503	ATP13A1	CACCTGGGTGGGTAGGGAGGTGAGGGCCTGGTGTGGGGTTTCCCAAGGAGAGCGCAATAG	2728	3631.5	12.0164	11.0673
hsa_circRNA_000356	1.63923	1.63923	0.713014	up	ASCRP3003955	hsa_circ_0000356	circBase	chr11	+	108106396	108119829	exonic	NM_000051	ATM	CACCTTCAGAAGTCACAGAATGATTTTGATCTTGTGCCTTGGAGCACCTAGGCTAAAATG	113	81	6.88414	6.17112
hsa_circRNA_080414	1.52046	1.52046	0.604505	up	ASCRP3003957	hsa_circ_0080414	circBase	chr7	+	69364271	69364484	exonic	NM_015570	AUTS2	CACCTTGGGAAGAGAAAGAAAATGCCGAAGGCACTCAGACAGAAAGATGTAGCACTTAAG	64	49.5	5.97292	5.36841
hsa_circRNA_102236	1.5936	1.5936	0.672287	up	ASCRP3003962	hsa_circ_0000815	circBase	chr17	-	80361812	80364358	exonic	NM_024648	OGFOD3	CACGACGAGTACTGGCATGCGCACGTGGACAAGGCATCCATTCTGGACTTGCACTCAGGG	186	148	7.70085	7.02857
hsa_circRNA_405794	1.86292	1.86292	0.897567	up	ASCRP3003965		25070500	chr19	+	47767862	47768203	sense overlapping	NM_015603	CCDC9	CACGAGCGGCAGTGGGAGGAGCGGCGCAGGCAGAACATTGAGAAGATGAATGAGGAGATG	239	170	8.14369	7.24612
hsa_circRNA_042994	2.03417	2.03417	1.02444	up	ASCRP3003968	hsa_circ_0042994	circBase	chr17	+	30361928	30362658	exonic	NM_052888	LRRC37B	CACGATGACTGTTGAACTGGAAAAACTAATTCTCAATCGCAATCCTCTGACTACTGTCGA	115	68	6.94175	5.91731
hsa_circRNA_103161	2.54176	2.54176	1.34583	up	ASCRP3003975	hsa_circ_0062277	circBase	chr22	+	19948721	19951822	exonic	NM_000754	COMT	CACGCTTCTCTTGGAGAAATAACATCTGCTTTGCTGCCGAGCTCAGAGGAGACCCCAGAC	1113.5	813.5	10.5518	9.20594
hsa_circRNA_074598	2.09518	2.09518	1.06707	up	ASCRP3003977	hsa_circ_0074598	circBase	chr5	-	150496687	150512748	exonic	NM_001155	ANXA6	CACGGGAAGATGCCCAGGACCTATACGAGGCAGGGGAACTGAAATGGGGAACAGATGAAG	195	116	7.77353	6.70646
hsa_circRNA_405293	1.51734	1.51734	0.601548	up	ASCRP3003992		25070500	chr14	+	104037959	104040507	exonic	NM_032374	APOPT1	CACTCAAGACTAAAAACTAAAGGCCTGGGCCTGAGAACTGAATCAGGTCTCAAGATTCTG	55	41	5.7021	5.10055
hsa_circRNA_002829	1.5966	1.5966	0.674998	up	ASCRP3003997	hsa_circ_0002829	circBase	chr1	+	185056683	185062408	exonic	NM_007212	RNF2	CACTCAGTCACAGCATTGAGGAAGGACTGAAGATACAGGCCATGAACAGCAATGTCTCAG	170	135	7.5901	6.9151
hsa_circRNA_066874	2.04097	2.04097	1.02925	up	ASCRP3004001	hsa_circ_0066874	circBase	chr3	+	119219541	119236162	exonic	NM_016589	TIMMDC1	CACTCCATGAGCTAAAACTGGAAGAGTGTGAACAGCAGAGAATTTCAAAGGACCTTGCTA	758	646	9.95165	8.92239
hsa_circRNA_102400	2.42878	2.42878	1.28023	up	ASCRP3004003	hsa_circ_0004667	circBase	chr19	+	1036128	1036561	exonic	NM_004368	CNN2	CACTCGACCATCAGCCTCCAGATGGGCACGAACAAGTGTGCCAGCCAGGCCAAGACTAAG	372	217	8.82276	7.54253
hsa_circRNA_100036	2.34071	2.34071	1.22695	up	ASCRP3004013	hsa_circ_0009582	circBase	chr1	-	8555122	8684439	exonic	NM_012102	RERE	CACTGAACACAACTGTGTGTATATCGAGAGTCGGAGGCCAAACACACCGTATTTCATCTG	236	132	8.12249	6.89554
hsa_circRNA_100537	2.14898	2.14898	1.10365	up	ASCRP3004014	hsa_circ_0002665	circBase	chr10	-	5836847	5842668	exonic	NM_001494	GDI2	CACTGAAGCAGAAGCCCTGGCATCTAGAATGTATCCTGTCAGGTATAATGTCAGTGAATG	615	464	9.62696	8.52331
hsa_circRNA_102852	2.14336	2.14336	1.09988	up	ASCRP3004015	hsa_circ_0057072	circBase	chr2	+	172782046	172823470	exonic	NM_003642	HAT1	CACTGAATTTCCTACAGTTCTTGATATTACAGGATTTGGTGCTATGGAGAAATTTTTGGT	236	146.5	8.11177	7.0119
hsa_circRNA_001159	1.57773	1.57773	0.657846	up	ASCRP3004017	hsa_circ_0001159	circBase	chr20	-	40161688	40179999	exonic	NM_032221	CHD6	CACTGACTCTGCAGCCAGGACGAAGTCCAGGAAGGCCAGAAATAAATATCTTCCTTCAAT	116.5	86	6.92107	6.26322
hsa_circRNA_009618	5.25627	5.25627	2.39404	up	ASCRP3004032	hsa_circ_0009618	circBase	chr1	-	8923293	8928116	exonic	NM_001428	ENO1	CACTGGGCAGAAACTGAACGTCACAGAACAAGAGAAGATTGACAAACTGATGATCGAGAT	981	296	10.35	7.956
hsa_circRNA_402690	1.59063	1.59063	0.6696	up	ASCRP3004038		25242744	chr22	+	18975269	19002019	exonic	NR_110533	DGCR5	CACTGTGGAGAACAAATCCAAGATTAGCACAGTTCTTGCTGTCGACATCTTTGACAAGTT	126	97	7.10523	6.43563
hsa_circRNA_101432	2.5644	2.5644	1.35862	up	ASCRP3004039	hsa_circ_0000563	circBase	chr14	-	93760203	93762503	exonic	NM_018167	BTBD7	CACTGTTCTTGGAATTTAACATGCTTGCACAAGAAATGGATGAAAAGAGGCTGCTGGATC	101	50	6.72703	5.36841
hsa_circRNA_104643	1.5153	1.5153	0.599605	up	ASCRP3004044	hsa_circ_0084679	circBase	chr8	+	68030482	68062170	exonic	NM_024790	CSPP1	CACTTCAAATGCTGAGAACCTAGAAGATGCTGCAAATAAAAGCTCAGGATTGCACCTCTG	73	55	6.15603	5.55642
hsa_circRNA_011164	1.83124	1.83124	0.872824	up	ASCRP3004052	hsa_circ_0011164	circBase	chr1	+	29063135	29096287	exonic	NM_016258	YTHDF2	CACTTCTCAATAAACGTGAGATCCTGTTGAGCATCACTTTCCAGGTGTTAGTCGAAACCT	585.5	527	9.54436	8.67153
hsa_circRNA_003065	2.15234	2.15234	1.10591	up	ASCRP3004059	hsa_circ_0003065	circBase	chr2	-	110321942	110343415	exonic	NM_144710	SEPT10	CAGAAAACAAGCCAGTCAGAAAAGAGAAAACATTCGTTCGTTGACTATGTCTGGCCATGT	256	161	8.25117	7.14527
hsa_circRNA_405512	2.93458	2.93458	1.55315	up	ASCRP3004064		25070500	chr16	+	90103642	90103807	sense overlapping	NM_001481	GAS8	CAGAAACAGCTCGCAAACTACGAGAGGGACAAGCAGATCCTGCTTCAGATGGAGGACATG	128	55	7.12861	5.57546
hsa_circRNA_405985	2.10471	2.10471	1.07362	up	ASCRP3004070		25070500	chr2	-	166727312	166727530	sense overlapping	NR_045375	LOC100506124	CAGAAATGAAAGAATTTTCTGTAGATCTGGGATCTGGACACCTGCCCCCCGATTTGATTG	1943	2095.5	11.4884	10.4147
hsa_circRNA_102504	1.74715	1.74715	0.805006	up	ASCRP3004075	hsa_circ_0050386	circBase	chr19	-	33113327	33116872	exonic	NM_032139	ANKRD27	CAGAACAGACTGAAGGAGACGCCCCTCAAGTGTGCATTAAACTCAAAGCTGCTGCTGCTG	451	399	9.14066	8.33566
hsa_circRNA_100843	1.67856	1.67856	0.747222	up	ASCRP3004076	hsa_circ_0022599	circBase	chr11	-	63419407	63420047	exonic	NM_015459	ATL3	CAGAACATTCAAGAAGATGATCTTCAACAGCTGCAGGTTGCAGTTGTTCTGATGGATACC	58	41.5	5.73294	4.98572
hsa_circRNA_400890	2.07106	2.07106	1.05037	up	ASCRP3004079		25242744	chr12	+	19489448	19501453	exonic	NM_019012	PLEKHA5	CAGAACCTGTTTCAGAGATAGAAACTTCAGTTGTTAAAGGAATTGGAACGAGCATGGAGA	58	38	5.91133	4.86096
hsa_circRNA_024246	2.27883	2.27883	1.18829	up	ASCRP3004082	hsa_circ_0024246	circBase	chr11	+	108559662	108577564	exonic	NM_004398	DDX10	CAGAAGAAAGTACCTGTGAAGGAAATCAACACCCCTGCCACTTTGGAACAGAACTACATA	1222.5	1070	10.7404	9.55206
hsa_circRNA_092364	1.96508	1.96508	0.974586	up	ASCRP3004083	hsa_circ_0000031	circBase	chr1	+	24019108	24020403	sense overlapping	NM_000975	RPL11	CAGAAGAAATCTTGGAGAAGGGTCTAAAGGTGAAAAGGAGAACCCCATGCGGGAACTTCG	178	115	7.64609	6.6715
hsa_circRNA_092580	2.76864	2.76864	1.46918	up	ASCRP3004084	hsa_circ_0001830	circBase	chr8	+	144642869	144643243	sense overlapping	NM_024736	GSDMD	CAGAAGAAGACGGTCACCATCCCCTCAGGCAGCACCCTCGCATTCCGGGTGGAAGTCACG	3704	3468	12.4659	10.9967
hsa_circRNA_102468	3.38424	3.38424	1.75883	up	ASCRP3004091	hsa_circ_0002259	circBase	chr19	+	16192722	16192856	exonic	NM_003290	TPM4	CAGAAGCTGGAGGAGGCAGAAAAAGCTGCAGATGAGAGTGAGAGGCTGAAGGTGATGTGG	347	140	8.72387	6.96503
hsa_circRNA_087986	2.02961	2.02961	1.0212	up	ASCRP3004098	hsa_circ_0087986	circBase	chr9	-	114137392	114154104	exonic	NM_001080398	KIAA0368	CAGAAGTGGTGTAGGTCTTGGAACTAAGAGTTAAACATGAAGTTTCTGGAGAGACAGTGG	268.5	175	8.28972	7.26852
hsa_circRNA_102257	1.83766	1.83766	0.87787	up	ASCRP3004100	hsa_circ_0046525	circBase	chr17	+	80828099	80863929	exonic	NM_005993	TBCD	CAGAAGTTGCTTACGCCTTGTACAAACTTGCAGCCCAAGAGAACAGTTGTCGCCGTGATC	425	356	9.06675	8.18888
hsa_circRNA_406105	1.91722	1.91722	0.939018	up	ASCRP3004103		25070500	chr20	+	34501170	34502119	exonic	NM_016436	PHF20	CAGAATCTGGACACCACAAAGGGAAAGTGAAAGCATTGGCTACAAAAGACAAGGAAAAGA	61	40	5.95849	5.01947
hsa_circRNA_102700	26.9211	26.9211	4.75066	up	ASCRP3004104	hsa_circ_0000994	circBase	chr2	-	40655612	40657444	exonic	NM_021097	SLC8A1	CAGAATGATGAAATTGTTAGGTTGTGACAGTTGGAAGTGTCATGTACAACATGCGGCGAT	475	29	9.23226	4.4816
hsa_circRNA_102710	2.51385	2.51385	1.3299	up	ASCRP3004107	hsa_circ_0054404	circBase	chr2	-	44206964	44209573	exonic	NM_133259	LRPPRC	CAGAATTTGCTCATAGGATATGGGACACACTTCAGAAATTAGAGGACTACTGAGCCCAGC	309	166	8.52893	7.19903
hsa_circRNA_000880	1.61472	1.61472	0.691281	up	ASCRP3004115	hsa_circ_0000880	circBase	chr19	-	5604593	5604947	exonic	NM_014649	SAFB2	CAGACATCATTCTGTGGAGATCAAAATTGAAAAGTTGTCGGGGCCAAAGTGGTAACGAAC	225	185	8.04164	7.35036
hsa_circRNA_018242	1.53038	1.53038	0.613892	up	ASCRP3004129	hsa_circ_0018242	circBase	chr10	+	43312046	43319232	exonic	NM_014753	BMS1	CAGACTAAAGGCGAACAAGGACTCTCTGTATAAGAGGAGCTCTACGGTGACTTTGAAGAC	111	85.5	6.88414	6.27025
hsa_circRNA_100017	2.04736	2.04736	1.03377	up	ASCRP3004131	hsa_circ_0000008	circBase	chr1	-	1747194	1756938	exonic	NM_002074	GNB1	CAGACTCCAGATCTCACATTCTTGAAGGTGGCATTGAAGAGCACTAAGATCGGAAGATGA	910.5	798	10.2154	9.18161
hsa_circRNA_100069	1.90748	1.90748	0.931668	up	ASCRP3004133	hsa_circ_0002733	circBase	chr1	+	16046228	16047883	exonic	NM_015164	PLEKHM2	CAGACTGGGAAGGATGCCCCTTACCTAGACCTGGCCCCCTACATGCCCGACTACTACAAA	2322	2945	11.7435	10.8118
hsa_circRNA_405651	1.56691	1.56691	0.647922	up	ASCRP3004134		25070500	chr18	+	8783527	8784841	exonic	NM_015210	MTCL1	CAGACTTGCAGGATGACAGTGCCGATTTGAGGTGCCAGCTCCAGTTTGCCAAAGAGGAAG	563	605	9.4936	8.84568
hsa_circRNA_102794	2.06676	2.06676	1.04737	up	ASCRP3004142	hsa_circ_0055945	circBase	chr2	-	106739425	106782539	exonic	NM_025076	UXS1	CAGAGACCATGTGCTATGCCTACATGAAGCAGCTGTTTGGGGCAACTTCGTTAATATGAG	223	139	8.00806	6.9607
hsa_circRNA_087400	2.4536	2.4536	1.2949	up	ASCRP3004143	hsa_circ_0087400	circBase	chr9	-	88655653	88667506	exonic	NM_016548	GOLM1	CAGAGACCTGAGTGAAAACAACGACCAGAGACAGCAGGCGGTTTTGGTGAATAACATCAC	290	161	8.43123	7.13632
hsa_circRNA_406053	1.66662	1.66662	0.736928	up	ASCRP3004151		25070500	chr2	-	225781411	225811906	sense overlapping	NM_014689	DOCK10	CAGAGCACAAGGCAGAAAATTTACTGGTTAAGGAGGTGAAGAGGGAGGATATATGCACAA	50	31	5.41987	4.68294
hsa_circRNA_103622	1.50935	1.50935	0.593929	up	ASCRP3004154	hsa_circ_0002590	circBase	chr4	+	39739039	39776553	exonic	NM_005339	UBE2K	CAGAGCCAGATGATCCACAGGATGCTGTAGTAGCAAATCAGACGAGCAAAAATCAAATTA	225	194	8.00806	7.41413
hsa_circRNA_101015	2.56452	2.56452	1.35869	up	ASCRP3004157	hsa_circ_0000378	circBase	chr12	-	12397195	12397589	exonic	NM_002336	LRP6	CAGAGCTATTGCCTTAGATCCTTCAAGTGGCGGCCCCTTTGTTGCTTTATGCAAACAGAC	5278	6068.5	13.1264	11.7677
hsa_circRNA_405571	2.40295	2.40295	1.2648	up	ASCRP3004166		25070500	chr17	+	35800609	35800763	exonic	ENST00000589153	TADA2A	CAGAGGAAGCAAAAACTGCTGACACAGCCATTCCATTTCACTGATGTAGCCAATCAAATG	967.5	724	10.3189	9.05409
hsa_circRNA_092388	4.95648	4.95648	2.30932	up	ASCRP3004169	hsa_circ_0000315	circBase	chr11	+	61912498	61913166	sense overlapping	NM_020238	INCENP	CAGAGGAGAAGGCCAAGAAAAAGGCGGCGGCCAAGAAGATGGAGGAGGCCGAGCAGCTGC	1654.5	645	11.2317	8.92239
hsa_circRNA_000108	1.8024	1.8024	0.84992	up	ASCRP3004170	hsa_circ_0000108	circBase	chr1	-	113143415	113153625	exonic	NM_017744	ST7L	CAGAGGAGCAGAATATAGGAGATATTTGAATGGTGGTACTTCCATAAGCATGGCACATCT	185	128	7.70085	6.85094
hsa_circRNA_405044	2.38785	2.38785	1.25571	up	ASCRP3004172		25070500	chr12	+	95681439	95690034	exonic	NM_017599	VEZT	CAGAGGCAGAAAGGCAGAAGTGGAAGCAACTTCTATTTAGTGATCATGGGTAATAATTCT	85	47	6.57076	5.31505
hsa_circRNA_104469	1.64047	1.64047	0.714109	up	ASCRP3004173	hsa_circ_0082140	circBase	chr7	+	127447537	127528065	exonic	NM_014390	SND1	CAGAGGCCAGGATAAGAACAAGAAACTGCGTCCCCTGTATGACATTCCTTACATGTTTGA	952	1092	10.2919	9.57778
hsa_circRNA_103390	2.21154	2.21154	1.14505	up	ASCRP3004179	hsa_circ_0066147	circBase	chr3	-	52960046	52962357	exonic	NM_016329	SFMBT1	CAGAGGTGCTTCCCTCCGGTTTTTGATGAGAAGTACTTTCTGGTGGAAATGGATGACTTG	1528.5	1491	11.1187	9.9736
hsa_circRNA_100338	1.91097	1.91097	0.934306	up	ASCRP3004189	hsa_circ_0000130	circBase	chr1	+	151611363	151611595	exonic	NM_030918	SNX27	CAGATACAAACATGTGGAGCAGAATGGTGAGAAGTTTGTGGAACCACGTGAATGTTGAGG	350	261	8.72749	7.79318
hsa_circRNA_000319	3.67901	3.67901	1.87932	up	ASCRP3004199	hsa_circ_0000319	circBase	chr11	-	62291306	62292503	intronic	ENST00000257247	AHNAK	CAGATCTCAATGTGGAAGGTCCGGAGGGAGGCTTGAAAGGCCCCAAAGTGGATATTAATG	199	71	7.81737	5.93805
hsa_circRNA_036315	2.50038	2.50038	1.32215	up	ASCRP3004203	hsa_circ_0036315	circBase	chr15	-	75197494	75197572	exonic	NM_020447	FAM219B	CAGATGAAAACCTGGTGTCCCTCGACTCTGACAGGTCAGTGAAGTTTAACAAGGGCTATA	1431	1203	11.0182	9.69609
hsa_circRNA_100108	1.61362	1.61362	0.690297	up	ASCRP3004204	hsa_circ_0011002	circBase	chr1	+	26786527	26786635	exonic	NM_024887	DHDDS	CAGATGAACCATAGCGTGCTTCAGACCTCTCACTCCTGCCTGGTGTTCCAACCCGTTCTG	1812.5	2667	11.3991	10.7088
hsa_circRNA_406587	2.91504	2.91504	1.54351	up	ASCRP3004211		25070500	chr5	+	14369008	14369452	intronic	ENST00000344204	TRIO	CAGATGCCAAGTCAGGGGAGAGGTTCCCTTCCTTGAACTCCACTGATACTTTATTTTGAG	2031.5	1542	11.5547	10.0112
hsa_circRNA_102179	1.78274	1.78274	0.834095	up	ASCRP3004220	hsa_circ_0007580	circBase	chr17	+	64728805	64738878	exonic	NM_002737	PRKCA	CAGATTATATCGCCCCAGAGAAAGCCAAACTTGGCCCTGCTGGCAACAAAGTCATCAGTC	385.5	326.5	8.89916	8.06507
hsa_circRNA_001648	1.51639	1.51639	0.60064	up	ASCRP3004224	hsa_circ_0001648	circBase	chr6	+	145103057	145124283	exonic	NM_007124	UTRN	CAGCAAAAGGTCACAAATTACATTACCCAATGGTGGAATATTGTATACCTTGGATCTCTT	54	45	5.78293	5.18229
hsa_circRNA_402965	1.78639	1.78639	0.83705	up	ASCRP3004231		25242744	chr3	+	136035782	136048826	exonic	uc003eqz.1	PCCB	CAGCAAGAAGGTTGTTGATGAGCGTGAATTTTTTGAGATCATGCCCAATTATGCCAAGAA	444	384	9.12331	8.28626
hsa_circRNA_007071	1.58095	1.58095	0.660792	up	ASCRP3004246	hsa_circ_0007071	circBase	chr5	+	43122140	43139411	exonic	NM_003432	ZNF131	CAGCAGAGTTTCTACAAATGCTAGAAGCTATCAAAGCCCTTGAAGTCAGAGCAGCCCGAC	157	123	7.45273	6.79194
hsa_circRNA_100634	1.55097	1.55097	0.633169	up	ASCRP3004249	hsa_circ_0006649	circBase	chr10	-	79613111	79614128	exonic	NM_004747	DLG5	CAGCAGCAGCAGGCCCTACCACAGGCTGAATCCTGACTATGAGAGGCTGAAGATCCAGTG	522	561	9.38491	8.75174
hsa_circRNA_102039	6.25124	6.25124	2.64414	up	ASCRP3004255	hsa_circ_0043138	circBase	chr17	+	34147027	34149837	exonic	NM_003487	TAF15	CAGCAGTCCTATCATTCACAAAGGGAAAACTACAGCCACCACACACAAGTTATTCTACCT	8018	3638	13.718	11.0739
hsa_circRNA_102250	2.6063	2.6063	1.382	up	ASCRP3004262	hsa_circ_0046464	circBase	chr17	+	80721840	80758872	exonic	NM_005993	TBCD	CAGCATGGAGAATGGATGATGAACTTGTTGTTGGACATAGTGCAAGATCAGACATCTCCA	1110.5	790	10.5518	9.16976
hsa_circRNA_092587	2.10717	2.10717	1.07531	up	ASCRP3004266	hsa_circ_0001899	circBase	chr9	-	137293508	137293613	antisense	NM_002957	RXRA	CAGCCATGGAGCCTCGCCCCGTCGGGGAGCTCAGGGTGCTGATGGGAGAATGCAGCTGTC	473	349	9.23705	8.16175
hsa_circRNA_000758	5.77561	5.77561	2.52997	up	ASCRP3004269	hsa_circ_0000758	circBase	chr17	+	34151081	34165557	exonic	NM_003487	TAF15	CAGCCATTGACTGGTTTGATGATGACCGTCGTGATGTGAGTAGGTATGGAGAAGATAATA	2584	958	11.9437	9.41375
hsa_circRNA_405507	1.62171	1.62171	0.697514	up	ASCRP3004273		25070500	chr16	+	88653007	88677944	exonic	NM_144604	ZC3H18	CAGCCGCCAAGGATGATGACCTGGAAGAAGGTGAAGTGAAGGACCCCAGTGACAGGAAGG	118.5	87	6.97939	6.28188
hsa_circRNA_406041	1.59763	1.59763	0.675932	up	ASCRP3004277		25070500	chr2	+	208598410	208598771	intronic	ENST00000339882	CCNYL1	CAGCCTAATCTTAGAACCACAGTAAAATGGGAATGCATAACAGATGCTTGCCAGGTTTGA	87	66	6.51664	5.84071
hsa_circRNA_103341	2.02183	2.02183	1.01566	up	ASCRP3004279	hsa_circ_0065147	circBase	chr3	-	47087976	47108608	exonic	NM_014159	SETD2	CAGCCTCAGCCCTTGCAGCCAGAGGTATATCGAATTCCAAAGAAAAGTCAAACTGAAAAG	523	407	9.37924	8.36358
hsa_circRNA_000074	2.88752	2.88752	1.52983	up	ASCRP3004286	hsa_circ_0000074	circBase	chr1	-	59248878	59248985	sense overlapping	NM_002228	JUN	CAGCGGGTGCCGCGCGCGAGTCGACAAGTAAGAGTGCGGGAGGCATCTTAATTAACCCTG	507.5	264	9.33998	7.81015
hsa_circRNA_000960	2.69802	2.69802	1.4319	up	ASCRP3004287	hsa_circ_0000960	circBase	chr19	+	55758339	55758435	antisense	NM_014931	PPP6R1	CAGCGTGTCCAGCAGCTTGCGGTTGACGACCTTGCACTCCTGCAGCACGTCTTCCTCGTC	5671	6154	13.2196	11.7877
hsa_circRNA_103741	1.93423	1.93423	0.951763	up	ASCRP3004294	hsa_circ_0007137	circBase	chr4	-	139981477	139994721	exonic	NM_006874	ELF2	CAGCTCCAAGTGGAAGCATCAGTTCACAGCAGTAATGCACACTGTACAGATAAGACAATT	125	76	7.02719	6.07542
hsa_circRNA_001302	1.75171	1.75171	0.808761	up	ASCRP3004302	hsa_circ_0001416	circBase	chr4	+	57976053	57976143	sense overlapping	NR_034081	IGFBP7-AS1	CAGCTGGCAGCCGCTCGGGTAGGTGGTGCCCTTGCTGACCTGGGTGATGGCCTTCTCCCC	1726	2197	11.2809	10.4721
hsa_circRNA_003022	1.54258	1.54258	0.625342	up	ASCRP3004305	hsa_circ_0003022	circBase	chr10	-	3205916	3209234	exonic	NM_014889	PITRM1	CAGCTTAAGCAGTTTCATGCCACTCACTATCACCCAAGCAATGCTAGGTGACATCTGTTC	1325	1884.5	10.9028	10.2775
hsa_circRNA_100803	1.73571	1.73571	0.795524	up	ASCRP3004307	hsa_circ_0000296	circBase	chr11	-	46098304	46113774	exonic	NM_016621	PHF21A	CAGCTTCATGAACTCCAAGCCAAAATCACAGCTTTGAGTGAGAAACAGGGGGCTAGAGAG	284	229	8.40699	7.61147
hsa_circRNA_101070	1.51014	1.51014	0.594687	up	ASCRP3004308	hsa_circ_0026512	circBase	chr12	+	53413693	53416411	exonic	NM_001417	EIF4B	CAGCTTTGATGACTACCCACCTAGAAGAGGTGATGATAGCTTTGGAGACAATCAGTGCAG	269	246	8.32726	7.73257
hsa_circRNA_406739	1.84795	1.84795	0.885923	up	ASCRP3004313		25070500	chr6	+	15374347	15468949	exonic	NM_004973	JARID2	CAGGAAAGGAAAAACCCACAAACATGTTCACAACGGGCATGGATGACAGTGATGGGATTC	90	61	6.59148	5.70556
hsa_circRNA_024008	1.60478	1.60478	0.682378	up	ASCRP3004314	hsa_circ_0024008	circBase	chr11	+	93412577	93421031	exonic	NM_033395	CEP295	CAGGAACAAGCCAGATGCTCGTTTGGCTGCTGAAGAGGAAGCTAAACGATTGGAAGAACT	55.5	42	5.78293	5.10055
hsa_circRNA_104808	4.84762	4.84762	2.27728	up	ASCRP3004317	hsa_circ_0087357	circBase	chr9	-	86293355	86301070	exonic	NM_013438	UBQLN1	CAGGAACCAATGCTGAGTGCTGCACAAGAGCAGTTTAAGGAAGAAATCTCTAAACGTTTT	781.5	246	9.99108	7.7138
hsa_circRNA_102285	1.67271	1.67271	0.742188	up	ASCRP3004322	hsa_circ_0007706	circBase	chr18	+	196636	199316	exonic	NM_005151	USP14	CAGGAAGTCAAGTATCTTTTTACAGGACTTAAATTGCCCTTAGAGATTTGTTTGATTCCA	150	109	7.33927	6.59708
hsa_circRNA_001688	1.51697	1.51697	0.601191	up	ASCRP3004324	hsa_circ_0001688	circBase	chr7	+	24718749	24720139	exonic	NM_016447	MPP6	CAGGAATCACTACCAAGCTTCTGACCTTACTTCACGGAAACCAAGGGAAGATGAAAAAGA	142	109	7.21125	6.61006
hsa_circRNA_102147	1.50613	1.50613	0.590843	up	ASCRP3004328	hsa_circ_0004958	circBase	chr17	+	58711213	58725443	exonic	NM_003620	PPM1D	CAGGACCAAGAGGAGAAAAAATACCTGATGTGTAATGAACAAGTCTGGGGTGAATCGTGT	336	329	8.67065	8.0798
hsa_circRNA_006795	3.74169	3.74169	1.90369	up	ASCRP3004334	hsa_circ_0006795	circBase	chr16	-	19717913	19722762	sense overlapping	NM_001012991	KNOP1	CAGGAGAACGAGAAACAGACACGGACTTAGAGGTGGTGTTGGAAAAAAAAGGCAACATGG	388	145	8.91419	7.0105
hsa_circRNA_001586	6.17083	6.17083	2.62546	up	ASCRP3004340	hsa_circ_0001586	circBase	chr6	-	26158407	26199796	sense overlapping	NM_003530	HIST1H3D	CAGGAGCAGACTTGGTAGGTTCAGGCATGATAAATAAACACTTCGTCCACAACCTAAAGA	3376.5	1203	12.3216	9.69609
hsa_circRNA_403724	1.78414	1.78414	0.835225	up	ASCRP3004343		25242744	chr6	+	149275007	149285699	exonic	NM_005715	UST	CAGGAGGAGCGCTACCTGATGGAACTGATTAAAAATATAAGTACTGCCGAACAACCCTAT	53	37	5.73294	4.89772
hsa_circRNA_400334	1.59436	1.59436	0.672975	up	ASCRP3004348		25242744	chr1	-	155640110	155644887	exonic	NM_018253	YY1AP1	CAGGATAAGATCCTCTTCACCAAGGCTGAGGACAACATGTTCAGCTCTTGACACAAATCC	176	137	7.5985	6.92552
hsa_circRNA_004203	3.34264	3.34264	1.74099	up	ASCRP3004350	hsa_circ_0004203	circBase	chr16	+	89291126	89292039	exonic	NR_037705	ZNF778	CAGGATAGATCTTGGTTCAGAGCATCAAATGAGACACAGACGGACATCACCTGTTCCAAC	830	400	10.0766	8.33566
hsa_circRNA_037134	1.58605	1.58605	0.665439	up	ASCRP3004355	hsa_circ_0037134	circBase	chr16	-	162620	180590	exonic	NM_001039476	NPRL3	CAGGATGAGGTGTCCGCCATGGCTGATGGTAAGCCGCGTAGCAGATACGCTGCCAGCAAC	130	98	7.10523	6.43979
hsa_circRNA_405650	2.64125	2.64125	1.40122	up	ASCRP3004366		25070500	chr18	+	8714136	8720494	sense overlapping	NM_015210	MTCL1	CAGGCCCTCCAGAATGAGCTGGAGAGACTGAAAGAGGTTGAAGCAAATAATTTATGGTAT	148	69	7.33927	5.93805
hsa_circRNA_407007	1.53667	1.53667	0.619811	up	ASCRP3004376		25070500	chr7	+	128898421	128952976	intronic	ENST00000325006	AHCYL2	CAGGGATTTTTGTTCTGCTACAACCACCCAAAACAGTCCCTAATACACAAATCTCTGCTT	368	357.5	8.81117	8.19135
hsa_circRNA_401902	1.57903	1.57903	0.659035	up	ASCRP3004384		25242744	chr17	-	80136349	80151706	exonic	NM_198082	CCDC57	CAGGGGCACAGGGTAAAGGATTTAGAGGATAAACTTCACTCTGTGCAGCTAACCAGGAAG	94.5	70	6.59708	5.93805
hsa_circRNA_406368	3.74883	3.74883	1.90644	up	ASCRP3004399		25070500	chr3	-	138244331	138256189	exonic	NM_024491	CEP70	CAGGTGAAGAAGCTGGAAAAAGCCCTTAAGAAAAACGTCAAGTGAAGTGCCAGCATTATA	198	70	7.82375	5.91731
hsa_circRNA_063089	1.79388	1.79388	0.843084	up	ASCRP3004402	hsa_circ_0063089	circBase	chr22	-	36680448	36702653	exonic	NM_002473	MYH9	CAGGTGGATGACGAGCGGAGGAACGCCGAGCAGTACAAGGACCAGTGGACCGCATCATCG	101	68.5	6.77228	5.9292
hsa_circRNA_004674	1.8624	1.8624	0.89716	up	ASCRP3004408	hsa_circ_0004674	circBase	chr7	+	87593948	87607727	exonic	ENST00000412441	ADAM22	CAGGTTGATGCCTTTGGAACGTCATTCATTCTCGATGTCGTGCTAAATCAATTCAGATGT	254	180	8.20547	7.30831
hsa_circRNA_103562	2.19294	2.19294	1.13287	up	ASCRP3004410	hsa_circ_0007345	circBase	chr3	-	196812450	196846401	exonic	NM_004087	DLG1	CAGTAAACGCAGCTTCTTCTCAGCCTGTTGATAACCATGTTAGCCCATCTTCCTTCTTGG	3057.5	3583	12.174	11.0411
hsa_circRNA_036506	1.67948	1.67948	0.748016	up	ASCRP3004417	hsa_circ_0036506	circBase	chr15	+	80352271	80415142	exonic	NM_001242913	ZFAND6	CAGTACATCTGTGGACAAAGCAGTACCTGAAACAGAAGATGTGCAGGGCCGGAAGCGGAG	176	130	7.62066	6.87264
hsa_circRNA_020748	1.69661	1.69661	0.762655	up	ASCRP3004418	hsa_circ_0020748	circBase	chr11	+	992502	994245	exonic	NM_012305	AP2A2	CAGTACCAGCGCCGTGGTGCTGAAGGTCGCCATCCTGGCTGAGAAGTACGCGGTGGACTA	186	142	7.74776	6.9851
hsa_circRNA_033149	1.50121	1.50121	0.586128	up	ASCRP3004420	hsa_circ_0033149	circBase	chr14	-	99924615	99925522	exonic	NM_032233	SETD3	CAGTACGCCTACTTCTATAAAGTCATCCAGGCAGAAGAATTGTTTTTATGGGTTCCACGA	777.5	942	9.97763	9.39151
hsa_circRNA_103566	8.02944	8.02944	3.0053	up	ASCRP3004421	hsa_circ_0068702	circBase	chr3	-	196876613	196888609	exonic	NM_004087	DLG1	CAGTACTGGTCAACACAGATAGCTTGGAAACACCAACTTACCCAACAGAAGCTGTTCTTC	525	93	9.38788	6.38258
hsa_circRNA_102659	2.48489	2.48489	1.31318	up	ASCRP3004428	hsa_circ_0053394	circBase	chr2	-	32142994	32168452	exonic	NM_015955	MEMO1	CAGTATTGAAATGCATTTGCCTTATACAGCTAAAGCCATGGAAAGGACCGCAGCTGAATG	1102.5	819.5	10.5258	9.21264
hsa_circRNA_104055	2.15651	2.15651	1.1087	up	ASCRP3004436	hsa_circ_0001573	circBase	chr6	+	7176887	7189555	exonic	NM_001003698	RREB1	CAGTCATTTACCACCAATGGGAACATGCACAGGTTGCTCCGACTGTGTGTTCCAGGAGTG	442	307	9.1041	7.9954
hsa_circRNA_000937	3.32489	3.32489	1.73331	up	ASCRP3004439	hsa_circ_0000937	circBase	chr19	+	41916541	41929074	exonic	NM_000709	BCKDHA	CAGTCCCGCAGGAAGCACCCCCCCAGGCAGCAGCAGCAGTTTTCATCTCTGGATGACAAG	16451	16342	14.7742	13.0409
hsa_circRNA_103385	1.74772	1.74772	0.80547	up	ASCRP3004444	hsa_circ_0065902	circBase	chr3	-	51459757	51459882	exonic	NM_014703	VPRBP	CAGTCTCTACTGTAGGAATGACACTGTGCGCTTTGCTTTGGATGTCCTGGCTATTCTTAC	198	145.5	7.81737	7.0119
hsa_circRNA_403202	2.05087	2.05087	1.03623	up	ASCRP3004449		25242744	chr4	-	111026652	111119523	exonic	NM_001130721	ELOVL6	CAGTCTTCAGAGAACACGTAGCGACTCCGAAGATCAGCCCCAATGAACATGTCAGTGTTG	528.5	407.5	9.39432	8.35809
hsa_circRNA_402565	1.51022	1.51022	0.594758	up	ASCRP3004450		25242744	chr20	-	33714053	33719586	exonic	NM_018217	EDEM2	CAGTCTTCCAGTCCTTGGAGGCCTACTGGCCTGGTCTTCAGGTCGGCAACCACATTGATG	503	551	9.3267	8.73195
hsa_circRNA_010884	1.63066	1.63066	0.705456	up	ASCRP3004452	hsa_circ_0010884	circBase	chr1	+	24021149	24022915	exonic	NM_000975	RPL11	CAGTGAAATGTGCAAGTGCGGGAGTATGAGTTAAGAAAAAACAACTTCTCAGATACTGGA	171	130	7.56651	6.86105
hsa_circRNA_103736	3.30573	3.30573	1.72497	up	ASCRP3004458	hsa_circ_0070933	circBase	chr4	+	128995614	128996148	exonic	NM_018078	LARP1B	CAGTGATATGGAGAATTGGCCAACACCAAGTGAATTAGTGAACACTGGAAATTCGGTTCC	184	72	7.70648	5.98151
hsa_circRNA_090682	2.3126	2.3126	1.20951	up	ASCRP3004465	hsa_circ_0090682	circBase	chrX	-	53569403	53587377	exonic	NM_031407	HUWE1	CAGTGCTCAAGATACTCAATCCATTGCAGACATCCCCCCATCCCCAGGAAATATCCCTAC	7336	9693	13.5983	12.3888
hsa_circRNA_102558	1.53921	1.53921	0.622192	up	ASCRP3004478	hsa_circ_0051218	circBase	chr19	-	41850651	41854360	exonic	NM_000660	TGFB1	CAGTGGTTGAGCCGTGGAGAAATCTATGACAAGTTCAAGCAGAGTACACACAGCATATAT	169.5	140	7.57126	6.94907
hsa_circRNA_083026	1.86426	1.86426	0.898607	up	ASCRP3004483	hsa_circ_0083026	circBase	chr7	-	151927007	151933018	exonic	NM_170606	KMT2C	CAGTGTTACCATCCATACTGTGTCAGTATTAAGGGCCGTGGGTCTGGATTTCCAGGAAAG	380	301.5	8.87766	7.97905
hsa_circRNA_100019	2.20222	2.20222	1.13896	up	ASCRP3004489	hsa_circ_0009362	circBase	chr1	-	1756835	1770677	exonic	NM_002074	GNB1	CAGTTACGGCAGGAGGCCGAGCAACTTAAGAACCAGATTCGAACAAATTTACATGTATTG	583	424	9.54436	8.4054
hsa_circRNA_015374	1.73444	1.73444	0.794471	up	ASCRP3004499	hsa_circ_0015374	circBase	chr1	-	176085759	176118210	exonic	NM_022457	RFWD2	CAGTTCTCAGGAATCACATGCAGCCCAACTACAGATTCTTATGGAATTCCTCAAGGTTGC	482.5	448.5	9.26766	8.47319
hsa_circRNA_104854	3.36186	3.36186	1.74926	up	ASCRP3004508	hsa_circ_0087862	circBase	chr9	+	110068659	110081160	exonic	NM_002874	RAD23B	CAGTTTCAACAACCCTGACAGAGCAGTGGAGTATCTTTTAATGCCCAAAGCAGTGTCCAC	890	434	10.1823	8.43305
hsa_circRNA_103985	2.10997	2.10997	1.07722	up	ASCRP3004516	hsa_circ_0007551	circBase	chr5	+	149921131	149922533	exonic	NM_001543	NDST1	CAGTTTTTTAATGGCCACAACTATCACAAAGGCATCGACTGGACCCCTGCGAGGACAAAC	446	322	9.12944	8.05221
hsa_circRNA_400747	3.83652	3.83652	1.9398	up	ASCRP3004518		25242744	chr11	-	46804823	46810323	exonic	NM_014756	CKAP5	CATAAAAGAATTTGGTTTTTCTGGGCTGTTGAGCTAATGGACCGAACTGAAATGCCATGC	328.5	115	8.63412	6.69432
hsa_circRNA_062898	1.74934	1.74934	0.806809	up	ASCRP3004519	hsa_circ_0062898	circBase	chr22	+	31806997	31830172	exonic	NM_004147	DRG1	CATAAAAGATCTGGTAGGCTGGTCAGCTACATGCACTCCTGGATCTCCCAGGTATCATTG	8469	15413.5	13.7961	12.9893
hsa_circRNA_101809	1.66631	1.66631	0.736658	up	ASCRP3004529	hsa_circ_0008558	circBase	chr16	+	48311248	48337216	exonic	NM_031490	LONP2	CATAAGGAAGCCAAGTTGGACCGTTCTGATGTGACTGAGAGAGAAGGCGCACCTATGTTG	168	127	7.54639	6.80973
hsa_circRNA_104834	1.50049	1.50049	0.585433	up	ASCRP3004531	hsa_circ_0008720	circBase	chr9	+	98740342	98766983	exonic	NM_020207	ERCC6L2	CATAATTGGAGAAACACCAAAAGGAATCCGCAGATGGCGTTCAGGAAGTGGCTTATATTC	247	227	8.18858	7.60314
hsa_circRNA_013055	2.22294	2.22294	1.15247	up	ASCRP3004533	hsa_circ_0013055	circBase	chr1	-	84964005	84971984	exonic	NM_005274	GNG5	CATACAATAAAACTTAGTATGAAACTTTTAGCTCGCGCTCGGGGCCGGGTGTGGAGCTGG	778.5	600	9.99108	8.8386
hsa_circRNA_071000	2.18254	2.18254	1.12601	up	ASCRP3004542	hsa_circ_0071000	circBase	chr4	-	140646904	140812121	exonic	NM_018717	MAML3	CATACCCAGTGCAGCAGGTCAATCAGTTTCAAGCTACAAGAGACTGTGAAAAGGAAGTTG	3949.5	4815	12.5746	11.4486
hsa_circRNA_016374	2.04901	2.04901	1.03493	up	ASCRP3004549	hsa_circ_0016374	circBase	chr1	-	212179980	212194554	exonic	NM_015434	INTS7	CATACTTGGAGTAGGGAGAATATTCAGGCCTAAGATCTGGCAAACTTGGTGAACAGTGTG	86.5	53	6.51664	5.48171
hsa_circRNA_405852	1.72154	1.72154	0.7837	up	ASCRP3004551		25070500	chr2	-	37347101	37349807	exonic	NM_002759	EIF2AK2	CATAGAGATCTTAAGGAAGGCGGAGCGTGAAGTAAAAGCATTGGCAAAACTTGATCATGT	88	65	6.51664	5.73294
hsa_circRNA_102943	2.3126	2.3126	1.20951	up	ASCRP3004560	hsa_circ_0006879	circBase	chr2	+	232099936	232104754	exonic	NM_025139	ARMC9	CATAGTGTGGACTTCACGAGGCCTGGGACGAAATCTTGCAGCAGCTCCACCAGCAGCTGG	300.5	176.5	8.48154	7.27202
hsa_circRNA_028104	1.83762	1.83762	0.87784	up	ASCRP3004574	hsa_circ_0028104	circBase	chr12	+	109605700	109617102	exonic	NM_001093	ACACB	CATATTCGAGTTCATGGAGCAGGTGCTTATTGCCAACAACGGGATTGCCGCCGTGAAGTG	132.5	85	7.12215	6.24431
hsa_circRNA_080099	1.77246	1.77246	0.82575	up	ASCRP3004575	hsa_circ_0080099	circBase	chr7	-	45011271	45016256	exonic	NM_033054	MYO1G	CATATTGCACCTGGGGAGAGTGGGGCAGGGAAGACAGAAGCCAGTAAGCACATCATGCAG	170.5	121	7.57977	6.75402
hsa_circRNA_100044	2.22509	2.22509	1.15387	up	ASCRP3004583	hsa_circ_0009654	circBase	chr1	+	9770162	9770654	exonic	uc001aqa.2	PIK3CD	CATCAAGCAGCTGGTGGCCATGACTGGCTTTCGTGGATGTGTATGTTCCTGAGGAAAGAT	230	133	8.05696	6.9031
hsa_circRNA_081888	1.5548	1.5548	0.636731	up	ASCRP3004593	hsa_circ_0081888	circBase	chr7	-	106888840	106938791	exonic	NM_006348	COG5	CATCACCATGCATCAAGAAGACTTTTCTGGCTTCGATGTTTTTGAAGCAGGCATTTGAAG	44	33	5.38145	4.74472
hsa_circRNA_065532	2.12257	2.12257	1.08582	up	ASCRP3004594	hsa_circ_0065532	circBase	chr3	+	49059778	49060201	exonic	NM_199069	NDUFAF3	CATCACCGAAGACAGCTTTTCCCTCTTCTGGTTGCTGGAGCCCCGGATAGGGCCCCGCGG	4274	5692	12.7828	11.6969
hsa_circRNA_406728	1.92591	1.92591	0.945541	up	ASCRP3004600		25070500	chr6	-	475341	484772	intergenic			CATCAGAGCTTCGCGAGAAGGTGACCCTCTTCCTTCCAGCGGAATATGCTTTCTGACATC	4329.5	6438	12.8037	11.8582
hsa_circRNA_406064	1.66147	1.66147	0.73246	up	ASCRP3004602		25070500	chr2	+	236817381	236839567	exonic	NM_001037131	AGAP1	CATCAGCAGTGGATTACATGCAGAATGTTCATGGTAAGGAGATTGACCTTCTGAGAACCA	112	82	6.89857	6.16611
hsa_circRNA_104795	2.72749	2.72749	1.44757	up	ASCRP3004613	hsa_circ_0087283	circBase	chr9	+	82227570	82242363	exonic	NM_007005	TLE4	CATCATTGGGGCAGAGATTGTCAAGAGGCTGAATGCTATCTGTGCACAAGTCATTCCTTT	71.5	33	6.13052	4.68294
hsa_circRNA_103223	2.24755	2.24755	1.16835	up	ASCRP3004630	hsa_circ_0002211	circBase	chr22	-	38890634	38897285	exonic	NM_006386	DDX17	CATCCTCCAGATAGTGGATGTCTGCATGGAAAGTGAAAAAGACCACAAATTTGGAGCAAG	361	228	8.78442	7.61607
hsa_circRNA_007068	1.62552	1.62552	0.700898	up	ASCRP3004640	hsa_circ_0007068	circBase	chr16	+	53967896	53971206	sense overlapping	NM_001080432	FTO	CATCGGGAGAAGCTGTGTGAATGCAGGACAAATGCTGTGCTTCATGAAGTTAAAAGAGAG	74.5	57	6.30259	5.60169
hsa_circRNA_100773	1.53641	1.53641	0.619562	up	ASCRP3004643	hsa_circ_0002943	circBase	chr11	+	28232608	28318478	exonic	NM_152636	METTL15	CATCGTTGCAGATTTTTCTAGATATGACATTTGGTTCGGGAGGGCACACAAAAGCCATTC	67	53.5	6.07275	5.45318
hsa_circRNA_101836	2.10723	2.10723	1.07535	up	ASCRP3004648	hsa_circ_0000711	circBase	chr16	+	68155889	68160513	exonic	NM_004555	NFATC3	CATCTACTGGGGGACATCCTGTTGTGAAGATCTTGAGCCAGATGATTGTGCATCCATTTA	1139	1045	10.5993	9.52392
hsa_circRNA_103210	1.59592	1.59592	0.674387	up	ASCRP3004652	hsa_circ_0004470	circBase	chr22	-	36737414	36745300	exonic	NM_002473	MYH9	CATCTATGCCATCACAGACACCGCCTACAGGAGTATGATGCAAGGTCCTGGCTATAAGTC	183	146	7.71122	7.03683
hsa_circRNA_088030	1.57159	1.57159	0.652228	up	ASCRP3004658	hsa_circ_0088030	circBase	chr9	-	114337013	114348445	exonic	NM_012212	PTGR1	CATCTCTACATATAACAGAACCGGCCCACTTCCCCCAGAGTTGTGGAAAGTAAAAATGTA	4586.5	8748	12.9048	12.2525
hsa_circRNA_000780	2.32278	2.32278	1.21585	up	ASCRP3004662	hsa_circ_0000217	circBase	chr10	-	14643337	14643566	intronic	ENST00000181796	FAM107B	CATCTGAAGTTTCCCTCACCCTAAGTACTTAGGAAACCTGCTGTGGAGTGGGATGTCCTC	107611	100302	16.9865	15.7706
hsa_circRNA_101609	1.69457	1.69457	0.760922	up	ASCRP3004668	hsa_circ_0036410	circBase	chr15	-	76584771	76585041	exonic	NM_000126	ETFA	CATCTGCCTTCGGAAAGGTGGCACAAGATCTCTGTAAAGTAGCAGGCATAGCAAAAGTTC	292	237	8.42179	7.66087
hsa_circRNA_003416	1.55181	1.55181	0.633956	up	ASCRP3004672	hsa_circ_0003416	circBase	chrX	+	12995025	12995149	sense overlapping	NM_021109	TMSB4X	CATCTGTCTATCTATCTGGCTGGCAGGGAAGGAAAGAACTTGCATGTTGGATCAAGTTTA	357	343	8.76258	8.12863
hsa_circRNA_003982	1.5426	1.5426	0.625362	up	ASCRP3004699	hsa_circ_0003982	circBase	chr17	+	18574179	18575615	antisense	NR_026718	FOXO3B	CATGAATCGACTATGCAGTGACAGGTTGTGCCGGATGGAGGTCTGCTTTGCCCACTTCCC	254	227	8.22851	7.60314
hsa_circRNA_001791	1.72946	1.72946	0.790325	up	ASCRP3004701	hsa_circ_0001791	circBase	chr8	+	38879161	38880844	exonic	NM_003816	ADAM9	CATGACAGTGCACAGCTAGTTCTTATGACATGATGGGAAGAAATCAGACTGCTGTGAGAG	64.5	48	6.00697	5.21664
hsa_circRNA_102399	2.29922	2.29922	1.20114	up	ASCRP3004705	hsa_circ_0004891	circBase	chr19	+	1032390	1032695	exonic	NM_004368	CNN2	CATGACGCAGGTGCAGGTGTCTCTTCTCGCCCTGGCGGGGAAGACTCATGAACAAGCTAC	1273.5	1121.5	10.8157	9.61459
hsa_circRNA_103976	1.57291	1.57291	0.653436	up	ASCRP3004710	hsa_circ_0008982	circBase	chr5	-	140961878	140963182	exonic	NM_005219	DIAPH1	CATGAGATCATTCGCTGCTTGAAAGCTTTTATGAACAACAAGGGCATGAGCCAGAAGGAG	94	70	6.59148	5.93805
hsa_circRNA_401506	2.58483	2.58483	1.37007	up	ASCRP3004712		25242744	chr16	-	746772	747419	exonic	NM_153350	FBXL16	CATGAGCCTCAAGCGCTCCACCATCACGGACGCAGGCCTCGAGAGCGTGCCAGGAAGATG	547	328.5	9.44721	8.07714
hsa_circRNA_008868	6.22914	6.22914	2.63903	up	ASCRP3004714	hsa_circ_0008868	circBase	chr13	+	53196123	53201713	exonic	NM_001011724	HNRNPA1L2	CATGAGGAAGAGTCAGGGGCACAGAGAGATGGAGAGAGACCTAGTTAGGACAAAAAATAA	338	74	8.66688	6.02785
hsa_circRNA_100191	3.71833	3.71833	1.89465	up	ASCRP3004722	hsa_circ_0012077	circBase	chr1	+	44054401	44054671	exonic	NM_002840	PTPRF	CATGATCGAGGCCACAGCCCAGGTCACAGTGAAAGTGCGCCGCGTGGCTCCTCGTTTCTC	33514	29095.5	15.8055	13.9108
hsa_circRNA_104212	1.88414	1.88414	0.913903	up	ASCRP3004732	hsa_circ_0078162	circBase	chr6	+	147581750	147612308	exonic	NM_139244	STXBP5	CATGCAAACCTATCCTCAAGGTGGAATTCAAAACGACTAGATCTGGGGTTACATTTTGCC	118	75	6.94175	6.02785
hsa_circRNA_102665	3.55096	3.55096	1.82821	up	ASCRP3004735	hsa_circ_0053535	circBase	chr2	+	32639836	32641231	exonic	NM_016252	BIRC6	CATGCACCAAAGGGCATACATCACAGAAGGAAGCCATGGAAGTAAGCCTTGATATAACAG	122	44	7.0105	5.18229
hsa_circRNA_000458	2.19054	2.19054	1.13129	up	ASCRP3004752	hsa_circ_0000458	circBase	chr12	+	124071293	124074996	exonic	NM_006815	TMED2	CATGGAAGTCCGGGAGAGAATACACAGAGCCAATTACAGGACCAGATAACAAAGGAATTT	605	450	9.60929	8.478
hsa_circRNA_104935	1.59452	1.59452	0.67312	up	ASCRP3004757	hsa_circ_0003362	circBase	chr9	-	131860291	131860929	exonic	NM_000755	CRAT	CATGGACTCACTCACCTTTGTCAAGGCCATGGATGACTCCAGCGTCACGGAAGAAACCCG	732.5	820	9.8894	9.21628
hsa_circRNA_101326	2.69917	2.69917	1.43252	up	ASCRP3004763	hsa_circ_0031359	circBase	chr14	-	24680620	24681035	exonic	NM_014169	CHMP4A	CATGGAGCTTGCTGCCCAAAGCATGAAGAAGGCCTACCAGGACATGGAAGAAGGAGAAAG	153	72	7.3939	5.96139
hsa_circRNA_002553	1.6178	1.6178	0.694037	up	ASCRP3004774	hsa_circ_0002553	circBase	chr14	+	102661274	102676199	exonic	NM_181291	WDR20	CATGGGGAAGGCCTGGTAAAGTGGCTGCTGACTTGAGTAAACCAATAGATAAAAGGATAT	164.5	127.5	7.55121	6.85717
hsa_circRNA_005328	1.6239	1.6239	0.699464	up	ASCRP3004778	hsa_circ_0005328	circBase	chr6	+	163876310	163899928	exonic	NM_006775	QKI	CATGGTCCGAGGCAAAGGCTCAATGAGGGATAAAAAAAAGAAATTAGCAGAGTACGGAAA	153	116	7.41625	6.71678
hsa_circRNA_002014	1.62791	1.62791	0.703021	up	ASCRP3004784	hsa_circ_0002014	circBase	chr7	-	129813471	129818367	exonic	NM_032842	TMEM209	CATGTATACAACCTGCCAAAGAGGCTAGTATTACTAGCTTGAAACAAGCTGCCCTGGTTA	98.5	72	6.66441	5.96139
hsa_circRNA_101798	1.61059	1.61059	0.687592	up	ASCRP3004788	hsa_circ_0039053	circBase	chr16	+	30510394	30510810	exonic	NM_002209	ITGAL	CATGTCATGCACTGACTTCTCATTTCATTTCCCGCTCCCGGCCCGTGGTGGATATGGTCA	1744	2467	11.307	10.6194
hsa_circRNA_404820	1.50135	1.50135	0.586258	up	ASCRP3004797		25070500	chr10	+	126628942	126650977	sense overlapping	NM_017580	ZRANB1	CATGTGGGCTCAGGAATAGCTATTCAGTCAGACAGAACCACTTATCACGTTTTGCAGTAT	101	79.5	6.72703	6.14078
hsa_circRNA_101922	1.56243	1.56243	0.643788	up	ASCRP3004800	hsa_circ_0041103	circBase	chr16	+	89962397	89967202	exonic	NM_014972	TCF25	CATGTTCCCTGGAGAGAGAGCGCTGTACAGCATGGAATGTGCGTTCCACCCCCTGTTCAG	434	442	9.0906	8.44681
hsa_circRNA_060056	4.87915	4.87915	2.28663	up	ASCRP3004807	hsa_circ_0060056	circBase	chr20	-	33866724	33872295	sense overlapping	NM_002212	EIF6	CATTAAAGTGCAGTTCCCTCCGGGCCTCATGGCGGTCCGAGCTTCGTTCGAGAACAACTG	9659	5661.5	13.971	11.6844
hsa_circRNA_103038	4.52314	4.52314	2.17733	up	ASCRP3004808	hsa_circ_0060055	circBase	chr20	-	33866724	33872064	sense overlapping	NM_002212	EIF6	CATTAAAGTGCAGTTCCCTCCGGTGTGTTCGAGGGCGAGCTCTCCGATACCATCCCCGTG	17699	12401	14.8877	12.7104
hsa_circRNA_101318	1.56366	1.56366	0.64493	up	ASCRP3004816	hsa_circ_0031241	circBase	chr14	-	23375403	23380612	exonic	NM_018107	RBM23	CATTACAGGAGTCCTCCACTTGCCACTGGATCTGACAGGATGGCATCTGATGACTTTGAC	338	319	8.68452	8.03959
hsa_circRNA_100665	1.54122	1.54122	0.62407	up	ASCRP3004820	hsa_circ_0019589	circBase	chr10	-	103427642	103433430	exonic	NM_022039	FBXW4	CATTACTCAGTCAGATGCCCTGGATGCAGCTAGAGGATGATTCTCTGTACATATCCCAGG	559	615	9.48922	8.86515
hsa_circRNA_004191	1.96596	1.96596	0.975234	up	ASCRP3004822	hsa_circ_0004191	circBase	chr2	-	197777605	197787849	intronic	ENST00000374738	PGAP1	CATTAGATCGTTTCATTACAGGGTCAACTGGATGGCTGAAGGACCATGGGTAGGAGAGAA	115.5	73	6.97939	6.00416
hsa_circRNA_075896	1.78677	1.78677	0.837357	up	ASCRP3004828	hsa_circ_0075896	circBase	chr6	-	26851121	26853222	exonic	NR_003504	GUSBP2	CATTATTCAGAGCGCGTATGGAGTGGAAACGCTTATAGGGTTTCACCAGGATGGTGATTG	906	929	10.2109	9.37354
hsa_circRNA_072025	1.85373	1.85373	0.890432	up	ASCRP3004829	hsa_circ_0072025	circBase	chr5	+	21495206	21497305	exonic	NR_027028	GUSBP1	CATTATTCAGAGCGTGTATGGAGTGGAAACGCTTGTAGGGTTTCACCAGGATGGTGATTG	1146	1233	10.6172	9.72675
hsa_circRNA_101829	2.00881	2.00881	1.00634	up	ASCRP3004830	hsa_circ_0039844	circBase	chr16	+	67644726	67650781	exonic	NM_006565	CTCF	CATTCAAGTGTTCCATGTGCGATTACGCCAGTGTAGAAGCAGGGGAAATGGAAGGTGATG	120	73	7.0105	6.00416
hsa_circRNA_104786	1.52528	1.52528	0.609072	up	ASCRP3004863	hsa_circ_0087109	circBase	chr9	+	43800863	43828221	exonic	NR_111893	CNTNAP3P2	CATTGATTCAGGTGACACCTATTATTTTGGAGGGTTTTCCAGGAAACACAAACGCAGACA	82	64.5	6.40828	5.79921
hsa_circRNA_103560	1.66263	1.66263	0.733468	up	ASCRP3004864	hsa_circ_0001380	circBase	chr3	-	196118683	196129890	exonic	NM_015562	UBXN7	CATTGATTTGATGCATAAAGGCAGCTTTGAAACAAGAAGAAGTTCGTGCCCCAATTCCTC	696.5	746.5	9.82803	9.09457
hsa_circRNA_102053	1.78003	1.78003	0.831903	up	ASCRP3004865	hsa_circ_0043284	circBase	chr17	+	35802664	35804870	exonic	NM_001488	TADA2A	CATTGATTTTGTTGAAGATGACTCGGACATTTTACATGCTACAGATGACCCTCCCCGACC	2397.5	3415	11.8115	10.9796
hsa_circRNA_103547	1.52092	1.52092	0.604944	up	ASCRP3004866	hsa_circ_0003759	circBase	chr3	+	188326948	188327632	exonic	NM_005578	LPP	CATTGCAGCCAAAGAGCTCCACTGGTTCAACAGCCTCTCCTCCAGTTTCGACCCCAGTCA	13623	28116	14.4579	13.8529
hsa_circRNA_102527	1.97278	1.97278	0.980232	up	ASCRP3004867	hsa_circ_0050525	circBase	chr19	+	34925772	34929671	exonic	NM_005499	UBA2	CATTGCATCGTTTGGGCAAAGTACTTGTTCAACTGCCCGAAACCATGTTAATAGAATGTG	108.5	68	6.82094	5.84071
hsa_circRNA_102310	1.77068	1.77068	0.824307	up	ASCRP3004869	hsa_circ_0047021	circBase	chr18	+	13048857	13059311	exonic	NM_032142	CEP192	CATTGCCGAGAGTCCTGTTATTGAGGACACTTTCTTCATGAGCAACAAACCCCAAAGATA	83	55	6.39977	5.57546
hsa_circRNA_104816	1.69319	1.69319	0.759745	up	ASCRP3004876	hsa_circ_0087493	circBase	chr9	-	95018961	95048121	exonic	NM_002161	IARS	CATTGGCTTCTTTGAGACTGAAATGGCAGGTGGGTCTTCAAACAACTCTATGATAAAGGC	1073	1247	10.5015	9.74178
hsa_circRNA_401389	1.50593	1.50593	0.590658	up	ASCRP3004879		25242744	chr15	+	41767722	41769713	exonic	NM_015138	RTF1	CATTGTAGAGTCTGAGAAGGCCCTTGTGGCATGGCAATGACCAACGCGTGTTCCGTTTAG	99	76	6.69258	6.10192
hsa_circRNA_104649	5.38919	5.38919	2.43007	up	ASCRP3004885	hsa_circ_0084904	circBase	chr8	-	95518727	95524317	exonic	NM_015496	KIAA1429	CATTTAAAAAGAATATCGATAACTTGATGACCCCAGAAGGAGTTGGCCTTACCACTGCCT	3202	1318	12.2525	9.82247
hsa_circRNA_404581	2.77063	2.77063	1.47021	up	ASCRP3004888		25070500	chr1	+	151060665	151079698	exonic	NM_144618	GABPB2	CATTTATTGTAACTGTGCAAGATGGACAGCAAGATGTCTTTGGTGGACTTGGGAAAGAGG	90	42	6.57076	5.10055
hsa_circRNA_100974	2.16697	2.16697	1.11568	up	ASCRP3004893	hsa_circ_0009021	circBase	chr11	+	120343758	120348235	exonic	NM_015313	ARHGEF12	CATTTCAGTCACTGGTTTGCAGAGTCCAGCGCCTAGAAGATTATCAGCGTCGCCTTGATA	430	298	9.08397	7.96829
hsa_circRNA_008755	1.99196	1.99196	0.994192	up	ASCRP3004898	hsa_circ_0008755	circBase	chr5	-	37243114	37247847	exonic	NM_023073	C5orf42	CATTTCTAGCAATTCGGTGGCATGAGAATGTATTTACATCTGTAAGAATCTTGGGACTGT	73	47	6.26322	5.26903
hsa_circRNA_008294	2.39781	2.39781	1.26172	up	ASCRP3004901	hsa_circ_0008294	circBase	chr1	+	245165422	245180628	exonic	NM_001290327	EFCAB2	CATTTGAAGTCTTTGACCATGAGTCGAATAATACAGTGGATGTGAGGGCCTGGGATACAA	148	75	7.32641	6.06469
hsa_circRNA_030162	2.40662	2.40662	1.26701	up	ASCRP3004903	hsa_circ_0030162	circBase	chr13	-	45911303	45914319	exonic	uc001uzy.1	TPT1	CATTTGAGAGATGGTCAGTAGGACAGAAGGTAACATTGATGACTCGCTCATTGGTGGAAA	189	100.5	7.74776	6.48075
hsa_circRNA_008857	2.51992	2.51992	1.33338	up	ASCRP3004909	hsa_circ_0008857	circBase	chr1	+	161816238	161833102	exonic	NM_007348	ATF6	CATTTTATGTTGTGTCATTTCGAAGGCATGTTGGAACAGGATTCCAGGAGAATGAACCCT	3172	3185	12.2367	10.9034
hsa_circRNA_103825	3.87314	3.87314	1.9535	up	ASCRP3004913	hsa_circ_0001479	circBase	chr5	+	43122140	43162033	exonic	NM_003432	ZNF131	CATTTTGGACATTTTAAAGAACATCTTCGAAAACATACAGAGCAGCCCGACGGCCATGGA	250	86	8.19782	6.24431
hsa_circRNA_044287	2.21193	2.21193	1.14531	up	ASCRP3004929	hsa_circ_0044287	circBase	chr17	+	45734225	45736026	exonic	NM_002265	KPNB1	CCAAAGCAAACTTTGATAAAGAGGTTTTGCAGACATTGGGTACAGAAACTTACCGGCCTA	147	84.5	7.32641	6.1811
hsa_circRNA_005655	1.55803	1.55803	0.639724	up	ASCRP3004935	hsa_circ_0005655	circBase	chr2	-	202277555	202278059	intronic	ENST00000332624	TRAK2	CCAAATGTGGTTTGCTTCAGGTAACTATAACTACCCAATATTGCAGCCATGGAGTCCATG	137	103	7.18175	6.54202
hsa_circRNA_104850	2.96537	2.96537	1.56821	up	ASCRP3004937	hsa_circ_0087855	circBase	chr9	+	110062421	110068928	exonic	NM_002874	RAD23B	CCAACAGCAACTGACAGGTGAAAGCACTGAAAGAGAAGATTGAATCTGAAAAGGGGAAAG	573	295.5	9.5173	7.94908
hsa_circRNA_100276	1.88805	1.88805	0.916897	up	ASCRP3004948	hsa_circ_0013171	circBase	chr1	-	93159358	93170301	exonic	NM_005665	EVI5	CCAAGCAGCTTACCAAGTCAAATACAATTCAAAAAAAATGAAAAAATTGTTAGAAACGGA	164	108	7.51025	6.59335
hsa_circRNA_000287	2.2816	2.2816	1.19005	up	ASCRP3004957	hsa_circ_0000287	circBase	chr11	+	34107610	34113603	exonic	NM_005898	CAPRIN1	CCAAGTAGAACAAACAGAGCTTCAGCAAGAACAGCTTCAAACAGGTGGTAAATTCACTCC	187	102	7.72236	6.53231
hsa_circRNA_104593	1.96273	1.96273	0.972861	up	ASCRP3004959	hsa_circ_0083964	circBase	chr8	+	37985808	37986469	exonic	NM_004674	ASH2L	CCAAGTCATTGCCAGACACATACAAAGATAAGCTCCCCAGTTAAAGATCTCAGATGACCG	1629	1810.5	11.2084	10.2356
hsa_circRNA_074166	2.20704	2.20704	1.14211	up	ASCRP3004960	hsa_circ_0074166	circBase	chr5	+	138221900	138223331	exonic	NM_001903	CTNNA1	CCAAGTTTTCCGTGAACATGCCAACAAATTGATTGAGGCTGGACGTAAAGAAAGAAGTGA	144.5	78	7.22819	6.08608
hsa_circRNA_003779	3.46389	3.46389	1.79239	up	ASCRP3004964	hsa_circ_0003779	circBase	chr10	+	104352338	104359301	exonic	NM_016169	SUFU	CCAATCAACCCTCAGCGGCAGAATGGCCTCGCCCACGACCGGGCCCCAGAACACCTTCTG	1360	788.5	10.9582	9.16584
hsa_circRNA_044837	2.49432	2.49432	1.31865	up	ASCRP3004966	hsa_circ_0044837	circBase	chr17	+	57409052	57430887	exonic	NM_001005404	YPEL2	CCAATCATGATGAACTAATTTCCAAGGCCGCGGCGGTGGCGGAGACTGTGGCTTTAAGAG	324	180.5	8.63094	7.31229
hsa_circRNA_005600	4.00135	4.00135	2.00049	up	ASCRP3004967	hsa_circ_0005600	circBase	chr17	+	57430575	57430887	exonic	NM_001005404	YPEL2	CCAATCATGATGAACTAATTTCCAAGGCTGCTGAGAACTAGCCCTAGACCTCTGCGTGAG	594	223	9.57459	7.5741
hsa_circRNA_103429	1.51582	1.51582	0.600098	up	ASCRP3004977	hsa_circ_0066776	circBase	chr3	+	110830876	110845182	exonic	NM_015480	PVRL3	CCAATTCCCTTGGTCAAAGAAGTGACCAAAAAGTCATCTACATTTCAGGTGCCTTAGCTG	153	126	7.41625	6.81615
hsa_circRNA_014280	1.55509	1.55509	0.636996	up	ASCRP3004978	hsa_circ_0014280	circBase	chr1	-	153640928	153642354	exonic	NM_004515	ILF2	CCAATTCTGCTGAACAGGTTCAGGCCCTTTGTACCACATATCCCATTTGACTTCTATTTG	758	888.5	9.94973	9.31274
hsa_circRNA_407267	2.71218	2.71218	1.43945	up	ASCRP3004983		25070500	chrX	-	11385890	11388625	intronic	ENST00000337414	ARHGAP6	CCACAATCTGGAGAGAGAAAGAACATGGGTCCTACATTAGGACTGACATCAGAGGAAAGA	145	64	7.28017	5.84071
hsa_circRNA_092377	2.42169	2.42169	1.27602	up	ASCRP3004988	hsa_circ_0000200	circBase	chr1	-	245018859	245019265	sense overlapping	NM_004501	HNRNPU	CCACAGAGAGGTGGTGGCCATAGAGGACGTGGAGGATTCAATATGCGTGGTGGAAATTTC	316	177	8.55386	7.27784
hsa_circRNA_403883	1.61903	1.61903	0.695132	up	ASCRP3005000		25242744	chr7	+	100799874	100800766	exonic	NM_001283	AP1S1	CCACCGATACGTGGAGCTCTTAGACAAATACTTTGGCAGTATGCGGTTCATGCTATTATT	622	656	9.64148	8.94635
hsa_circRNA_089866	2.56525	2.56525	1.3591	up	ASCRP3005009	hsa_circ_0089866	circBase	chrX	+	10031484	10078060	exonic	NM_015691	WWC3	CCACGGAGAGGATAACAAAGCCATTGACCTTTGCCGATTGTGTTGGGGACGAACTTCCTT	286.5	151	8.42179	7.06269
hsa_circRNA_023509	5.47969	5.47969	2.45409	up	ASCRP3005020	hsa_circ_0023509	circBase	chr11	-	73429657	73429763	exonic	NM_198896	RAB6A	CCACTGTGGCAGTTGTTGTTTATGATATCACAAGTACGATTGCAATTATGGGACACAGCA	336	83	8.67925	6.22516
hsa_circRNA_406538	3.52632	3.52632	1.81816	up	ASCRP3005026		25070500	chr4	-	140037802	140046483	exonic	ENST00000511184	ELF2	CCAGAAGGAAGACAATGCTGGAAAGTGAAAAGGTTTCTGAATATCCAGCAGTGATTGTGG	113	40	6.88414	5.06598
hsa_circRNA_005232	18.0863	18.0863	4.17682	up	ASCRP3005032	hsa_circ_0005232	circBase	chr2	-	40655612	40657441	exonic	ENST00000403092	SLC8A1	CCAGAATGATGAAATTGTGTTGTGACAGTTGGAAGTGTCATGTACAACATGCGGCGATTA	333.5	29.5	8.65843	4.4816
hsa_circRNA_008075	2.25046	2.25046	1.17022	up	ASCRP3005042	hsa_circ_0008075	circBase	chr9	+	79996891	80022523	exonic	NM_033305	VPS13A	CCAGAGAGTTTGGAAAAATAATTAACTTCAAGACCCCAGAGGATGCCAGGAGCTACAGAG	492	337	9.28265	8.11243
hsa_circRNA_004907	2.44976	2.44976	1.29264	up	ASCRP3005045	hsa_circ_0004907	circBase	chr10	+	31749965	31791437	exonic	NM_030751	ZEB1	CCAGAGGCAGGGCACACCAGAAGCCAGTGGTCATGATGAAAATGTTACAAATTATAATAC	305.5	171	8.53161	7.23898
hsa_circRNA_089414	1.63113	1.63113	0.705867	up	ASCRP3005074	hsa_circ_0089414	circBase	chr9	+	137218315	137300965	exonic	uc004cfb.2	RXRA	CCAGTACTGCCGCTACCAGAAGTGCCTGGCCATGGGCATGAAGCGGGAAGGCGACTTTTG	65	48	6.02092	5.31505
hsa_circRNA_101146	1.6556	1.6556	0.727352	up	ASCRP3005082	hsa_circ_0002273	circBase	chr12	-	111923074	111924628	exonic	NM_002973	ATXN2	CCAGTGAATCAAGCCAAGACATATAGAGCAGGCAAGTTAGGAAATCAACATTGAATCCCA	142	101.5	7.22217	6.49481
hsa_circRNA_101985	1.7921	1.7921	0.841653	up	ASCRP3005092	hsa_circ_0007456	circBase	chr17	+	11984672	12016677	exonic	NM_003010	MAP2K4	CCATACATGGCAAGAGAGACTGAGAACACACAGCATTGAGTCATCAGGAAAACTGAAGAT	403	342.5	8.97028	8.12863
hsa_circRNA_405811	1.63044	1.63044	0.705264	up	ASCRP3005094		25070500	chr19	+	52887101	52888577	sense overlapping	NM_001145434	ZNF880	CCATACTGGAGAGAAACCGTACAGATGAAATGTGTGTGAGAGCAGCTCTAAATTGGGAAG	64	45	5.99288	5.28761
hsa_circRNA_101446	1.79017	1.79017	0.840099	up	ASCRP3005098	hsa_circ_0033480	circBase	chr14	+	103923478	103928798	exonic	NM_002376	MARK3	CCATCAGAAACGGATCGTACATCGAGACCTCAAGGTGAAGTATTTGACTATTTGGTTGCA	121.5	81.5	7.04095	6.20085
hsa_circRNA_006473	1.88133	1.88133	0.911752	up	ASCRP3005112	hsa_circ_0006473	circBase	chr4	+	148867767	148887990	exonic	NM_024605	ARHGAP10	CCATGAAAAGATGTAAAAACATGCAATGAGGTGGACCTGGAGAATTCTGCAGATTGGGAA	228.5	164	8.08977	7.17802
hsa_circRNA_006327	1.58232	1.58232	0.662044	up	ASCRP3005116	hsa_circ_0006327	circBase	chr15	-	43748089	43749416	exonic	NM_005657	TP53BP1	CCATGCCTCACAAAGCTTCTGTGAAAGTTCTAGTGGACATTTTTATTCCTTCCCCAAGTC	528	554	9.3978	8.73576
hsa_circRNA_055943	2.46337	2.46337	1.30063	up	ASCRP3005122	hsa_circ_0055943	circBase	chr2	-	106739425	106774574	exonic	NM_025076	UXS1	CCATGTGCTATGCCTACATGAAGCAGCTTTACCCAGAAATACCCACCAGTAAAGTTTTTA	840.5	582.5	10.1017	8.80109
hsa_circRNA_007058	1.62372	1.62372	0.699307	up	ASCRP3005124	hsa_circ_0007058	circBase	chr11	+	12696955	12785981	exonic	NM_021961	TEAD1	CCATGTGGGAGGAGGAAAATCATCTTATCAGACGAAGGCAAAATGTATGGACTGTTGCTG	150	115	7.38314	6.68383
hsa_circRNA_008999	1.73151	1.73151	0.792032	up	ASCRP3005127	hsa_circ_0008999	circBase	chr11	+	85961337	85963282	exonic	NM_003797	EED	CCATTAGTGTTTGCAACTGTAGGAAGCAACAGAGATGACGCTGTCAGTATAGAAAGTGGT	75.5	54	6.27375	5.48171
hsa_circRNA_080319	1.64042	1.64042	0.714065	up	ASCRP3005129	hsa_circ_0080319	circBase	chr7	-	65432717	65435353	exonic	NM_000181	GUSB	CCATTATTCAGAGCGAGTATGGAGCAGAAACGATTGCAGGGTTTCACCAGGATGGTGATC	789	865	9.99903	9.28496
hsa_circRNA_404921	1.71226	1.71226	0.775904	up	ASCRP3005146		25070500	chr11	+	93529575	93543042	exonic	NM_004268	MED17	CCCAAGTGGTGACTATGCTATTTCAGGCTTGCAGTTATCTATTTCTTTGTGCCATTCCTC	157	113	7.42781	6.65191
hsa_circRNA_003653	5.00271	5.00271	2.32271	up	ASCRP3005158	hsa_circ_0003653	circBase	chr18	+	18945987	18983955	exonic	NM_001142966	GREB1L	CCCAGAAAATGGGACAACTAATGGATACAAATCAGGATTCACTCAGACAGGTGCACAAAA	389	108	8.90857	6.58586
hsa_circRNA_100562	1.56514	1.56514	0.646289	up	ASCRP3005159	hsa_circ_0006577	circBase	chr10	-	16794537	16824083	exonic	NM_012425	RSU1	CCCAGAACTAGTTACCTTATCCCATATCACACAACTGGTCCTCAGCCATAACAAGCTAAC	2131	3354	11.6045	10.9582
hsa_circRNA_406385	1.87732	1.87732	0.908672	up	ASCRP3005160		25070500	chr3	+	152882554	152965320	sense overlapping	NM_002886	RAP2B	CCCAGAATCTAGTGGAGCACTGAGCATCATTGATTTAATACAGTATCATGGCTGAGGTGG	129	80.5	7.07478	6.16611
hsa_circRNA_102916	3.87708	3.87708	1.95497	up	ASCRP3005162	hsa_circ_0058218	circBase	chr2	+	219114086	219114644	exonic	NM_005731	ARPC2	CCCAGATGCCGAGAAAAAAGAAATGAAAACAATCACTGCTGTTCCCTCGTCACACCAATG	3376	2018.5	12.324	10.369
hsa_circRNA_035537	2.72565	2.72565	1.4466	up	ASCRP3005174	hsa_circ_0035537	circBase	chr15	-	59963381	59964938	exonic	NM_004330	BNIP2	CCCAGTCTGGGATGGCTCAGGAAATGTTATCAGCAAATTGATAGAAGGATATTATGGGGA	216	102	7.96324	6.51664
hsa_circRNA_012856	1.85402	1.85402	0.890661	up	ASCRP3005180	hsa_circ_0012856	circBase	chr1	+	65243305	65255197	exonic	NM_018211	RAVER2	CCCAGTTATGTGGACGAGCTGTTAAACCAGCTTTTGTTACCTTATTGAATGGGGAACAAG	213	145.5	7.92405	7.03339
hsa_circRNA_104169	1.60517	1.60517	0.682727	up	ASCRP3005187	hsa_circ_0001633	circBase	chr6	+	107824860	107827631	exonic	NM_018013	SOBP	CCCATTATTGTACCTTTAATTCCACCACCTTTCATAAAGCCACCAGCAGAACTTTGCAGA	705	789	9.84558	9.16286
hsa_circRNA_406221	1.92912	1.92912	0.947944	up	ASCRP3005199		25070500	chr3	+	10268054	10280723	exonic	NM_001570	IRAK2	CCCCAGGATGGTGTTGGCCGAGGTCCTCACGGGCATCCCTGCAATGGATAACAACCGAAG	593	505	9.57044	8.6225
hsa_circRNA_102392	3.8246	3.8246	1.93531	up	ASCRP3005224	hsa_circ_0048009	circBase	chr18	+	76886266	77067234	exonic	NM_198531	ATP9B	CCCGGATGAGGGATTTGTCTTGGCTGTTACTATGACACGGGAAGCAATTGATGAATTTCG	4214.5	2930	12.7426	10.8073
hsa_circRNA_406166	1.78309	1.78309	0.834382	up	ASCRP3005261		25070500	chr21	+	47538590	47538915	intronic	ENST00000300527	COL6A2	CCCTGCCTCTGGGTGAGCCCCTCTGCCTCTTCGCCTGCAGCTGAGCTGGCCACACTCACG	10071.5	17899	14.0115	13.1772
hsa_circRNA_102998	1.69051	1.69051	0.75746	up	ASCRP3005281	hsa_circ_0059501	circBase	chr20	-	17928129	17932239	exonic	NM_014426	SNX5	CCGAATCTGCAAAAGAAGCTAAGTGTTAGGCGGAAAAATACTAAAGAGATGTTTGGTGGC	305	254	8.52893	7.77147
hsa_circRNA_001040	2.37685	2.37685	1.24905	up	ASCRP3005283	hsa_circ_0000379	circBase	chr12	+	14685190	14685289	intronic	ENST00000544122	RP11-502N13.2	CCGACACATGGTACAGAGCTGCAGGGGCCCGTTTGTGTTGTGGAGCAAGGTTCTCAAAAG	251.5	141	8.20975	6.9607
hsa_circRNA_400692	2.08031	2.08031	1.0568	up	ASCRP3005285		25242744	chr11	+	596922	598502	exonic	NM_020901	PHRF1	CCGACGGAAGAGGAAGACAAGTACCACATGGAATGCTTGGACCCCCCTCTCCAGGAGGTG	4166.5	5432	12.6799	11.6231
hsa_circRNA_103114	1.55542	1.55542	0.637303	up	ASCRP3005292	hsa_circ_0003323	circBase	chr21	-	27326903	27328069	exonic	NM_000484	APP	CCGAGGAGATTCAGGATGAAGTTGCCTCGTCACGTGTTCAATATGCTAAAGAAGTATGTC	194	161	7.78257	7.14527
hsa_circRNA_031900	1.66007	1.66007	0.731248	up	ASCRP3005315	hsa_circ_0031900	circBase	chr14	+	51712030	51716483	exonic	NM_030755	TMX1	CCGTACCCATACCCTTCAAGACTGAGTGGACGGTTTATCATAACTGCTCTTCCTACTATT	22124.5	43611	15.2235	14.4922
hsa_circRNA_100395	11.2793	11.2793	3.4956	up	ASCRP3005316	hsa_circ_0015278	circBase	chr1	+	173726114	173744981	exonic	NM_014458	KLHL20	CCGTAGTGGATTGGTGGTTGGTGCAGTGGAGATGCCATTTCCAGTGTTGAACGATATGAT	3540	647	12.4236	8.92796
hsa_circRNA_002908	2.38941	2.38941	1.25665	up	ASCRP3005330	hsa_circ_0002908	circBase	chr8	-	141840570	141874498	exonic	NM_005607	PTK2	CCTAAGAGTTTACTGGATTCTGTCAAGATATGAATTGAGAATTCGTTATTTGCCAAAAGG	1716	1542	11.2713	10.0146
hsa_circRNA_058656	2.67661	2.67661	1.42041	up	ASCRP3005334	hsa_circ_0058656	circBase	chr2	+	232121298	232127111	exonic	NM_025139	ARMC9	CCTACATCAGCAATGACCTCTTGGACTGTTATAGCCACAACCAGGCATCCACCATGTTAC	375	197.5	8.86592	7.44551
hsa_circRNA_104459	2.33644	2.33644	1.22431	up	ASCRP3005340	hsa_circ_0007459	circBase	chr7	-	105121498	105143011	exonic	NM_019042	PUS7	CCTACGTATCAGGTTGGAAGGTTATCGAGGACACCAAAGAGAAAAGAACCATCATCCATC	185	99.5	7.69085	6.46654
hsa_circRNA_009012	5.07036	5.07036	2.34209	up	ASCRP3005345	hsa_circ_0009012	circBase	chr7	-	73114707	73115261	sense overlapping	NM_004603	STX1A	CCTAGAAGCCACCCAAACTGCCACTCCACTCCAGCCTCAGGGTGCTTTCCTGAAGTCCTG	82142	42322	16.7761	14.434
hsa_circRNA_406306	1.52345	1.52345	0.607341	up	ASCRP3005350		25070500	chr3	+	93722502	93722752	exonic	NM_182896	ARL13B	CCTAGGATATCGGGAAAGCCTATATTGGTAATACCCTGAAGATGTAGCTCCTACTGTTGG	319	303	8.58425	7.97691
hsa_circRNA_406789	2.70813	2.70813	1.4373	up	ASCRP3005352		25070500	chr6	+	56915571	56920595	sense overlapping	NM_020931	KIAA1586	CCTAGTACAACTGGAACAGTAAACAGACTCAAAGAAGGAAGGACCATCGAGACCTGTTCT	107	48.5	6.80571	5.36841
hsa_circRNA_101503	1.65244	1.65244	0.724595	up	ASCRP3005359	hsa_circ_0034972	circBase	chr15	+	43692241	43694048	exonic	NM_014444	TUBGCP4	CCTATTGAAACCTGTACAATGTTGTTTTTAAGTACTTACTGAGTGTGCGCCGGGTGCAAG	120	87	7.02719	6.30259
hsa_circRNA_104657	1.60439	1.60439	0.682027	up	ASCRP3005363	hsa_circ_0002798	circBase	chr8	-	99538969	99608397	exonic	NM_006281	STK3	CCTCAAGATGGAGACTTTGACTTTGCTATTTTTATGATTCCCACAAATCCACCACCAACA	224.5	187	8.02685	7.34483
hsa_circRNA_401351	1.73605	1.73605	0.795812	up	ASCRP3005368		25242744	chr15	+	25328542	25339121	exonic	uc001yxh.1	SNURF-SNRPN	CCTCAGGATGGTGGTGTTGGCATGAGGAAAGGAGGTATCTTCGAGGGACAATCTTCTTCT	241	185.5	8.15828	7.36247
hsa_circRNA_405760	1.98741	1.98741	0.990888	up	ASCRP3005390		25070500	chr19	+	30934467	30936639	exonic	NM_014717	ZNF536	CCTCCTCGCCATCCTCCTCAGGGATGGAAGAAGCGAGCCTGTGCCTTGGAGTGTCTTCGG	3474	4592.5	12.3816	11.3907
hsa_circRNA_401024	1.5039	1.5039	0.588709	up	ASCRP3005398		25242744	chr12	-	102173929	102174399	exonic	NM_024312	GNPTAB	CCTCTAAAGTCAAACTGTTGAAGATGCCCACTCTGGACTGCTTAAAGGAAATAGCAGACA	202	174	7.84194	7.25323
hsa_circRNA_003388	2.10398	2.10398	1.07312	up	ASCRP3005403	hsa_circ_0003388	circBase	chr8	+	68044185	68049838	exonic	NM_024790	CSPP1	CCTCTCAGGGATGCAAAAGGAAATCTGATAAGAATACGGTTGGACAGAATGAACTGAAGA	213	129	7.92405	6.85094
hsa_circRNA_402777	1.59323	1.59323	0.671958	up	ASCRP3005418		25242744	chr22	+	50810448	50827540	exonic	uc003blb.2	PPP6R2	CCTGAAAAAGGAAAGAAGCTGAACTTCAAGTTCCTTTCATTTAGCCTTGGGTAAAGAGAT	61	47.5	5.94099	5.26903
hsa_circRNA_104647	1.91497	1.91497	0.937325	up	ASCRP3005425	hsa_circ_0084789	circBase	chr8	+	77616277	77620283	exonic	NM_024721	ZFHX4	CCTGAAGCTCTACAAGGTCCCTGACAGGCTGGATGAAATGAGATCCCCATGTAGCAATTG	1021.5	1001	10.4076	9.47027
hsa_circRNA_401141	3.14404	3.14404	1.65262	up	ASCRP3005429		25242744	chr13	+	39338440	39358945	exonic	NM_207361	FREM2	CCTGACAAAGATGATGGTGGAAACAAGTTAACGTACCAGAATTTTCGTCTGAATTGGGCA	72	30	6.21548	4.56286
hsa_circRNA_407316	2.84731	2.84731	1.5096	up	ASCRP3005434		25070500	chrX	+	109263579	109263891	intronic	ENST00000288381	TMEM164	CCTGAGAGAAGATGTTTGAGATGTTGAGGATGGATTGTCCAGCAGGCTATTAAGATGTGG	124	55	7.02719	5.51759
hsa_circRNA_000320	6.50782	6.50782	2.70218	up	ASCRP3005436	hsa_circ_0000320	circBase	chr11	-	62297840	62298224	intronic	ENST00000257247	AHNAK	CCTGAGGTAGAAGGTGAAATGAAAGTGCCAGATGTTGAAATCAAAGGACCCAAAATGGAC	214.5	45.5	7.94287	5.24069
hsa_circRNA_101701	1.64888	1.64888	0.721489	up	ASCRP3005438	hsa_circ_0000672	circBase	chr16	+	11114049	11154879	exonic	NM_015226	CLEC16A	CCTGATCAAGACTGATGATGTCCTGGATCTGAAGATCGAGATGGTGATCATGGAGCGTAG	121	88	7.03546	6.31397
hsa_circRNA_006725	3.05307	3.05307	1.61026	up	ASCRP3005460	hsa_circ_0006725	circBase	chr5	+	95099211	95119667	exonic	NM_014899	RHOBTB3	CCTGCTTAAAAAGGCCAAGGTGCTTTTCAGTGGGAAGAATTGGAAGAAGATATCAGGAAG	494	242	9.30634	7.69608
hsa_circRNA_005804	1.53469	1.53469	0.617943	up	ASCRP3005464	hsa_circ_0005804	circBase	chr17	+	30267304	30300250	exonic	NM_015355	SUZ12	CCTGGAAGTCCTGCTTGTGAAAGTTTGCCACAAAAAAAGAAAGAGCCAACACAGATCTAT	213.5	184	7.95163	7.33369
hsa_circRNA_085362	1.90035	1.90035	0.926265	up	ASCRP3005489	hsa_circ_0085362	circBase	chr8	-	116599227	116635985	exonic	NM_014112	TRPS1	CCTGTTACGGATGTACAGATCAGCTCTCAAAATGTCTTCTGTGTCTTCTGAGCGTCTTCT	562.5	486	9.50345	8.57718
hsa_circRNA_011399	4.72478	4.72478	2.24025	up	ASCRP3005498	hsa_circ_0011399	circBase	chr1	+	32745271	32745811	exonic	NM_005356	LCK	CCTTACCCAGGGAGTCTAGTGGATTTTCTCAAGACCCCTTCAGGCATCAAGTTGACCATC	499	152	9.32037	7.08012
hsa_circRNA_103667	15.9935	15.9935	3.99941	up	ASCRP3005499	hsa_circ_0070039	circBase	chr4	-	77055327	77065626	exonic	NM_017426	NUP54	CCTTACTGTAAATGTAGAGGGCACTAAAACATTGCCAGATGATCAGTGGGTTTGGAGGAT	968.5	90.5	10.3247	6.32526
hsa_circRNA_069059	1.70802	1.70802	0.772325	up	ASCRP3005500	hsa_circ_0069059	circBase	chr4	-	5664833	5699374	exonic	NM_147127	EVC2	CCTTAGAAGAGACTTGCCCTGTATGATTTGGCCCAAAGTGGAATGCTGTCACTTTAAGAC	454	417	9.15845	8.38612
hsa_circRNA_086735	3.42882	3.42882	1.77771	up	ASCRP3005506	hsa_circ_0086735	circBase	chr9	-	33986757	34017187	exonic	NM_018449	UBAP2	CCTTCAGATCGTGGCAAGCGAGCCCGGGGTAGAGATTTTCTATTTTGTACATACATTATT	370	149	8.82276	7.04505
hsa_circRNA_100241	1.91768	1.91768	0.939361	up	ASCRP3005516	hsa_circ_0000072	circBase	chr1	-	58971731	59002413	exonic	NM_145243	OMA1	CCTTCTCATGGCAATCGAGTTGAGTACTTGGATAGACTTATACCTCAGGGGCATAAGGAA	200.5	137	7.85446	6.9151
hsa_circRNA_100923	11.6374	11.6374	3.5407	up	ASCRP3005537	hsa_circ_0023936	circBase	chr11	-	85718584	85742653	exonic	NM_007166	PICALM	CCTTTCACAGACTTAATTCAGTGCACAAATGAGATGAATGTGAACATCCCACAGTTGGCA	573.5	71	9.52221	5.98151
hsa_circRNA_001584	2.86948	2.86948	1.52079	up	ASCRP3005541	hsa_circ_0001584	circBase	chr6	+	26056274	26056412	antisense	NM_005319	HIST1H1C	CCTTTCGTTTGCACCAGAGTGCCCTTGCTCACCAGGCTCTTGAGACCAAGTTTGGTTCCG	1389	996	10.981	9.46019
hsa_circRNA_407195	3.06517	3.06517	1.61597	up	ASCRP3005546		25070500	chr9	-	85924450	85928662	exonic	NM_174938	FRMD3	CCTTTTATAAGGGGCAGAGCCCACCAGTTGCTGAATTTAACTTGCTCCTGAAAGCTCACA	223	96	8.03272	6.41675
hsa_circRNA_101681	1.8351	1.8351	0.875861	up	ASCRP3005556	hsa_circ_0037359	circBase	chr16	-	1891820	1912117	exonic	NM_152764	MEIOB	CGAAATAGATGATATTGGATCAGAAAGGTACACTTTCAGCTTCACCATTCGGGATTCACC	77.5	51	6.28304	5.40718
hsa_circRNA_404473	2.77012	2.77012	1.46995	up	ASCRP3005558		25070500	chr1	-	33399168	33400014	antisense	TCONS_00001982	XLOC_000133	CGAACACAAATAATGCATTAGAAAACCACCTCGCCCGGCCCTCAGATTGCATTTAAAGAG	2483	2112	11.8971	10.4271
hsa_circRNA_104101	7.81793	7.81793	2.96679	up	ASCRP3005562	hsa_circ_0001599	circBase	chr6	-	35586872	35610620	exonic	NM_004117	FKBP5	CGAAGGAGCAACAGTAGAAAGTTCTCTACTTAAAAGACAATGACTACTGATGAAGGTGCC	1677	379	11.2423	8.27553
hsa_circRNA_006853	3.61672	3.61672	1.85468	up	ASCRP3005568	hsa_circ_0006853	circBase	chr14	-	20811282	20811360	sense overlapping	NR_002312	RPPH1	CGAAGTGAGTTCAATGGCTGAGGTGAGGGGCCCGGCGGATGCCTCCTTTGCCGGAGCTTG	87924.5	61927	16.843	14.9883
hsa_circRNA_103710	1.68358	1.68358	0.75153	up	ASCRP3005573	hsa_circ_0001434	circBase	chr4	-	106345352	106377902	exonic	NM_006903	PPA2	CGAATGATCCTGAAGCCTCAAAGTTTCATGAGAATGTAACTGGTCACTACATTTCCCCCT	215	169	7.96035	7.20882
hsa_circRNA_404508	2.16119	2.16119	1.11183	up	ASCRP3005580		25070500	chr1	-	48850980	48869554	exonic	NM_019073	SPATA6	CGACCCAAGGATTATAAGGGAAATGCTCCAAGGCTGGAATTTTCTACGACTTCAGTGATT	174	98	7.58447	6.47265
hsa_circRNA_101389	2.04384	2.04384	1.03128	up	ASCRP3005581	hsa_circ_0032446	circBase	chr14	+	71502781	71518729	exonic	NM_014982	PCNX	CGACCTGTGAAATTCTGGGAGAGAGACTATAAAGTGAGCGATTACAGTCTGACCTGGTAG	104	61.5	6.75402	5.72274
hsa_circRNA_102746	5.29656	5.29656	2.40506	up	ASCRP3005583	hsa_circ_0054971	circBase	chr2	+	65228581	65237897	exonic	NM_003038	SLC1A4	CGACGATGGTGCTGGTGTCCTGGATTATGTGAAACCTGTTTCCCTCCAATCTTGTGGTTG	34004.5	20934	15.8204	13.4153
hsa_circRNA_101481	1.50671	1.50671	0.591403	up	ASCRP3005588	hsa_circ_0004942	circBase	chr15	-	41036244	41037457	exonic	NM_018145	RMDN3	CGAGAAGAAGTCATATGCCCTAGATGTTACACAACAGCCAATGCGGAGTCTGACAATGAG	380	383	8.87766	8.28626
hsa_circRNA_406183	1.74416	1.74416	0.802534	up	ASCRP3005593		25070500	chr22	-	31859666	31867903	exonic	NM_019843	EIF4ENIF1	CGAGAGAGGGACTTCAAGGACAAGCGTTTCAGGGAAGAACTCTTGGATATAAAAGAACTC	69	51	6.11759	5.31505
hsa_circRNA_104533	5.35167	5.35167	2.41999	up	ASCRP3005595	hsa_circ_0083092	circBase	chr7	+	155471301	155473602	exonic	NM_053043	RBM33	CGAGATCAATGAACCTTTAGATGAATTTACAAATCAGTCGGATTTGTCAGATGAAGAGCT	2769	1135.5	12.0506	9.6306
hsa_circRNA_000944	1.84934	1.84934	0.887008	up	ASCRP3005600	hsa_circ_0000944	circBase	chr19	+	47767859	47768203	exonic	NM_015603	CCDC9	CGAGCGGCAGGAGTGGGAGGAGCGGCGCAGGCAGAACATTGAGAAGATGAATGAGGAGAT	281	207.5	8.38234	7.49533
hsa_circRNA_405646	2.08475	2.08475	1.05988	up	ASCRP3005603		25070500	chr17	+	81042813	81043199	exonic	NM_001004431	METRNL	CGAGCTGTCTGCGGGCTGACGCACGAGGCACACAGGAAGGAGGTGGAGCAGGTGTATCTG	188	111	7.71894	6.65907
hsa_circRNA_102747	2.75127	2.75127	1.4601	up	ASCRP3005613	hsa_circ_0008529	circBase	chr2	+	65473657	65492309	exonic	NM_005722	ACTR2	CGAGTTTTGAAGGGTGATGTGGAAAAACTTTCTGATCTTATGGTTGGTGATGAGGCAAGT	1565.5	1201	11.1539	9.69381
hsa_circRNA_000926	2.37444	2.37444	1.24759	up	ASCRP3005614	hsa_circ_0001022	circBase	chr2	+	65473318	65492309	sense overlapping	NM_005722	ACTR2	CGAGTTTTGAAGGGTGATGTGGAAAAACTTTCTGCCTTATTTTTTGAACAATTGAGCAAA	1302	1131	10.8764	9.62878
hsa_circRNA_089074	1.62505	1.62505	0.700484	up	ASCRP3005618	hsa_circ_0089074	circBase	chr9	-	132671168	132720832	exonic	NM_015033	FNBP1	CGATGAGTTAAATAAAGAAATTCAGAAGGAGATGGATCAAAGAACTTTCACGATGGCCGT	56	42	5.76646	5.06598
hsa_circRNA_018343	3.38245	3.38245	1.75807	up	ASCRP3005629	hsa_circ_0018343	circBase	chr10	-	51123962	51364771	exonic	NM_003631	PARG	CGATTTCTGGGATAAGTTTTCAAACAAAAAACTATTACCAGTTGGATGGACACTGAAGGA	143	52	7.21125	5.45318
hsa_circRNA_103129	2.96617	2.96617	1.5686	up	ASCRP3005631	hsa_circ_0061721	circBase	chr21	-	40590077	40590586	exonic	NM_018963	BRWD1	CGATTTTACAGTTGATCCACCTGAAGAATTAGGAGCTAGTATTTCTGTCACAACAGATGA	322	146.5	8.60199	7.03339
hsa_circRNA_103656	1.66166	1.66166	0.732629	up	ASCRP3005640	hsa_circ_0004148	circBase	chr4	-	73984404	73991029	exonic	NM_032217	ANKRD17	CGCAAGATAACTCCTCTTATGGCAGCATTTAGAAAGACTGAGAGTAATCATGACACGGCA	248.5	201	8.18021	7.44758
hsa_circRNA_001225	1.68178	1.68178	0.749986	up	ASCRP3005648	hsa_circ_0000305	circBase	chr11	-	47540449	47541488	intronic	ENST00000310513	CELF1	CGCATGAGTGCCCGTGTGAGTGATTTGAAGGATGTGACAGATGATTTAAGTGGGTATTTA	230	180	8.07245	7.32247
hsa_circRNA_100124	3.40643	3.40643	1.76826	up	ASCRP3005649	hsa_circ_0000039	circBase	chr1	+	29068914	29070498	exonic	NM_016258	YTHDF2	CGCCAAGAGGAAGAAGAAAGTGTTAAAAAGAATAATGCATATACTGCCATGTCAGATTCC	366	149.5	8.82555	7.05729
hsa_circRNA_103649	7.04342	7.04342	2.81628	up	ASCRP3005660	hsa_circ_0001414	circBase	chr4	+	56277780	56284152	exonic	NM_018475	TMEM165	CGCTCTCAACTAACTACAATTGTATTGGCAGCTAGAGAGAAAATATTTACACCAGCAGCT	306.5	60	8.52184	5.70556
hsa_circRNA_001735	2.15347	2.15347	1.10666	up	ASCRP3005668	hsa_circ_0001735	circBase	chr7	+	102038066	102045130	exonic	NM_024653	PRKRIP1	CGGAAGAAGCGGACAAAGCAGTTCCAATTCCAGAGAAAATGAGTGAATGGGCACCTCGAC	205.5	121	7.83879	6.73213
hsa_circRNA_060455	1.66059	1.66059	0.731698	up	ASCRP3005670	hsa_circ_0060455	circBase	chr20	+	42315491	42320959	exonic	NM_002466	MYBL2	CGGAAGGCCAGGTCATCGAGCTGGTTAAGAAGTATGGCACAAAGCAGTGGACACTGATTG	108	79	6.82572	6.09402
hsa_circRNA_032394	1.6133	1.6133	0.690014	up	ASCRP3005700	hsa_circ_0032394	circBase	chr14	+	71435737	71462642	exonic	NM_014982	PCNX	CGGTAGCAGTTTGCACGATGAACTTGGAGATACAGACACTGCTAAGACTTCTGATGATAT	78	61.5	6.33199	5.64198
hsa_circRNA_006807	1.99853	1.99853	0.998942	up	ASCRP3005701	hsa_circ_0006807	circBase	chr15	-	65792943	65804902	exonic	NM_017743	DPP8	CGGTAGTGGAATTTATCACGTAAAAGATGGAGGGCCACAAGGATTTACGGAAAATGCAAC	76.5	48	6.34979	5.35085
hsa_circRNA_002988	1.99424	1.99424	0.995836	up	ASCRP3005704	hsa_circ_0002988	circBase	chr16	+	11214471	11220003	exonic	NM_015226	CLEC16A	CGGTGGACAAGGTGCCAGATAACAGCGACTTGATTGCATGTACAGTGATCACCAAGGATG	139	85.5	7.233	6.23716
hsa_circRNA_100287	1.83762	1.83762	0.877835	up	ASCRP3005750	hsa_circ_0013269	circBase	chr1	+	99150440	99164461	exonic	NM_015976	SNX7	CGTGCTTTATAGTGAAATGTTAATGGATGCCTCATTGATGGACATGAACTCCTTCAGCCC	112.5	75	6.92626	6.04843
hsa_circRNA_102810	1.66874	1.66874	0.738763	up	ASCRP3005751	hsa_circ_0056285	circBase	chr2	+	121036193	121047333	exonic	NM_002881	RALB	CGTGGACAAGCTCTTCAGTGGGTCATCTGTGTGTCACAGCCTCAGAAGACCAGCGAGATG	228	181.5	8.07245	7.33369
hsa_circRNA_103372	2.16434	2.16434	1.11393	up	ASCRP3005758	hsa_circ_0003748	circBase	chr3	-	48726970	48728915	exonic	NM_016291	IP6K2	CGTGTGTGTGGCATGCAGCCATAAGTTAGAAGAAGAATTTGAGTGGCTAAAGAAATCTGA	453.5	318	9.1518	8.03788
hsa_circRNA_102389	2.25525	2.25525	1.17329	up	ASCRP3005771	hsa_circ_0001993	circBase	chr18	+	74561481	74583781	exonic	NM_007345	ZNF236	CGTTTCAAAAGCCAAGCCAGTTAACGCGACACATTAGGATACACACAGATGGAGTTTTAA	475	321	9.2255	8.05221
hsa_circRNA_102433	2.88949	2.88949	1.53081	up	ASCRP3005782	hsa_circ_0006382	circBase	chr19	+	8520288	8528570	exonic	NM_005968	HNRNPM	CTAAACAAGCATAGTCTGAGCGGAAGACCACTGAAAGTCAAAGAATGAAGGAGAACGACC	224	101	8.01156	6.48075
hsa_circRNA_001612	2.19336	2.19336	1.13314	up	ASCRP3005786	hsa_circ_0001844	circBase	chr9	+	33293677	33295425	sense overlapping	NM_002504	NFX1	CTAAAGAATGTGGAAACGCACACAGGGACTGAATTGACTGTACCAAGAAGCATCTTCTGG	79	47	6.34979	5.21664
hsa_circRNA_002178	2.0215	2.0215	1.01543	up	ASCRP3005796	hsa_circ_0000519	circBase	chr14	-	20811436	20811534	sense overlapping	NR_002312	RPPH1	CTAACAGGGCTCTCCCTGAGCTTCGGGGAGCTGAGTGCGTCCTGTCACTCCACTCCCATG	10841	17142	14.113	13.0975
hsa_circRNA_001846	2.15851	2.15851	1.11004	up	ASCRP3005797	hsa_circ_0000520	circBase	chr14	-	20811436	20811559	sense overlapping	NR_002312	RPPH1	CTAACAGGGCTCTCCCTGAGCTTCGGGGAGGGAAGCTCATCAGTGGGGCCACGAGCTGAG	20934	31629	15.1338	14.0238
hsa_circRNA_001058	2.29565	2.29565	1.1989	up	ASCRP3005816	hsa_circ_0000538	circBase	chr14	+	53174429	53174754	intronic	ENST00000445930	PSMC6	CTAAGTGTCAGGGTACGGCCGCGGAGCTTAAGAGAGAAGTGTTCCAGTTGTCATAATAAC	117	62	6.9851	5.7862
hsa_circRNA_404996	2.13797	2.13797	1.09624	up	ASCRP3005817		25070500	chr12	-	42711141	42717906	exonic	NM_033114	ZCRB1	CTAAGTGTTATGAATGTGGGAAATGAGTGGTGGATTGGCTCCAAGTAAGAGCACAGTGTA	331.5	216	8.64745	7.55121
hsa_circRNA_022764	1.9087	1.9087	0.932589	up	ASCRP3005818	hsa_circ_0022764	circBase	chr11	+	64876751	64879180	sense overlapping	NM_013265	VPS51	CTAATAAACATGTGTGGCCTCCTCGGTGAGTTCTGCAGTCAGGGTGTCCGTGAGGGCCTC	1281	1419.5	10.8442	9.91158
hsa_circRNA_092368	1.89573	1.89573	0.92275	up	ASCRP3005822	hsa_circ_0000094	circBase	chr1	-	95364926	95365046	sense overlapping	NM_001839	CNN3	CTAATAAAGGAGCCAGCCAGGCAGGTATGACAGCTTACGGGACTAGGAGGCATCTTTATG	111	73	6.88414	5.96139
hsa_circRNA_104638	1.8055	1.8055	0.852402	up	ASCRP3005824	hsa_circ_0084666	circBase	chr8	+	68015271	68018210	exonic	NM_024790	CSPP1	CTAATCAAGATACCTGTAGTCCTTTTGCAGGGATGCTCTTTGGATGCACAGGAACAAACG	202	144.5	7.84743	6.99503
hsa_circRNA_072378	1.70648	1.70648	0.771027	up	ASCRP3005833	hsa_circ_0072378	circBase	chr5	+	43122140	43123412	exonic	NM_003432	ZNF131	CTACAAATTCTTTCAGGAGTTTACCCAAGAACCATTGGTGGAGATAGAAGAGCAGCCCGA	127	85.5	7.02719	6.25616
hsa_circRNA_101461	1.63728	1.63728	0.7113	up	ASCRP3005835	hsa_circ_0034072	circBase	chr15	+	22940727	22947086	exonic	NM_014608	CYFIP1	CTACAACTACACCAGCGAGGAGAAGTTTGCCCTAGTGGAGATGGACGTGCACATCCTCCG	143	106	7.28017	6.56887
hsa_circRNA_100094	2.29062	2.29062	1.19574	up	ASCRP3005846	hsa_circ_0010735	circBase	chr1	-	22188249	22188608	exonic	NM_005529	HSPG2	CTACACTGGCCAGTACTGTGAGCACAATGCCAGCACAACGCCGCAGGGGAGTTCTGCGAG	163	88	7.49833	6.30259
hsa_circRNA_103930	2.36796	2.36796	1.24364	up	ASCRP3005848	hsa_circ_0007726	circBase	chr5	+	126140467	126147590	exonic	NM_005573	LMNB1	CTACAGAAAGAGCTATGCTAAGAAGGAATCTGATCTTAATGGCGCCCAGATCAAGCTTCG	192	102	7.76029	6.51664
hsa_circRNA_100218	1.53751	1.53751	0.620596	up	ASCRP3005849	hsa_circ_0012406	circBase	chr1	-	51121113	51171563	exonic	NM_007051	FAF1	CTACAGACGACTCATGCCCTGCAGGAGTCATTAAATCAAAACTTCATGCTGATCATCACC	91	71	6.62476	6.00416
hsa_circRNA_082547	5.6949	5.6949	2.50967	up	ASCRP3005854	hsa_circ_0082547	circBase	chr7	-	135611502	135636378	exonic	NM_145808	MTPN	CTACAGCTAAGGAGAAGATGTCAACCGGACACTAGAAGGTGGAAGGAAACCTCTTCATTA	328	79	8.63503	6.12536
hsa_circRNA_103455	3.08616	3.08616	1.62581	up	ASCRP3005856	hsa_circ_0001333	circBase	chr3	-	125032151	125050082	exonic	NM_021964	ZNF148	CTACAGTATGCACTTAATGTCCCTGATAGAGGGAGGAATCAGCAGCTTGGAAATTCAAGC	2036	1449	11.5582	9.9324
hsa_circRNA_013856	1.54163	1.54163	0.62446	up	ASCRP3005863	hsa_circ_0013856	circBase	chr1	-	144946624	144952689	exonic	NM_014644	PDE4DIP	CTACATCTGTTGGAGGAGCCAACTAGCATGGAAGTGCAGGGCTGATGTGGAGAATCTCAA	57	44	5.76646	5.142
hsa_circRNA_100143	2.22219	2.22219	1.15199	up	ASCRP3005897	hsa_circ_0007231	circBase	chr1	+	32502510	32504220	exonic	NM_006559	KHDRBS1	CTACGAAGGCTATTACAGCCAGAGTCAAGGGATATGATGGATGATATCTGTCAGGAGCAA	258	154	8.23211	7.08012
hsa_circRNA_103820	1.54973	1.54973	0.632017	up	ASCRP3005903	hsa_circ_0072309	circBase	chr5	-	38523520	38530768	exonic	NM_002310	LIFR	CTACGTAAAGAGAGTATGGAGCTCGTAAAATTAGACTGACTGCATTGCACAGATGATGGA	52.5	35.5	5.51759	4.88557
hsa_circRNA_100879	1.5315	1.5315	0.614942	up	ASCRP3005916	hsa_circ_0023412	circBase	chr11	+	71706495	71706597	exonic	NM_018320	RNF121	CTACTGCAAAGAGAAGGTAGACCTCAAGAGGATGTTCAGCAATCCCTTCCACGAGTTCTG	266.5	238	8.28337	7.66842
hsa_circRNA_008129	1.81811	1.81811	0.862437	up	ASCRP3005933	hsa_circ_0008129	circBase	chr1	+	76205664	76216231	exonic	NM_000016	ACADM	CTACTTGTAGAGGCTTATTGTGTAACAGAACCTGGAGCAGGCTCTGATGTAGCTGGTATA	87	54.5	6.41886	5.55642
hsa_circRNA_001591	11.0107	11.0107	3.46084	up	ASCRP3005935	hsa_circ_0001591	circBase	chr6	+	27100875	27114932	sense overlapping	NM_003495	HIST1H4I	CTACTTTCAGTAAGTTGTGACCAGTATGTCTGGACGTGGCAAGCAAGGCGGCAAAGCCCG	1651	255	11.2298	7.76899
hsa_circRNA_000457	2.31884	2.31884	1.2134	up	ASCRP3005945	hsa_circ_0000457	circBase	chr12	+	123465675	123467085	exonic	NM_016638	ARL6IP4	CTAGAGGAAATCGTAACCAAAGAACGACACAGAGAGATCAACAAGCCCGCGGCGCCATGG	194	108	7.79926	6.58586
hsa_circRNA_403282	2.12436	2.12436	1.08703	up	ASCRP3005946		25242744	chr4	-	189022209	189026744	exonic	uc003izl.2	TRIML2	CTAGAGGAGATGTTCCAGGAAATGCTACAGCAGGCAGCTGCCAGAAATTTGTTGGATTTG	114	66	6.9151	5.82807
hsa_circRNA_400070	1.85831	1.85831	0.893991	up	ASCRP3005948	hsa_circ_0092299	circBase	chr22	+	35817493	35819173	intronic	ENST00000216122	MCM5	CTAGAGGCTGTCTCTGTCCAAGAACTCCCATTGTCCCAGTCCCTGGCTCGGAGCTCTGTG	5150	8358	13.0975	12.2036
hsa_circRNA_061800	3.38572	3.38572	1.75946	up	ASCRP3005951	hsa_circ_0061800	circBase	chr21	+	42824547	42831141	exonic	NM_002462	MX1	CTAGCAGACATCCAAAATTGAAGACATTAGAGCAGAACAAGAGAGAGAAGGTGAGAAGCT	116	45	6.94175	5.18229
hsa_circRNA_021866	1.69402	1.69402	0.760451	up	ASCRP3005972	hsa_circ_0021866	circBase	chr11	-	46567153	46567326	exonic	NM_017749	AMBRA1	CTAGTGAGATGGAACGGGTCCGGGTGGCAGTGAAAGCTGGTTCACAGATAGCAACAATGC	204.5	156.5	7.87612	7.11567
hsa_circRNA_100884	4.3618	4.3618	2.12492	up	ASCRP3005973	hsa_circ_0000339	circBase	chr11	-	73418464	73429763	exonic	NM_198896	RAB6A	CTAGTGCAAAAGCTGGATACAATGTAAAGCAGGTACGATTGCAATTATGGGACACAGCAG	585	195	9.54749	7.42257
hsa_circRNA_100713	2.09655	2.09655	1.06802	up	ASCRP3005979	hsa_circ_0008915	circBase	chr10	+	126631025	126655350	exonic	uc010qug.2	ZRANB1	CTATACGTTTTCAGAGGCAGGATATGCTAGCAATATTGCTTACAGAGCTTCCTGCCTGAC	83	51	6.41886	5.35085
hsa_circRNA_103641	1.93388	1.93388	0.951501	up	ASCRP3005983	hsa_circ_0069738	circBase	chr4	+	54248444	54250043	exonic	NM_030917	FIP1L1	CTATAGGAGACATTAAAACGGGAGCACCACAGTATGGTGCTAATCCTCCATCTGGAATTG	168	106.5	7.52794	6.57644
hsa_circRNA_104767	6.35204	6.35204	2.66722	up	ASCRP3005990	hsa_circ_0086736	circBase	chr9	-	33996220	33998862	exonic	NM_018449	UBAP2	CTATCAATATATTGCTGGAAGGGAATTCAGACACAGCAACAGCTGAACAGATGCGTCTCG	243	53.5	8.16897	5.50175
hsa_circRNA_001722	1.63456	1.63456	0.708902	up	ASCRP3005993	hsa_circ_0001722	circBase	chr7	+	90376995	90419967	exonic	NM_012395	CDK14	CTATCAGGGAAGCCAACAAGTCCCAAATTTGGAAAAGCTGACTCATATGAAAAGCTGGAA	122	89	6.99078	6.28188
hsa_circRNA_066942	1.70147	1.70147	0.766784	up	ASCRP3005997	hsa_circ_0066942	circBase	chr3	-	121190836	121192334	exonic	NM_199420	POLQ	CTATCCTGTATCACAGTCGCACACTGCTACAGGTTTTATTTTTGGAATTGAAGTTGCCCC	78.5	55.5	6.34979	5.583
hsa_circRNA_104562	1.83885	1.83885	0.878806	up	ASCRP3005998	hsa_circ_0083439	circBase	chr8	-	17532694	17542051	exonic	NM_020749	MTUS1	CTATCTCAAGAACTTGTTAACCTCCGGGGAGAGCTAGTTGAAAAGAGCAGGCAAAAGAAT	77.5	53	6.33199	5.45318
hsa_circRNA_101857	1.57151	1.57151	0.652155	up	ASCRP3006002	hsa_circ_0040148	circBase	chr16	+	70178323	70180131	exonic	NM_017990	PDPR	CTATGACTCCAGACCACTTCCCAAGCCTCTTTTGCAAGTTTCTTCATGATCTCTCCAACC	2021.5	3151	11.5469	10.8948
hsa_circRNA_403893	2.03503	2.03503	1.02505	up	ASCRP3006010		25242744	chr7	+	104702610	104722244	exonic	NM_018682	KMT2E	CTATGGAAATTGACCAGAATCCGTAGAAGCTAGCCCTGTGGTAGTTGAGAAATCCAACAG	160	92.5	7.41625	6.3912
hsa_circRNA_100660	2.4851	2.4851	1.3133	up	ASCRP3006017	hsa_circ_0019390	circBase	chr10	+	99967857	99969656	exonic	NM_014472	R3HCC1L	CTATGTTTAACGATGATGGTGACTGCCTGGATCCACGTCTTCTACAAGAGATTGTGGTGG	407	240	8.99452	7.68122
hsa_circRNA_087903	16.2839	16.2839	4.02538	up	ASCRP3006018	hsa_circ_0087903	circBase	chr9	-	111800296	111853435	exonic	NM_032012	TMEM245	CTATGTTTGGCATCAATATTGTCTTCATACCATCAGAAGCAGTGGACAGGGGAGAATCCG	4254	560	12.7738	8.74839
hsa_circRNA_007698	1.82572	1.82572	0.868463	up	ASCRP3006025	hsa_circ_0007698	circBase	chr9	-	86276691	86284242	sense overlapping	NM_013438	UBQLN1	CTATTGAAAGGTTACTGGGCTCCCAGCCATCATAGCAGCATTTCTCTAGTATGTTCAACA	776.5	757	9.97763	9.10917
hsa_circRNA_405241	1.51032	1.51032	0.594856	up	ASCRP3006030		25070500	chr14	+	60733932	60735153	exonic	ENST00000525399	PPM1A	CTATTTGTGAGGGATAAGAGTTGGTGTCCTTGTTCTTTTTTCTTTCCTGGGAATTGTTCT	817.5	998	10.0575	9.46262
hsa_circRNA_000186	1.82607	1.82607	0.868743	up	ASCRP3006033	hsa_circ_0000186	circBase	chr1	+	222803446	222803648	intronic	ENST00000344507	MIA3	CTATTTTGTCAGCGCAGCAGGAGAGCCTGCCCTATAATATGGAAAAAGTCCTAGATAAGG	556	497.5	9.47027	8.60153
hsa_circRNA_403001	3.90799	3.90799	1.96643	up	ASCRP3006034		25242744	chr3	+	155611306	155629068	exonic	NM_003875	GMPS	CTCAAAAAGCTTGGAATTCAGGTCAAAGCTGGAGAATGCTGGAGGAGACCTTAAGGATGG	357	123	8.76486	6.79844
hsa_circRNA_100278	2.89185	2.89185	1.53199	up	ASCRP3006064	hsa_circ_0013181	circBase	chr1	+	93300335	93303190	exonic	NM_000969	RPL5	CTCAATACATAAAGAACAGCGTAACTCCAGACATGATTGCTTATGCCCGTATAGAGGGGG	281.5	128.5	8.39847	6.86647
hsa_circRNA_406773	2.28127	2.28127	1.18983	up	ASCRP3006076		25070500	chr6	-	39893421	39895194	exonic	NM_001075098	MOCS1	CTCACAGGTGGAGAGCCGCTTATCCGGCCGGACGTGGTGGACATTGTGGGAGGTGTCCAG	184.5	103	7.70648	6.51664
hsa_circRNA_405600	1.71258	1.71258	0.776167	up	ASCRP3006088		25070500	chr17	+	46925425	46928990	exonic	NM_005831	CALCOCO2	CTCAGAAAATGAGAAGATGGGAATCAGAGTGGATCAGCTTCAGGTGGGGTGGAAGACAAC	94	67	6.59148	5.81532
hsa_circRNA_074719	1.84143	1.84143	0.880828	up	ASCRP3006093	hsa_circ_0074719	circBase	chr5	+	154244751	154252211	exonic	NM_004779	CNOT8	CTCAGACTCACTGCTGACAGGAATGGCTTTCTTTAGGATGAAAGAGGACACAGAATTTCC	1002	1021	10.3713	9.49047
hsa_circRNA_037767	1.62484	1.62484	0.700295	up	ASCRP3006104	hsa_circ_0037767	circBase	chr16	-	4940184	4951090	exonic	NM_002705	PPL	CTCAGCCAGATGGAGACCAAGCTGAAGAACCAGAAGGACAAGCTGAACAACCAGAGCTTT	59	44.5	5.94099	5.24069
hsa_circRNA_104783	1.6955	1.6955	0.761714	up	ASCRP3006141	hsa_circ_0087072	circBase	chr9	+	37495165	37498221	exonic	NM_022490	POLR1E	CTCATCAAATTTCGAGCTCATAGGGTAGTTAAGCGGAAAACTCTGGTCAGCGATGCTATC	198	151.5	7.83248	7.07076
hsa_circRNA_069891	1.57836	1.57836	0.658422	up	ASCRP3006142	hsa_circ_0069891	circBase	chr4	-	68506868	68510496	exonic	NM_018227	UBA6	CTCATCACATACAGGTAGGGTGTGGAGCCATAGGCTGTGAAATGTTGAAAAATTTTGCTT	58.5	45	5.84071	5.18229
hsa_circRNA_101327	2.62247	2.62247	1.39093	up	ASCRP3006154	hsa_circ_0031361	circBase	chr14	-	24687338	24687637	exonic	NM_006156	NEDD8	CTCATCTACAGTGGCAAGCAGATACGCTGACCGGAAAGGAGATTGAGATTGACATTGAAC	108	53	6.87264	5.48171
hsa_circRNA_103881	2.35331	2.35331	1.23469	up	ASCRP3006156	hsa_circ_0072876	circBase	chr5	-	70493472	70500177	exonic	uc010iyn.3	GUSBP9	CTCATCTGGAATTTTGCCGATTTCATGACTAACCAGTGATGGTGATTGCTCACACCAAAG	1065.5	834	10.4729	9.23825
hsa_circRNA_103871	2.57567	2.57567	1.36495	up	ASCRP3006157	hsa_circ_0004837	circBase	chr5	+	69206201	69216694	exonic	uc011crf.1	SMA4	CTCATCTGGAATTTTGCCGATTTCATGACTAACCAGTGGCTGGTGAATTACCAGATCTCC	1143	837	10.6059	9.24093
hsa_circRNA_006727	2.23581	2.23581	1.16079	up	ASCRP3006158	hsa_circ_0006727	circBase	chrX	+	118544152	118560317	exonic	uc004erc.2	SLC25A43	CTCATCTGTTTTGAGGGTGCTCTCCCGTTCTCTGCTGGCTCCCTTCTTGTTTACATGAAC	22881	36548	15.3772	14.2164
hsa_circRNA_404918	2.1305	2.1305	1.0912	up	ASCRP3006162		25070500	chr11	-	89165951	89185059	exonic	NM_001291926	NOX4	CTCATGATCACAGCCTCTACATATGCAATAAGGATTGTGTCTAAGCAGAGCCTCAGCATC	156.5	90	7.43877	6.34757
hsa_circRNA_101153	2.17729	2.17729	1.12254	up	ASCRP3006167	hsa_circ_0028299	circBase	chr12	+	112171726	112171872	exonic	NM_025247	ACAD10	CTCATTACCTGCCATCCAGTTTTCCCGTGCTGAGAGGCTCGACAACCTGGTGTTTCATCC	6404	9033	13.4254	12.3028
hsa_circRNA_403988	1.67889	1.67889	0.747509	up	ASCRP3006178		25242744	chr8	+	10159043	10177499	exonic	NM_012331	MSRA	CTCCAAAGAGAACTACCAAAAGAAAAAACTGGCCATGCAGAAGTCGTCCGAGTGGTGTAC	108	79	6.84153	6.09402
hsa_circRNA_405576	1.61135	1.61135	0.688274	up	ASCRP3006183		25070500	chr17	+	37866065	37872192	exonic	NM_004448	ERBB2	CTCCACACTGCCAACCGGCCAGAGGACGAGTGTGGCCACCCCTGTTCTCCGATGTGTAAG	6748	13197	13.4751	12.7868
hsa_circRNA_102533	1.86433	1.86433	0.89866	up	ASCRP3006186	hsa_circ_0006186	circBase	chr19	+	34942885	34957919	exonic	NM_005499	UBA2	CTCCACCTCCACAGGAGAAGAAACGAATGCATCAGATCAACAGAATGAACCCCAGTTAGG	483.5	409	9.26224	8.36358
hsa_circRNA_102410	3.22005	3.22005	1.68708	up	ASCRP3006193	hsa_circ_0048467	circBase	chr19	+	3425103	3449137	exonic	NM_005597	NFIC	CTCCAGCTTCACCCAGCACCACCGGCCCGTCATCGCCGTGCACAGCGATGCAGAGCAAAG	30999.5	32314	15.7353	14.0483
hsa_circRNA_008554	1.58789	1.58789	0.667108	up	ASCRP3006199	hsa_circ_0008554	circBase	chr19	-	11289020	11289396	exonic	NM_015493	KANK2	CTCCAGTTCGTGGGGGTCAACGGCGGGCCTCCCAGAAGTTCCTGCCGAATCGTCTTCGTC	1619.5	2279	11.2032	10.5361
hsa_circRNA_104031	1.73713	1.73713	0.796708	up	ASCRP3006238	hsa_circ_0002051	circBase	chr5	+	179136873	179147561	exonic	NM_001746	CANX	CTCCTATGATTGACAATCCCAGTTACCAGGATCAGTTCCATGACAAGACCCCTTATACGA	276	218	8.35176	7.55505
hsa_circRNA_102185	3.13	3.13	1.64616	up	ASCRP3006256	hsa_circ_0000798	circBase	chr17	+	65941524	65944422	exonic	NM_004459	BPTF	CTCCTGGACAAGGATCTGCAAATTGAAGTGCAGGTACAGGTGAACAAAGGCAGAGTAAAC	91	38	6.59148	4.94532
hsa_circRNA_102913	4.09517	4.09517	2.03392	up	ASCRP3006269	hsa_circ_0058058	circBase	chr2	+	216177220	216190861	exonic	NM_004044	ATIC	CTCCTTGGAGACTAGACGCCAGTTAGCCTTGAAGCCTTATTTAGTGTCTCTGACAAAACC	1246.5	554	10.7697	8.73576
hsa_circRNA_000897	2.08701	2.08701	1.06144	up	ASCRP3006277	hsa_circ_0000897	circBase	chr19	+	13054580	13054850	sense overlapping	NM_004343	CALR	CTCGAGAACTTTCATTTTTTTCCAGGCTGGTTCGGATTTGGGGAGGAAGAAGACAAGAAA	201	123	7.84194	6.78051
hsa_circRNA_102409	1.83434	1.83434	0.875261	up	ASCRP3006287	hsa_circ_0006392	circBase	chr19	+	3425103	3435205	exonic	NM_005597	NFIC	CTCGCCCACGAGTAGCAGCCGCAACTGGACGGAGGACATGGAAGGAGATGCAGAGCAAAG	308.5	232	8.51051	7.63525
hsa_circRNA_001420	1.55946	1.55946	0.641046	up	ASCRP3006300	hsa_circ_0001444	circBase	chr4	-	141676910	141676996	intronic	ENST00000442267	TBC1D9	CTCGTTGTATGCGAGGCATCGAGAGTCGTGATGTTCAGGCTCGGGAGACGCCGCCCGGTC	119	89	6.97079	6.32975
hsa_circRNA_101956	1.59365	1.59365	0.672333	up	ASCRP3006310	hsa_circ_0041551	circBase	chr17	-	4145550	4145743	exonic	NM_016376	ANKFY1	CTCTACGAGCAGGAGCAGTACAGAGGAGGTGGCCAAGTTGGAGAAGCACTTGATGCTTCT	121	90	7.00208	6.32975
hsa_circRNA_404606	1.55365	1.55365	0.635659	up	ASCRP3006360		25070500	chr1	+	168260397	168269721	exonic	NM_005149	TBX19	CTCTGAGAGCCAGCATGTGACCTATTCTCACTACGGATGTTTCCAGTCCTAAAGATTAGT	444.5	451.5	9.12525	8.48959
hsa_circRNA_003434	1.97863	1.97863	0.984505	up	ASCRP3006367	hsa_circ_0003434	circBase	chr17	-	43552465	43555513	exonic	NM_014798	PLEKHM1	CTCTGCAAGAGTCATCAAGAAGAAGCTGGTGGGATCCGTGAAGGCCTTGCAGAAGCAGTA	166	101	7.4853	6.5008
hsa_circRNA_103476	2.5314	2.5314	1.33993	up	ASCRP3006410	hsa_circ_0003633	circBase	chr3	-	133894452	133914026	exonic	NM_002958	RYK	CTCTTGAAAGTCTGGTTAATAACGAGTTCTCTAGCGCTAGTGATGTGCATTAGTGCCAGC	309	166.5	8.53405	7.19412
hsa_circRNA_088846	1.59557	1.59557	0.67407	up	ASCRP3006414	hsa_circ_0088846	circBase	chr9	+	131362358	131366696	exonic	NM_003127	SPTAN1	CTCTTGGGCAGCGCCCATGAAGTACAGAGGTTCCACAGGATGAAACTGATTCCAAGACAG	59	44	5.85636	5.18229
hsa_circRNA_100382	1.55243	1.55243	0.634527	up	ASCRP3006419	hsa_circ_0007277	circBase	chr1	+	168032858	168037701	exonic	NM_018442	DCAF6	CTCTTTCATGTTGAGGATGTTGGCTTCACTTAATCATATCCGAGCTGACGCTCTGCTGTT	180	147	7.66309	7.02857
hsa_circRNA_102439	3.10032	3.10032	1.63242	up	ASCRP3006434	hsa_circ_0049224	circBase	chr19	-	10286215	10288043	exonic	NM_001379	DNMT1	CTGAAAGAGCCAAATCGGATGAGTCCATCAAGGAAGAAGACAAAGACCAGCTGAACCTTC	200	84	7.85758	6.22516
hsa_circRNA_101860	1.63825	1.63825	0.712156	up	ASCRP3006435	hsa_circ_0003438	circBase	chr16	-	70294946	70296427	exonic	NM_001605	AARS	CTGAAAGTGGGGGATCAGGTCTGGCTGTTTATTGATGAGTATTTGAGAACACAGTGGCTA	264	220	8.28626	7.5741
hsa_circRNA_102252	1.83374	1.83374	0.874787	up	ASCRP3006453	hsa_circ_0046466	circBase	chr17	+	80721840	80828256	exonic	NM_005993	TBCD	CTGAAGCCCTTTGTGACTGCAATCTCGAGAATGGATGATGAACTTGTTGTTGGACATAGT	490.5	427	9.28496	8.41018
hsa_circRNA_100095	2.03963	2.03963	1.02831	up	ASCRP3006460	hsa_circ_0005576	circBase	chr1	+	22404921	22413359	exonic	NM_001791	CDC42	CTGAAGGCTGTCAAGTATGTGGAGTGTTCTGCACTTACACAGGTCATCATCAGATTTGAA	159.5	97	7.46809	6.43979
hsa_circRNA_014772	1.50614	1.50614	0.590856	up	ASCRP3006467	hsa_circ_0014772	circBase	chr1	-	156638555	156647189	exonic	NM_006617	NES	CTGAATAAAGTAATGCCTCCGCTTCAAGCTACTCCCACCCCGCCCCGCCCCGTCATTGTC	10532	22124	14.1026	13.5118
hsa_circRNA_007577	1.57069	1.57069	0.6514	up	ASCRP3006483	hsa_circ_0007577	circBase	chr6	+	4891946	4937971	exonic	NM_004824	CDYL	CTGACAGATGACAGGAAAAGAGAAAGCACTAAAATGGCAGAAGCTATCAGGTTGAAAGGA	70	55	6.18854	5.53714
hsa_circRNA_002165	1.67856	1.67856	0.747222	up	ASCRP3006488	hsa_circ_0002165	circBase	chr6	-	35825037	35840505	exonic	NM_003137	SRPK1	CTGACATTTGGAGCACGGCATGCATGGTGTTACAGGGTCTTGATTATTTACATACCAAGT	58	39	5.73294	4.98572
hsa_circRNA_407312	1.68816	1.68816	0.755449	up	ASCRP3006490		25070500	chrX	+	100786630	100786999	exonic	NR_045861	ARMCX4	CTGACCAAGGAACTCATTTAATGATTTTAGCATCGATATTATGGAAGCTATGCCTGGACT	87	64	6.57076	5.81532
hsa_circRNA_100433	1.82802	1.82802	0.870285	up	ASCRP3006497	hsa_circ_0003600	circBase	chr1	+	204082042	204086835	exonic	NM_005686	SOX13	CTGACTCCCAGCTGGCCTTACCCATTCAGCCCATTCCCTGCAAACCAGGATGTCCATGAG	5643	9323.5	13.2094	12.3391
hsa_circRNA_029893	6.06354	6.06354	2.60016	up	ASCRP3006503	hsa_circ_0029893	circBase	chr13	-	30814596	30815223	exonic	NM_032116	KATNAL1	CTGACTTTTTCAAAGGGATTAGAAGGCCATGGAAGGGAAGGAAGAATATGCAAGATGGTG	278	65	8.3633	5.76314
hsa_circRNA_100760	1.5063	1.5063	0.59101	up	ASCRP3006507	hsa_circ_0021150	circBase	chr11	-	9228219	9229179	exonic	NM_015213	DENND5A	CTGAGAACGTAGAATGGAATCCCTTTGACCAAGATGCAGTAGGAATGCATTATGCCAGTA	196	169	7.81015	7.21914
hsa_circRNA_100037	2.14564	2.14564	1.10141	up	ASCRP3006510	hsa_circ_0002158	circBase	chr1	-	8601272	8617582	exonic	NM_012102	RERE	CTGAGACAAGAGTAAGAGGGACCATCTCCTCATGAACGTCAAATGGTACTACCGTCAATC	1222	1138.5	10.7381	9.63673
hsa_circRNA_103153	1.70999	1.70999	0.77399	up	ASCRP3006516	hsa_circ_0062163	circBase	chr22	+	17982113	17984048	exonic	NM_001290046	CECR2	CTGAGATCTGCAACATGATCGCCCAGAAGTGAAAAGCAGGAAGAAAATTCCTTGGCATCC	233	183.5	8.09307	7.31908
hsa_circRNA_004433	1.50678	1.50678	0.591468	up	ASCRP3006520	hsa_circ_0004433	circBase	chr14	-	77917529	77920445	exonic	NM_022067	VIPAS39	CTGAGCAGCTTTTTTAGAGATGAATCGGACAAAGGGTGATGAGGAGGAGTATTGGAACAG	59	48	5.97292	5.38145
hsa_circRNA_000121	1.97403	1.97403	0.981144	up	ASCRP3006532	hsa_circ_0000121	circBase	chr1	-	120285606	120286575	antisense	NM_006623	PHGDH	CTGAGTCCGGAATAGGAGCAGGGGCAGGTCTCCCCATCTGACACCAGTGAAGTCTGGTAG	29439	47964	15.6157	14.6346
hsa_circRNA_405226	4.95611	4.95611	2.30921	up	ASCRP3006539		25070500	chr14	-	50508992	50519622	exonic	ENST00000556019	RP11-58E21.7	CTGATAAGTAAAGGGAGAGAGACAGAGCATGGAGAATTACACAGCATTGTTGGTGCTCTG	152	41	7.3939	5.0847
hsa_circRNA_037835	1.57307	1.57307	0.653586	up	ASCRP3006543	hsa_circ_0037835	circBase	chr16	+	11071081	11154879	exonic	NM_015226	CLEC16A	CTGATCAAGACTGATGATGTCCTGGATCTGAGCATCGGAATCGGGGTAAACTGAGTGATC	84	64	6.43979	5.7862
hsa_circRNA_102577	1.64366	1.64366	0.716915	up	ASCRP3006544	hsa_circ_0002105	circBase	chr19	-	46357432	46357765	exonic	NM_004819	SYMPK	CTGATCACCAATGACTCAAAGATCACAGTGCTCAAACAGCTGACAGCAGCCATGGCGAGC	246	199	8.15828	7.44137
hsa_circRNA_406819	2.24535	2.24535	1.16694	up	ASCRP3006548		25070500	chr6	-	107419754	107420500	exonic	NM_001080450	BEND3	CTGATCCCCGAGCGGAATAGAAGATGAACTCAACTGAATTCACCGAAGATGTAGAAGAAG	501.5	347.5	9.32206	8.15512
hsa_circRNA_074332	1.87935	1.87935	0.910232	up	ASCRP3006551	hsa_circ_0074332	circBase	chr5	-	141004774	141009692	exonic	NM_003883	HDAC3	CTGATGAGGCTGATGCAGAGGAGAGGGGTCCTGAGGAGAACTATAGCAGCCCAGTGTTTC	243.5	169.5	8.13602	7.22578
hsa_circRNA_046843	7.91539	7.91539	2.98466	up	ASCRP3006552	hsa_circ_0046843	circBase	chr18	+	9195548	9221997	exonic	NM_015208	ANKRD12	CTGATGATGATGAAAGTTACACAGAGTAAAGACAAGATTGCATCCTACAGCAAAACTCCA	358	67	8.77086	5.7862
hsa_circRNA_001726	2.69415	2.69415	1.42983	up	ASCRP3006553	hsa_circ_0001726	circBase	chr7	-	99090662	99092254	intronic	ENST00000462024	ZNF394	CTGATGCCAGGTTTGGAAAGCAGAGTGGAGAACAAAGAGTTGATTCCAATGCAACAAATT	452	247	9.1556	7.72577
hsa_circRNA_102559	2.12747	2.12747	1.08914	up	ASCRP3006564	hsa_circ_0051220	circBase	chr19	+	41884185	41884424	exonic	NM_001042595	TMEM91	CTGATGTTGAGGAAACCCCTCCTGGAGTTTCCCCAAAGCCATGGACAGCCCTAGTCTTCG	2488.5	2939.5	11.899	10.8098
hsa_circRNA_006973	1.62899	1.62899	0.703974	up	ASCRP3006570	hsa_circ_0006973	circBase	chr3	-	73651504	73657835	exonic	NM_015009	PDZRN3	CTGCAAATTCATGACAGGATTATTGAGGGCGAAGAAACCAAAAGTCTGACTCTTGTCCTG	49	36	5.60169	4.89772
hsa_circRNA_059617	1.63665	1.63665	0.710747	up	ASCRP3006571	hsa_circ_0059617	circBase	chr20	-	23614293	23618574	exonic	uc002wtn.1	CST3	CTGCAATAAAATAGTAGCATCGGCCGCAGCGGGTCCTCTCTATCTAGCTCCAGCCTCTCG	1590.5	2174.5	11.1711	10.4604
hsa_circRNA_001890	5.54042	5.54042	2.47	up	ASCRP3006579	hsa_circ_0001890	circBase	chr9	-	128419929	128434922	exonic	NM_024117	MAPKAP1	CTGCAGCTGAATAACCCTTTTAACGAGTATTCCAAATTTGATGGCAAGGTAGGTGAGCTC	259	65	8.2562	5.7862
hsa_circRNA_102249	2.78416	2.78416	1.47724	up	ASCRP3006581	hsa_circ_0000818	circBase	chr17	+	80721840	80739597	exonic	NM_005993	TBCD	CTGCAGGCCCTGAATGGATGATGAACTTGTTGTTGGACATAGTGCAAGATCAGACATCTC	1259	889	10.7951	9.31783
hsa_circRNA_101202	1.54272	1.54272	0.625472	up	ASCRP3006583	hsa_circ_0029340	circBase	chr12	-	125292306	125294835	exonic	NM_005505	SCARB1	CTGCAGGTTCAGTTGACTTCTGGCATTCCGATCAGTGCAACATGATCAATGGAACTTCTG	143	115	7.31456	6.68909
hsa_circRNA_103271	1.54772	1.54772	0.630145	up	ASCRP3006588	hsa_circ_0064019	circBase	chr22	-	51214199	51220779	exonic	NM_001003789	RABL2B	CTGCATCATGACAGTGACAATACCCTCCCCTCCCTTGGGCTGGACCCCTCTCTACAGCTA	13471	27380.5	14.4385	13.8083
hsa_circRNA_404522	1.58463	1.58463	0.664142	up	ASCRP3006593		25070500	chr1	+	62479014	62483619	intronic	ENST00000545929	INADL	CTGCCATTATTAAGACTGCCCCATCAAAGGTCAAGCTGGTTTTCATCAGTCACTTCGAAG	511	533	9.35107	8.68693
hsa_circRNA_101700	1.51664	1.51664	0.600876	up	ASCRP3006600	hsa_circ_0006836	circBase	chr16	+	11114049	11118778	exonic	NM_015226	CLEC16A	CTGCCTCCTCTATGCCATGTCTCATAATAAAGAGATCGAGATGGTGATCATGGAGCGTAG	1928	3129.5	11.4819	10.881
hsa_circRNA_104100	1.96548	1.96548	0.974883	up	ASCRP3006612	hsa_circ_0076125	circBase	chr6	+	35280078	35280549	exonic	NM_022047	DEF6	CTGCGTGGAGGTGGAATACCTGCTGAAAAAGGTACTCAGCAGCATGAGCTTGGAGGTGAG	92	57	6.58398	5.6091
hsa_circRNA_102071	2.50299	2.50299	1.32365	up	ASCRP3006617	hsa_circ_0003530	circBase	chr17	+	40174416	40174658	exonic	NM_017595	NKIRAS2	CTGCTCAAGAAGGAGATTGACAAATCCAAGGACAAGAAGGAGGTTCGGAGATGATCGAGA	1506	1266	11.0884	9.76476
hsa_circRNA_012871	1.62782	1.62782	0.702943	up	ASCRP3006654	hsa_circ_0012871	circBase	chr1	-	65323338	65335157	exonic	NM_002227	JAK1	CTGCTTTGAGAAGTCTGAGGGACAGTATGATTTGGTGAAATGCCTGGCTCCTATTCGAGA	280.5	236.5	8.36604	7.66309
hsa_circRNA_053028	1.64042	1.64042	0.714063	up	ASCRP3006657	hsa_circ_0053028	circBase	chr2	-	25497809	25505580	exonic	NM_022552	DNMT3A	CTGGAAAAGGGAGGTGGAAAGCGGTGACACGCCAAAGGACCCTGCGGTGATCTCCAAGTC	1550.5	2107	11.1338	10.4198
hsa_circRNA_104526	1.92761	1.92761	0.946812	up	ASCRP3006659	hsa_circ_0006784	circBase	chr7	-	151960100	152012423	exonic	NM_170606	KMT2C	CTGGAAATGCAAATGAACAGCTCTGCGCTTTTTGTTACTGTGGGGAAAAAAGTTCCTTAG	204.5	136.5	7.88415	6.93734
hsa_circRNA_405442	1.99808	1.99808	0.998617	up	ASCRP3006672		25070500	chr16	+	15766546	15771806	exonic	ENST00000573203	NDE1	CTGGAGCAAGCAAATGACGACCTGGAAAGAGCCAAGCGGTTCCGAGGAGATCTCTCAATC	275.5	184	8.33566	7.33704
hsa_circRNA_101628	1.97011	1.97011	0.978275	up	ASCRP3006696	hsa_circ_0036617	circBase	chr15	+	85610244	85610435	exonic	NM_002605	PDE8A	CTGGATGCAGAGGCACTGTGCAGGTACTTTTAGTGTTTACCAAAGAAGATAACCAATGTA	98.5	63	6.68383	5.70556
hsa_circRNA_033571	2.53179	2.53179	1.34016	up	ASCRP3006698	hsa_circ_0033571	circBase	chr14	-	105403590	105436820	exonic	uc001ypx.2	AHNAK2	CTGGATGGGCAATAAAGAAAGTGCTGCATCCCAGTTGGGAGAGCGTCTGTAGCTTCCTTG	173	87	7.58447	6.24431
hsa_circRNA_101338	1.71311	1.71311	0.776621	up	ASCRP3006699	hsa_circ_0031570	circBase	chr14	-	31849672	31852977	exonic	NM_015473	HEATR5A	CTGGATGGTTGCTGATTTCTGCTCTGATGACATTAGGTCTCCTTGACAGTATCTTGTCAG	7890.5	14421	13.6843	12.9077
hsa_circRNA_406316	1.50878	1.50878	0.59338	up	ASCRP3006701		25070500	chr3	-	101400084	101401272	intronic	ENST00000394077	RPL24	CTGGATGTGAGAGATGGGTAATAATAGGGTAACAAAAGTTTTGTGGAGTAATTATGGGGT	70.5	56	6.13052	5.53714
hsa_circRNA_000120	16.2172	16.2172	4.01945	up	ASCRP3006733	hsa_circ_0000120	circBase	chr1	+	117944807	118009049	exonic	NM_006699	MAN1A2	CTGGGGTCAGTGGAAGAGGAAGAACGTCTGAGAAATAAAATTCGAGCTGATCATGAGAAG	2169	228	11.6309	7.61147
hsa_circRNA_101505	9.13134	9.13134	3.19083	up	ASCRP3006739	hsa_circ_0002891	circBase	chr15	+	44048846	44055404	exonic	NM_005313	PDIA3	CTGGTGAACGAGTATGATGATAATGGAGAGTTGATTGCACTGCCAACACTAACACCTGTA	860	136	10.1326	6.94175
hsa_circRNA_100583	1.61352	1.61352	0.690215	up	ASCRP3006741	hsa_circ_0000231	circBase	chr10	-	32197099	32199491	exonic	NM_018287	ARHGAP12	CTGGTGATGAACTTAGCAGCAGCTCCACTGAACAGATAAGGGTTTAAATGTGATACTGGT	983.5	1168	10.3532	9.663
hsa_circRNA_046481	2.70975	2.70975	1.43816	up	ASCRP3006742	hsa_circ_0046481	circBase	chr17	+	80721840	80899359	exonic	NM_005993	TBCD	CTGGTGCCCCAGAATGGATGATGAACTTGTTGTTGGACATAGTGCAAGATCAGACATCTC	1268	922	10.8049	9.36673
hsa_circRNA_012733	1.57029	1.57029	0.651033	up	ASCRP3006748	hsa_circ_0012733	circBase	chr1	-	59139244	59142728	exonic	NM_001085487	MYSM1	CTGGTGTGATGCAAAGGACTTAGAAGGACAAACGTTTGAGGGAGATATGCAAACCAAAAT	75	55	6.16862	5.51759
hsa_circRNA_101887	1.63029	1.63029	0.705126	up	ASCRP3006749	hsa_circ_0000721	circBase	chr16	+	81929411	81942196	exonic	NM_002661	PLCG2	CTGGTTCGGGAGAGCGAGACCTTCCCCAATGACTACACCCTGTCCTTCTGTGGACTGCTG	1528	2087.5	11.1127	10.4076
hsa_circRNA_092556	19.9712	19.9712	4.31985	up	ASCRP3006751	hsa_circ_0001583	circBase	chr6	-	26056122	26056299	sense overlapping	NM_005319	HIST1H1C	CTGTAACCAAGAAAGTGGCTAAGAGCCCAAAGAAGGCCAAGGTTAAAAAGGCGGGCGGAA	37897	5339	15.9185	11.5986
hsa_circRNA_104017	1.5344	1.5344	0.617674	up	ASCRP3006756	hsa_circ_0004004	circBase	chr5	+	172359438	172362313	exonic	NM_001031711	ERGIC1	CTGTACAGATTCATCACCACGCCCTGGCCTCCCACGACTACATCCTGAAGATTGTGCCCA	12307.5	25648	14.3463	13.7286
hsa_circRNA_100869	3.20629	3.20629	1.6809	up	ASCRP3006770	hsa_circ_0023276	circBase	chr11	-	68571467	68575106	exonic	NM_001876	CPT1A	CTGTCAAAGACACTGTGAACAGGCAACTGCATGTCCAGCCAGACGAAGAACGTGGTCAGC	227	94	8.04609	6.36518
hsa_circRNA_101981	1.88695	1.88695	0.916055	up	ASCRP3006771	hsa_circ_0007508	circBase	chr17	+	11958205	11984847	exonic	NM_003010	MAP2K4	CTGTCAACAAAATGGTCCACAAACCAAGTGGGCAAATAATGGCAGTTAAAGTAAACGCAA	575	502	9.53259	8.61654
hsa_circRNA_103564	3.2397	3.2397	1.69586	up	ASCRP3006772	hsa_circ_0008500	circBase	chr3	-	196831773	196846401	exonic	NM_004087	DLG1	CTGTCACAATTGTTGCACAATATCGACCTGAAGCTTCTTCTCAGCCTGTTGATAACCATG	2217	1481	11.6578	9.96199
hsa_circRNA_017667	1.89942	1.89942	0.925558	up	ASCRP3006776	hsa_circ_0017667	circBase	chr10	+	7830092	7844817	exonic	NM_005174	ATP5C1	CTGTCATCACAAAAGAGTTGATTGAAATTATCTCTGGTGCTGCAGCTCTGGGAGGGGCGC	374.5	288	8.84998	7.92443
hsa_circRNA_405463	1.64219	1.64219	0.715618	up	ASCRP3006784		25070500	chr16	-	49764681	49823457	exonic	NM_015069	ZNF423	CTGTCCTGGAGTTGAAGAGGGGGAGGCCTCAGACTTCTCGCTGGCCTGGGATTCCTCCGT	10240.5	19948.5	14.0483	13.3326
hsa_circRNA_104448	1.50996	1.50996	0.594507	up	ASCRP3006793	hsa_circ_0007520	circBase	chr7	+	102398300	102401858	exonic	NR_026879	FAM185A	CTGTCTTCTGCTGCTGGGGATATTACATTAGGAAGTGTTCATGGGTCAAAAATTGCATGT	490	532	9.27859	8.68408
hsa_circRNA_104961	1.5451	1.5451	0.627704	up	ASCRP3006805	hsa_circ_0089494	circBase	chr9	-	138754312	138774924	exonic	NM_015447	CAMSAP1	CTGTGATTCACTATTATTGCCCAGAGCAGATGAAACTGGATGATAACATCCCTGAGGACC	176	142	7.5985	6.97079
hsa_circRNA_104566	1.88579	1.88579	0.915168	up	ASCRP3006806	hsa_circ_0004458	circBase	chr8	-	18656804	18662408	exonic	NM_015310	PSD3	CTGTGCAATAATGCTTCTTAATACCGATCTACATGGCCACCAATGCTGGGGTGAAAACAA	352	265	8.73173	7.81657
hsa_circRNA_101924	1.68149	1.68149	0.749744	up	ASCRP3006827	hsa_circ_0041150	circBase	chr17	-	131558	177370	exonic	NM_006987	RPH3AL	CTGTGTAAGATCTGCAGTGAGCAAAGAGAGATGTGACTCCCCACCCCCAGCCGGGTGCTC	3830	6073	12.5183	11.7686
hsa_circRNA_000874	1.79689	1.79689	0.8455	up	ASCRP3006832	hsa_circ_0000874	circBase	chr19	-	3977580	3978020	intronic	ENST00000600794	EEF2	CTGTGTGAGGAGAACATGCGGGGTGTCCGCCCGTCAGGAGCTCAAGCAGCGGGCGCGCTA	350	284	8.75425	7.90875
hsa_circRNA_002086	1.78673	1.78673	0.837322	up	ASCRP3006839	hsa_circ_0001693	circBase	chr7	-	30590251	30601744	exonic	uc003tbd.3	LOC401320	CTGTGTTCTATCCACAGTTTTCCTAAAATTCCCTTTTCCACTGGTGTGTGGTGCAAGATG	395.5	340	8.95981	8.12249
hsa_circRNA_001379	2.45494	2.45494	1.29569	up	ASCRP3006845	hsa_circ_0000516	circBase	chr14	+	20811398	20811483	antisense	NR_002312	RPPH1	CTGTTAGGGCCGCCTCTGGCCCTATCTGACCTCGCGCGGAGCCCCGTTCTCTGGGAACTC	1915.5	1745.5	11.4707	10.175
hsa_circRNA_105013	1.53886	1.53886	0.62186	up	ASCRP3006861	hsa_circ_0001936	circBase	chrX	-	79962925	79975155	exonic	NM_153252	BRWD3	CTGTTGTTGAATGGCAAAGTGAAAGTTCTTCCAGGTGATGGTGAGGTAGTAGAACAGGTA	273.5	246	8.33566	7.7138
hsa_circRNA_100571	2.0138	2.0138	1.00992	up	ASCRP3006866	hsa_circ_0018004	circBase	chr10	+	27024168	27024508	exonic	NM_014317	PDSS1	CTGTTTGCCTGTCAGCAGGTCTCTGTTCTAGGATGTCCCGACCCAGTGGTGCATGAGATC	2829	3639	12.087	11.0771
hsa_circRNA_103470	1.88313	1.88313	0.913132	up	ASCRP3006874	hsa_circ_0067301	circBase	chr3	-	129280642	129280746	exonic	NM_015103	PLXND1	CTTAACACGCTGGCCCATTACAAGAGTGGTTCGCCTCCAGCACACAGAGCTACATCCTTC	6839	11076	13.5004	12.5872
hsa_circRNA_103971	2.86908	2.86908	1.52059	up	ASCRP3006881	hsa_circ_0001541	circBase	chr5	+	139819703	139828890	exonic	NM_017747	ANKHD1	CTTAATGGAGGCCTGCATGTCGCAGTCTAGCAGAAGCTTGTTCAGATGGGGATGTTAATG	470	240.5	9.20838	7.68779
hsa_circRNA_102690	3.82512	3.82512	1.9355	up	ASCRP3006893	hsa_circ_0054033	circBase	chr2	-	37105033	37105170	exonic	NM_003162	STRN	CTTACGGTGGCCAATGAAGCAGACTCACTAACTTATGATTGGAAGCATTGACATTTCCTC	4237	2967.5	12.7556	10.8201
hsa_circRNA_002743	2.13958	2.13958	1.09733	up	ASCRP3006902	hsa_circ_0002743	circBase	chr11	+	117150623	117150975	exonic	NM_207343	RNF214	CTTACTTACCTCAAAGAGGTGTGGGAAATGGAACTGGATAGACTCAAGAATCAGGATGGC	77.5	45	6.31397	5.21664
hsa_circRNA_102657	1.87208	1.87208	0.904642	up	ASCRP3006914	hsa_circ_0006790	circBase	chr2	-	32142994	32145979	exonic	NM_015955	MEMO1	CTTATACAGCTAAAGCCATGGAAAGCCGGAGAATTTTCATCCTTGGGCCTTCTCATCATG	804	765.5	10.0299	9.12525
hsa_circRNA_403918	2.40548	2.40548	1.26633	up	ASCRP3006918		25242744	chr7	-	128640482	128641288	exonic	NM_012470	TNPO3	CTTATCTGTGCAGGCCATCCTCAATATGAGCAACAGGATAAGACCTCGTCTAACCTACAT	422	259	9.05951	7.79318
hsa_circRNA_000349	1.72921	1.72921	0.790115	up	ASCRP3006926	hsa_circ_0000349	circBase	chr11	+	93523739	93527201	exonic	NM_004268	MED17	CTTCAAACGACCTTTGCCCAAATCCAAACCAGAATCCTCAGACGTTGCAATTGATATCTA	416	367	9.01802	8.2279
hsa_circRNA_403730	1.62162	1.62162	0.697437	up	ASCRP3006927		25242744	chr6	+	151198769	151209117	exonic	NM_015440	MTHFD1L	CTTCAAAGCAAGGCAGGTGACGACAACTTGATGCAGGAAATCAACCAGAATTTGGCTGAG	115	83	6.94175	6.24431
hsa_circRNA_103428	2.22781	2.22781	1.15563	up	ASCRP3006928	hsa_circ_0004639	circBase	chr3	+	110830876	110841085	exonic	NM_015480	PVRL3	CTTCAAATCTGTGTGGAGCAGGTGCCTTAGCTGGACCAATTATTGTGGAGCCACATGTCA	279	168.5	8.36931	7.21369
hsa_circRNA_103594	1.72632	1.72632	0.787703	up	ASCRP3006937	hsa_circ_0004228	circBase	chr4	-	5664833	5667376	exonic	NM_147127	EVC2	CTTCAAGCCTTAGAAGAGTTCTGCCGCACCACGGCCTCCACGCAGCAGGGTTCTTCATTG	904	954	10.1978	9.41005
hsa_circRNA_104098	2.01854	2.01854	1.01331	up	ASCRP3006940	hsa_circ_0076078	circBase	chr6	+	34935015	34937943	exonic	NM_015245	ANKS1A	CTTCACACACCAGAGTCAATGAACAGCATGTGGAGAGGGCCAAATGTGAACTGTGTTGAC	125.5	71	7.01747	6.00416
hsa_circRNA_102394	1.51997	1.51997	0.604045	up	ASCRP3006947	hsa_circ_0006209	circBase	chr18	+	77455224	77464917	exonic	NM_004715	CTDP1	CTTCACCTTCGGCAGCCGGCTGTACGCACACACCATCGCAGAGCGGTTCTGGTGAGGTTG	280	254	8.36931	7.76527
hsa_circRNA_101654	1.59822	1.59822	0.67647	up	ASCRP3006962	hsa_circ_0037007	circBase	chr15	+	93557925	93558139	exonic	NM_001271	CHD2	CTTCAGTAATGCAGGAGCAAAAGAAGAAAGACGACGTGACTGGGGGTAAGAAACCATTTC	142.5	109	7.28653	6.61006
hsa_circRNA_102086	1.90161	1.90161	0.927219	up	ASCRP3006968	hsa_circ_0044013	circBase	chr17	+	42152047	42152455	exonic	NM_138387	G6PC3	CTTCATCTTAGCACATTTCCCTCACCAGGTGCTGGCTGGCCTAATAACTGGCAGCCCTTC	1473.5	1683	11.053	10.1258
hsa_circRNA_105039	2.03149	2.03149	1.02254	up	ASCRP3006974	hsa_circ_0091934	circBase	chrX	-	153583192	153585991	exonic	NM_001456	FLNA	CTTCCAAGTGACGGATCCCGAAGGCAAGCCGAAGAAGACACACATCCAAGACAACCATGA	156	93	7.40512	6.38258
hsa_circRNA_062794	4.63008	4.63008	2.21104	up	ASCRP3006976	hsa_circ_0062794	circBase	chr22	-	30209418	30210756	exonic	NM_032204	ASCC2	CTTCCAGAAGCACGACTTTTGTTACAGGTCTTCAGCAATATCCTCCAGCACTGTGGTTTG	502	160	9.3267	7.11567
hsa_circRNA_102414	1.59492	1.59492	0.673486	up	ASCRP3006995	hsa_circ_0000871	circBase	chr19	-	3660963	3661999	exonic	NM_012398	PIP5K1C	CTTCCGCTACTTCCGGGAGCTCTTTGGGATCCGGCCAGATGATTACTTGACCACCTCCTC	488.5	502	9.28496	8.61148
hsa_circRNA_404583	1.51494	1.51494	0.599265	up	ASCRP3007011		25070500	chr1	+	151630710	151665959	exonic	NM_030918	SNX27	CTTCGAGAGGGTGTTCTGCGAGCTCAAGTGGAGAAAAGAGGTATATAATGTTTACATGGC	131.5	104	7.15669	6.55742
hsa_circRNA_101610	1.72195	1.72195	0.784045	up	ASCRP3007015	hsa_circ_0003620	circBase	chr15	-	76584771	76588078	exonic	NM_000126	ETFA	CTTCGGAAAGGCCTCATTGCTACGATTTCAGAGTACCCTGGTAATAGCTGAGCATGCAAA	446	403	9.13442	8.35038
hsa_circRNA_001678	4.35999	4.35999	2.12433	up	ASCRP3007020	hsa_circ_0000517	circBase	chr14	-	20811404	20811492	sense overlapping	NR_002312	RPPH1	CTTCGGGGAGGTGAGTTCCCAGAGAACGGGGCTCCGCGCGAGGTCTGAGACTAGGGCCAG	7113	4693.5	13.5361	11.4118
hsa_circRNA_100921	6.9833	6.9833	2.80391	up	ASCRP3007032	hsa_circ_0023920	circBase	chr11	-	85707868	85718626	exonic	NM_007166	PICALM	CTTCTCAGGTAGCAAGTACATGGGGAGCAAGTTGGAATTGACAGAGGTGATATACCAGAC	608	123.5	9.60235	6.79844
hsa_circRNA_100139	2.3792	2.3792	1.25048	up	ASCRP3007054	hsa_circ_0011279	circBase	chr1	+	31896539	31899670	exonic	NM_018565	SERINC2	CTTCTGTGTCTGCGTGTCCATCGCTGCTGTCCTGCCCAAGGTCCAGGCGTCCTGCCTCTG	1041	795	10.4271	9.17663
hsa_circRNA_007656	1.84466	1.84466	0.883359	up	ASCRP3007065	hsa_circ_0007656	circBase	chr14	-	31424825	31425448	exonic	NM_014574	STRN3	CTTGAAAATGCCAACCTTTGAGTCAGGCCCGGATTGCATTTCTACAAGGCGAAAGAAAAG	148.5	96	7.30433	6.42097
hsa_circRNA_001948	1.60189	1.60189	0.679775	up	ASCRP3007067	hsa_circ_0001948	circBase	chrX	-	149962163	149984551	exonic	NM_031462	CD99L2	CTTGAAGACATAGTAGGGGGTGGAGAATACAAACCTGACAAGGGTAAAGAGCCATGGGAC	128	97	7.11956	6.43979
hsa_circRNA_000996	1.5426	1.5426	0.625366	up	ASCRP3007076	hsa_circ_0001901	circBase	chr9	-	138773785	138774005	intronic	ENST00000312405	CAMSAP1	CTTGACCAGAAATGCCAGGCTTGGAACAGTGATGGTGCGGGGGAGGCAGGTCTCCTGTCT	1773	2655	11.33	10.7046
hsa_circRNA_101728	2.31228	2.31228	1.20931	up	ASCRP3007082	hsa_circ_0006735	circBase	chr16	+	16345819	16346379	exonic	NM_001004067	NOMO3	CTTGACTTCACAGTGGAGCATGACAGCTTGAAAATCGAGGATGTCCTGGGCTGCAATGTC	338	205.5	8.68452	7.47521
hsa_circRNA_028628	1.51682	1.51682	0.601053	up	ASCRP3007084	hsa_circ_0028628	circBase	chr12	+	118456876	118460164	exonic	NM_007370	RFC5	CTTGAGAAGAGGGTTGAAAAATACCGGCCACAGACCCTGAATGATCTCATTTCTCATCAG	539	597.5	9.43136	8.83031
hsa_circRNA_028067	2.13372	2.13372	1.09337	up	ASCRP3007093	hsa_circ_0028067	circBase	chr12	-	109046047	109096774	exonic	NM_001105237	CORO1C	CTTGATGTTAACAAATGTGAGATTGCCAGAGGACCCTGGCCACGAATCATTTGCCATCTC	201.5	118.5	7.81015	6.71678
hsa_circRNA_002144	4.32862	4.32862	2.11391	up	ASCRP3007103	hsa_circ_0000511	circBase	chr14	-	20811282	20811431	sense overlapping	NR_002312	RPPH1	CTTGGAACAGACTCACGGCCAGCGAAGTGAGTTCAATGGCTGAGGTGAGTTCCCAGAGAA	52441	34957.5	16.2677	14.1538
hsa_circRNA_104765	2.38936	2.38936	1.25662	up	ASCRP3007104	hsa_circ_0001850	circBase	chr9	-	33960823	33973235	exonic	NM_018449	UBAP2	CTTGGAAGAATTCTGTGGAAGAGTGGACAACAGAAGACTGGACTGAAGATGATTTGGACG	549	361	9.45904	8.20242
hsa_circRNA_074530	2.18678	2.18678	1.12881	up	ASCRP3007111	hsa_circ_0074530	circBase	chr5	-	149784242	149784743	exonic	NM_004355	CD74	CTTGGAGCAAAAGCCCACTGACGCTCCACCGAAAGAATGCTGACCCCCTGAAGGTGTACC	1068	911	10.4779	9.34914
hsa_circRNA_000903	2.99932	2.99932	1.58463	up	ASCRP3007112	hsa_circ_0001160	circBase	chr20	+	42641806	42641893	intronic	ENST00000341197	TOX2	CTTGGAGTTAGGGACAGGGTCTGGGTATTGACTCTGGGAGGTCCTTGATATACCTTGGAG	831	453	10.0732	8.48858
hsa_circRNA_001593	2.0456	2.0456	1.03252	up	ASCRP3007121	hsa_circ_0001593	circBase	chr6	-	27114917	27115102	antisense	NM_080596	HIST1H2AH	CTTGGCGCGAGCTTTACCGCCTTGCTTGCCACCTCCAGGATCTCAGCGGTCAGGTACTCC	916.5	800	10.2154	9.18285
hsa_circRNA_400770	1.58102	1.58102	0.660857	up	ASCRP3007123		25242744	chr11	+	66252643	66255478	exonic	NM_005700	DPP3	CTTGGCTCAGGCGTTCCTGGTCTATGCCGCGGGTGTTTACTCCAACATGGGCAACTACAA	663.5	744	9.74997	9.08911
hsa_circRNA_001291	1.7301	1.7301	0.790858	up	ASCRP3007128	hsa_circ_0001291	circBase	chr3	+	47462052	47462148	antisense	NM_012235	SCAP	CTTGGGGAGCCGCAGGTTTCGGAAGGAAGACGGCTGCAACGTGATGGTGCGCTGTGCCAG	119.5	81	6.97939	6.18854
hsa_circRNA_405558	1.95471	1.95471	0.966955	up	ASCRP3007160		25070500	chr17	-	28120137	28120955	sense overlapping	NM_033389	SSH2	CTTTAAGGGTTTTTAAAAGTAACTCCCTCCCACAAGAAACAGGCCTGGAGGCAGACAGTG	7359	11575	13.605	12.6381
hsa_circRNA_083834	2.51365	2.51365	1.32978	up	ASCRP3007161	hsa_circ_0083834	circBase	chr8	-	29927157	29931571	exonic	NM_016127	SARAF	CTTTAAGTCTGAGTTCACAGACAGAATGTTGCTGCGGGATGTAAAAGCTCTTACCCTCCA	729	480	9.89225	8.56247
hsa_circRNA_405959	2.60973	2.60973	1.3839	up	ASCRP3007185		25070500	chr2	-	128065409	128066156	intronic	ENST00000344908	MAP3K2	CTTTCATGTTGTTGTTTGTGTTTTGATACGAAGTTTGCTTGAAAACCACCTGCCGCCTAT	156.5	72.5	7.39926	6.01536
hsa_circRNA_104833	2.02453	2.02453	1.01758	up	ASCRP3007188	hsa_circ_0002191	circBase	chr9	+	97535283	97563284	exonic	NM_032823	C9orf3	CTTTCCAAGTCTGGGGATGGCCAGGCCATGTGTTTATACTGTGGGATCTCCCATAAACAA	9286	14182	13.8961	12.8785
hsa_circRNA_103960	2.32568	2.32568	1.21765	up	ASCRP3007194	hsa_circ_0007440	circBase	chr5	+	138145726	138163407	exonic	NM_001903	CTNNA1	CTTTCGGAGTACATGGGCAATGTGATTTGATGAAGGCTGCTGCAGGAGAGTTCGCAGATG	218	126.5	7.97834	6.76068
hsa_circRNA_092483	7.9129	7.9129	2.98421	up	ASCRP3007197	hsa_circ_0001038	circBase	chr2	-	86308723	86310291	exonic	NM_015425	POLR1A	CTTTCTAGATTTCTTGGTGGTGCCGCCCTCAAGGAATTGAGGAAGCTCAGATAGGAAAAC	2286	540	11.6969	8.71273
hsa_circRNA_028072	1.84953	1.84953	0.887158	up	ASCRP3007198	hsa_circ_0028072	circBase	chr12	-	109048081	109095099	exonic	NM_014325	CORO1C	CTTTCTATGACCCTGACACCAGCATCATTTACTTATGTGGAAAGACACGATGAGGCGAGT	372.5	295	8.83624	7.94908
hsa_circRNA_100055	1.50196	1.50196	0.586844	up	ASCRP3007207	hsa_circ_0009964	circBase	chr1	+	12335881	12338095	exonic	NM_015378	VPS13D	CTTTGAATCTTTGCATAGAGGTCAAGATAACTCCAGGAGGAAAAGTAGGGATGGGTCAGC	72	57	6.18854	5.60169
hsa_circRNA_061346	2.74605	2.74605	1.45736	up	ASCRP3007209	hsa_circ_0061346	circBase	chr21	-	27372329	27425664	exonic	NM_000484	APP	CTTTGACACAGAAGAGTACTGCATGGCCGTGTGTGGCAGCGCCATTGGTGAGTTTGTAAG	317	153	8.55865	7.10129
hsa_circRNA_092524	2.94663	2.94663	1.55906	up	ASCRP3007223	hsa_circ_0001264	circBase	chr3	-	8977554	8983488	exonic	NM_020165	RAD18	CTTTGCATCCTAAATCAGGAATCATCTGCTGCAGTTTGCTTTAGAGTCACCAGCCAAATC	198.5	87.5	7.82931	6.27025
hsa_circRNA_100911	7.1061	7.1061	2.82906	up	ASCRP3007239	hsa_circ_0023891	circBase	chr11	-	85685750	85742653	exonic	NM_007166	PICALM	CTTTGGCCCTGTATCAGGAGCACAGACTTAATTCAGTGCACAAATGAGATGAATGTGAAC	304.5	58.5	8.49609	5.66704
hsa_circRNA_072837	1.75547	1.75547	0.811856	up	ASCRP3007240	hsa_circ_0072837	circBase	chr5	-	69792863	69792948	exonic	NR_034021	SMA5	CTTTGGGACCAACTCCACCTACGCAGCAGACAAGGCGGATGGTGATTGCTCACACCAAAG	598	572.5	9.58519	8.77334
hsa_circRNA_080320	1.55347	1.55347	0.635494	up	ASCRP3007246	hsa_circ_0080320	circBase	chr7	-	65435268	65441189	exonic	NM_000181	GUSB	CTTTGTGAGCAACTCTAACTATGCAGCAGACAAGGGGGGCTGGTGAATTACCAGATCTCT	382	370	8.87478	8.23929
hsa_circRNA_400026	1.87595	1.87595	0.907622	up	ASCRP3007252	hsa_circ_0092296	circBase	chr15	+	25321273	25321773	intronic	ENST00000549804	SNHG14	CTTTTATGATCAACTTTGCAGGTGTGCACGGGTGAAGGGGTAGCCCCAGGGGAGTGGGAG	186.5	122	7.6799	6.77228
hsa_circRNA_104322	1.79884	1.79884	0.847068	up	ASCRP3007253	hsa_circ_0007904	circBase	chr7	+	18705835	18706099	exonic	NM_058176	HDAC9	CTTTTATGCAACAGCTGCTTTCGAAATCTATTGAACAACTGAAGCAACCAGGCAGTCACC	74	48	6.21548	5.36841
hsa_circRNA_403838	1.77666	1.77666	0.829164	up	ASCRP3007256		25242744	chr7	+	73969503	73972052	exonic	NM_005685	GTF2IRD1	CTTTTCAATAAGAAATACGGCCCGAGCTGCTCACTGAGGGAGTCAAAGAGCCCATCATGG	273	204	8.30234	7.47318
hsa_circRNA_101142	8.47555	8.47555	3.08331	up	ASCRP3007257	hsa_circ_0028190	circBase	chr12	-	110820647	110834257	exonic	NM_016238	ANAPC7	CTTTTCAATATCTCTGATCAGCATGCAGAACCGTGGGTGGTTTCTGGTGAGTTATTCTCC	1015	180	10.3956	7.31229
hsa_circRNA_405412	1.53749	1.53749	0.62058	up	ASCRP3007269		25070500	chr15	-	83627726	83628060	intronic	ENST00000560374	HOMER2	CTTTTGATAGGGGTGTCCGCCCCAGTCCTACACCCACTTCATGCCTTCTGTGAGAAGCTG	996	1250	10.3649	9.7443
hsa_circRNA_005768	2.80622	2.80622	1.48863	up	ASCRP3007279	hsa_circ_0005768	circBase	chr3	-	133907680	133914026	exonic	NM_002958	RYK	GAAAAACAAGCATTTGTCAAAACAGTTAAAGCATTAGTGCCAGCAGTAGTTCCCAAGGGC	1066	674.5	10.4689	8.98031
hsa_circRNA_001880	3.71924	3.71924	1.89501	up	ASCRP3007282	hsa_circ_0001880	circBase	chr9	+	110084263	110087285	exonic	NM_002874	RAD23B	GAAAAAGAAGCTATAGAAAGGGGAATCCCTGGAGATAGAGAAAGTCAGGCTGTGGTTGAC	351	128	8.74125	6.84624
hsa_circRNA_101604	1.72091	1.72091	0.783169	up	ASCRP3007286	hsa_circ_0000638	circBase	chr15	-	76566752	76588078	exonic	NM_000126	ETFA	GAAAAATAGTAGCACCAGCCTCATTGCTACGATTTCAGAGTACCCTGGTAATAGCTGAGC	324	268.5	8.61723	7.83406
hsa_circRNA_001982	3.86631	3.86631	1.95096	up	ASCRP3007292	hsa_circ_0001982	circBase	chr15	+	59323002	59323901	exonic	NM_017610	RNF111	GAAAACCACCAAAACAATCCAGCTGTTCCCTCAGGCTTTCCTTAAAGTTTCCCATGTCTC	64600	43615	16.4486	14.4976
hsa_circRNA_003272	1.58762	1.58762	0.666866	up	ASCRP3007302	hsa_circ_0003272	circBase	chr2	+	236839408	236877267	exonic	NM_001037131	AGAP1	GAAAAGCACTAGCAACTTCAAAGCCGACGGCCTGTCCGGCACTGCTGAAGGGAATGTCAC	72	54	6.16862	5.50175
hsa_circRNA_103007	1.89302	1.89302	0.920688	up	ASCRP3007303	hsa_circ_0001134	circBase	chr20	+	21319681	21324846	exonic	NM_012255	XRN2	GAAAAGCAGAAGACAGTGACAGTGAACCTGAGCCAGAGGATAATGTCAGGACAGTTTTAG	184.5	126	7.72236	6.80167
hsa_circRNA_101524	2.96098	2.96098	1.56608	up	ASCRP3007313	hsa_circ_0035360	circBase	chr15	+	54527227	54542642	exonic	NM_001080534	UNC13C	GAAAAGTGTCAGGACCTGCTAAACGCTGACTGCTTGCAGAGGCTGGAGGTGGACTTTATG	104	47	6.82572	5.25964
hsa_circRNA_001527	1.80256	1.80256	0.850044	up	ASCRP3007315	hsa_circ_0001560	circBase	chr5	+	177632991	177633202	sense overlapping	NM_004499	HNRNPAB	GAAAATACAGATTAAGCTGGGAGTGAGAGAATATGCAGCCAGTGTGGAGAAGGTAAGCTG	115.5	78	6.96503	6.11499
hsa_circRNA_040203	1.80634	1.80634	0.853069	up	ASCRP3007327	hsa_circ_0040203	circBase	chr16	-	70301561	70302282	exonic	NM_001605	AARS	GAAAATTCAGAGCCTGGGAGACAGCAAGACCATTCCCGATATGTGTTGAGACGGATTCTC	507	452	9.34165	8.48858
hsa_circRNA_100243	3.23883	3.23883	1.69547	up	ASCRP3007330	hsa_circ_0000073	circBase	chr1	-	58992932	59002413	exonic	NM_145243	OMA1	GAAAATTGGAGGCCGAAGCTGACAAAATTGGACTACTGCTTGCTGCAAAGGGGCATAAGG	212.5	84.5	7.95163	6.25616
hsa_circRNA_001298	2.62567	2.62567	1.39268	up	ASCRP3007350	hsa_circ_0001298	circBase	chr3	+	47882366	47884745	exonic	NM_014966	DHX30	GAAACTGAAGGGTTGGGGTCTGCTAGGTCCCCGGAATGAGTTGTTTGACGCAGCCAAATA	587.5	350	9.5626	8.16991
hsa_circRNA_101391	2.93957	2.93957	1.55561	up	ASCRP3007353	hsa_circ_0032462	circBase	chr14	+	72054287	72090953	exonic	NM_015556	SIPA1L1	GAAACTGGATGAACAAGGGAGAAAGCATGGGATTATGGCAACCACAGAATCTCAGTAGTA	140	59	7.18671	5.6311
hsa_circRNA_104034	2.43213	2.43213	1.28222	up	ASCRP3007359	hsa_circ_0075341	circBase	chr5	-	179665331	179668155	exonic	NM_002752	MAPK9	GAAAGAAGCAAGAATGGTGTTGTAAAAGATCAGCCTTCAGCAAGTCAAGCCAGAGATCTG	224	119	8.01435	6.73213
hsa_circRNA_103704	1.80285	1.80285	0.850283	up	ASCRP3007360	hsa_circ_0070467	circBase	chr4	+	95494501	95507595	exonic	NM_006457	PDLIM5	GAAAGAATCTGAAGCCGATAATACAAAGAAGGCAAAAGCATCTGCTGCACCCAAGCCTGA	129	89	7.16425	6.31397
hsa_circRNA_007315	1.81531	1.81531	0.860216	up	ASCRP3007361	hsa_circ_0007315	circBase	chr3	+	110863745	110866331	exonic	NM_001243288	PVRL3	GAAAGACCTATTTCAGATGTTCCATTTAAGCAGACCTCTTCCATAGCTGTAGCTGGAGCG	1945	2487	11.4896	10.6294
hsa_circRNA_076057	2.06892	2.06892	1.04888	up	ASCRP3007367	hsa_circ_0076057	circBase	chr6	+	34789429	34803241	exonic	NM_017754	UHRF1BP1	GAAAGAGCCTGGCCCCTGAACCTGTGCAGGTTCACTAAGAATCTTTCCCCAGACAAAATC	1806	1981.5	11.3907	10.3419
hsa_circRNA_103307	2.17462	2.17462	1.12077	up	ASCRP3007371	hsa_circ_0064557	circBase	chr3	-	18456602	18462483	exonic	NM_002971	SATB1	GAAAGATATGAATCAGAGTTCATTGGCCAAGGAGTGCCCCCTTTCACAGGTGATCTTTAG	1247	1154	10.7723	9.6515
hsa_circRNA_006728	1.55691	1.55691	0.638684	up	ASCRP3007381	hsa_circ_0006728	circBase	chr9	+	33351557	33354890	exonic	NM_002504	NFX1	GAAAGGAAAAATTTCGGAGCAACATCCCCTGTCACCTGGTTGATATCTCTTGCGGATTAC	846	1011	10.1193	9.48066
hsa_circRNA_101561	2.00819	2.00819	1.00589	up	ASCRP3007384	hsa_circ_0035907	circBase	chr15	-	65790201	65790370	exonic	NM_017743	DPP8	GAAAGGAGACTCACTTATGTGCACAATGCAACAACCTTTAAGGCCCAATCTAGTGGAAAC	541	432	9.43136	8.42547
hsa_circRNA_104993	2.47253	2.47253	1.30599	up	ASCRP3007389	hsa_circ_0001917	circBase	chrX	-	41519691	41530783	exonic	NM_003688	CASK	GAAAGGATCACTGTTTATGAAGCACTGAATCACCCATGGCTTAAGCCCCACTGTGTTCTC	332	185	8.65082	7.34483
hsa_circRNA_068472	1.51282	1.51282	0.597239	up	ASCRP3007395	hsa_circ_0068472	circBase	chr3	-	186509513	186510736	exonic	NM_002916	RFC4	GAAAGTGATTACAGACATTGCCGGGTGGGAAGCCGTGTCCGCCTTTTAAGATTGTGATTC	156	128	7.43877	6.84153
hsa_circRNA_104656	1.61887	1.61887	0.69499	up	ASCRP3007399	hsa_circ_0003593	circBase	chr8	-	99538969	99560389	exonic	NM_006281	STK3	GAAAGTTCCTCAAGATGGAGACTTTGACTTTGATGAAGATGAGCTGGATTCCCACACCAT	288	248	8.42756	7.73257
hsa_circRNA_044833	1.60877	1.60877	0.68596	up	ASCRP3007400	hsa_circ_0044833	circBase	chr17	+	57274904	57275150	exonic	NM_018304	PRR11	GAAAGTTTCAGCACTCCTGGAAAAAGTCAGATGGATCTGCGGAAACTGCTTAGAAAAGTC	140	104	7.22217	6.53621
hsa_circRNA_404592	2.03143	2.03143	1.0225	up	ASCRP3007401		25070500	chr1	-	155721557	155730432	exonic	NM_001282856	GON4L	GAAATAAGACCCCTGCTGAGGTGCGAGAAGCCCTACAACATATCCCTGGCAAGTATGAAG	899	793	10.1893	9.16678
hsa_circRNA_406612	2.03822	2.03822	1.02731	up	ASCRP3007409		25070500	chr5	+	64096074	64100213	exonic	NM_005869	CWC27	GAAATCAGTCAGCCGCAGAGCATGAAGGGCAAAAGCAAAAGTAGTCATGACTTGCTTAAG	178	107.5	7.62066	6.59335
hsa_circRNA_102924	1.70288	1.70288	0.767981	up	ASCRP3007411	hsa_circ_0008365	circBase	chr2	-	224856519	224866639	exonic	NM_006216	SERPINE2	GAAATCCTATCAAGTGCCAATGCTGGCCCAGCTCTCCGTGTTCCGGTGTGGTCGTCCTTG	2498	3839	11.9076	11.1396
hsa_circRNA_005104	1.94917	1.94917	0.962861	up	ASCRP3007417	hsa_circ_0005104	circBase	chr19	+	5641604	5641957	exonic	NM_002967	SAFB	GAAATGAAAGAGCTTCCGGAGCAGCTTCAGGAACATGCTGGCGCAAACCAGAAGAAGAGG	219.5	145.5	7.97476	7.0119
hsa_circRNA_006604	2.37095	2.37095	1.24547	up	ASCRP3007419	hsa_circ_0006604	circBase	chr2	+	232153372	232156156	exonic	ENST00000428662	ARMC9	GAAATGATCCGCCAGATAGAATTCATCATCAAGCAGCTAAATTCCGGTCCCCTGAAGGAG	751.5	531.5	9.9324	8.68693
hsa_circRNA_092574	42.4153	42.4153	5.40651	up	ASCRP3007426	hsa_circ_0001752	circBase	chr7	-	137330217	137363398	exonic	NM_004717	DGKI	GAAATGTAAGCAGTGTGGTAAGGAGAATGCCGTGAATGGAGAACACCTGTGGCTGGAGAC	1294	52.5	10.8679	5.46139
hsa_circRNA_405167	3.60054	3.60054	1.84821	up	ASCRP3007427		25070500	chr13	+	96412293	96416207	exonic	NM_006260	DNAJC3	GAAATGTATGATGAAGGTTTGTGTTTGGGATGCAGAACTACGGGAACTTCGAGCTGAATG	124	42.5	7.0105	5.16228
hsa_circRNA_401045	3.05568	3.05568	1.61149	up	ASCRP3007434		25242744	chr12	+	111746088	111746330	exonic	NM_015267	CUX2	GAAATTCCTTCTGGAGAAGCCCAGCCTCCTGGCCAGCCCTGCATCCTGAAAGCCATGAAG	12727.5	12932.5	14.375	12.7635
hsa_circRNA_103096	2.82032	2.82032	1.49586	up	ASCRP3007442	hsa_circ_0001173	circBase	chr20	+	57014000	57016139	exonic	NM_004738	VAPB	GAACAAGCAGTTCAAGTGGAAGGAGGCAAAACCGGAAGACCTTATGGATTCAAAACTTAG	729	421.5	9.89112	8.39526
hsa_circRNA_102133	1.91594	1.91594	0.938053	up	ASCRP3007458	hsa_circ_0006508	circBase	chr17	+	57808781	57816308	exonic	NM_030938	VMP1	GAACAGGGCTGCACACCTTTCTGCTTTATCTGCTCCTCAAGAGTTACTGATCTATGAAAT	862	815	10.147	9.20899
hsa_circRNA_400054	1.57092	1.57092	0.651611	up	ASCRP3007461	hsa_circ_0092326	circBase	chr19	-	55913290	55914350	intronic	ENST00000264552	UBE2S	GAACATCTGCTGTGAGGCAGGTCACATGAAGGTGGCCTCTGAGGGAGAGGCTGCTTACAG	101.5	79	6.72703	6.07542
hsa_circRNA_101066	16.5931	16.5931	4.05251	up	ASCRP3007462	hsa_circ_0026337	circBase	chr12	+	52180325	52188425	exonic	NM_014191	SCN8A	GAACATCTTCGACTTCGTGGTAGTCATCCTCTCCATTGTGGGTGGTGGTGAATGCCTTGG	51194	8260	16.2372	12.1847
hsa_circRNA_048584	2.16924	2.16924	1.11719	up	ASCRP3007465	hsa_circ_0048584	circBase	chr19	-	4177075	4179283	exonic	NM_016539	SIRT6	GAACATGTTTGTGGAAGAATGTGCCAAGTGTAAGACGGGTCCCCACGGAGTCTGGACCAT	876.5	722	10.1709	9.05375
hsa_circRNA_000407	1.6849	1.6849	0.75266	up	ASCRP3007487	hsa_circ_0000407	circBase	chr12	+	56558216	56558309	antisense	NM_003075	SMARCC2	GAACGGGAGATGGTGGTGATGCCCATGCAGGTTAGGATGTAGAGGGTTCGCCATGGACAC	272	222.5	8.32107	7.56841
hsa_circRNA_100311	7.52364	7.52364	2.91143	up	ASCRP3007495	hsa_circ_0000116	circBase	chr1	+	117944807	117948267	exonic	NM_006699	MAN1A2	GAACTCAGACCTATTGCAAGGAAAGGACACTCCCCTAACATATTTGGGAAGAGGAAGAAC	4488.5	1462	12.8564	9.94498
hsa_circRNA_404013	3.69581	3.69581	1.88589	up	ASCRP3007501		25242744	chr8	-	37704371	37704693	exonic	NM_018310	BRF2	GAACTGGTGAAGACCTATTGCAGCAGGTCTCCGGCGAGTGAGAGACCTTTGTCGAGTTCT	18608	16693.5	14.9519	13.066
hsa_circRNA_079329	1.52803	1.52803	0.611672	up	ASCRP3007507	hsa_circ_0079329	circBase	chr7	-	6086622	6089676	exonic	NM_014413	EIF2AK1	GAACTTGCCATCTTAGGAAAAGGTGGATACGGAAGAGTATACAAGTACTTTGCCAGACGT	119	91.5	6.95925	6.34757
hsa_circRNA_104939	5.68874	5.68874	2.50811	up	ASCRP3007516	hsa_circ_0089131	circBase	chr9	+	133738149	133738422	exonic	NM_005157	ABL1	GAAGAAATACAGCCTGACGGTGGCCGTGAAGACCTTGAAGCTCTACGTCTCCTCCGAGAG	21812	11987.5	15.188	12.6799
hsa_circRNA_406951	1.57736	1.57736	0.657512	up	ASCRP3007517		25070500	chr7	-	66038371	66041916	exonic	NR_111978	LOC493754	GAAGAAATCTTCAGTACGTCTTCCAGGGTCGGATCAAAGAAGGGAAGAAGATGAGCCTTA	458.5	457	9.1556	8.49809
hsa_circRNA_003122	1.77316	1.77316	0.826326	up	ASCRP3007519	hsa_circ_0003122	circBase	chr4	+	139964227	139966543	sense overlapping	NM_012118	CCRN4L	GAAGAACAGATTGGACCCAACAGTGTGTTCCATGGGAACCGGTACAAGCAGACTCTATAG	65	44	6.04297	5.21664
hsa_circRNA_103584	1.95317	1.95317	0.965819	up	ASCRP3007524	hsa_circ_0002688	circBase	chr4	+	1902352	1932497	exonic	NM_007331	WHSC1	GAAGAAGACTCTGTGTTCTAAGAACGGAAGCATCTGGGCTGGATGGAATTTAGCATCAAG	528.5	435	9.39887	8.43305
hsa_circRNA_001714	1.62719	1.62719	0.702387	up	ASCRP3007526	hsa_circ_0001714	circBase	chr7	-	72861593	72884813	exonic	NM_032408	BAZ1B	GAAGAAGAGGAGGAGGAGGAAGAAGATTATGAGGTGGCTGGTTTGCGATTGAAACTGGAA	223	184	8.03272	7.33033
hsa_circRNA_006998	1.70514	1.70514	0.769893	up	ASCRP3007528	hsa_circ_0006998	circBase	chrY	-	2111063	2111271	exonic	NM_145177	DHRSX	GAAGAAGCTTCTCGGCTGGTTGCTTTTCAAGTGCCTGCTACTCACCCCACGCAGCCTACG	1552	2019	11.1375	10.3676
hsa_circRNA_104124	1.57669	1.57669	0.656903	up	ASCRP3007531	hsa_circ_0076793	circBase	chr6	-	53138017	53141054	exonic	NM_021814	ELOVL5	GAAGAAGTACATCACTCAGGGGCAGCTGTTAGTAACAGGAGTATGGGAAGGCAAATACAA	159	125	7.42257	6.76567
hsa_circRNA_406698	1.72766	1.72766	0.788822	up	ASCRP3007536		25070500	chr5	+	151306734	151327356	intergenic			GAAGAATCTCATCTTGTATAAAGACAGACCAAGGGGTGCTGAGTGTGTGTTGCTGTTCAT	221.5	170	8.02062	7.2318
hsa_circRNA_100550	1.54817	1.54817	0.630563	up	ASCRP3007542	hsa_circ_0017726	circBase	chr10	+	12123470	12139995	exonic	NM_018706	DHTKD1	GAAGACACATGTTCAGTTGATCATGGCCTTGCCAGGTTGGTGACAGTATATTGTGAGCAT	161	127	7.45787	6.82731
hsa_circRNA_103637	1.80622	1.80622	0.852978	up	ASCRP3007545	hsa_circ_0007928	circBase	chr4	+	52729602	52752804	exonic	NM_015115	DCUN1D4	GAAGACATTGGTGTTGAACCAGAAAACATTTTCAGCTGAACTCTCATCTCTCAACACTGG	651	612	9.7053	8.85233
hsa_circRNA_100738	5.00678	5.00678	2.32388	up	ASCRP3007549	hsa_circ_0020816	circBase	chr11	-	2972488	3000467	exonic	NM_005969	NAP1L4	GAAGACGAGGATGATGCGGAAATTAACCCCAAGGGGATAAAAACATTCAGATGGCAGATC	510.5	146	9.35245	7.02857
hsa_circRNA_406390	3.88193	3.88193	1.95677	up	ASCRP3007553		25070500	chr3	+	159583951	159609979	exonic	NM_014575	SCHIP1	GAAGACTTGACCAGGCACAGAAAAATGAGAGAGAGTCTATCAGACAGAAGTTGGCACTTG	179.5	60.5	7.65193	5.69515
hsa_circRNA_000327	1.70512	1.70512	0.769874	up	ASCRP3007560	hsa_circ_0000327	circBase	chr11	-	65307715	65307853	exonic	NM_021070	LTBP3	GAAGAGATGGACGTGGACGAGTGCCTGGACGAGTCCAACTGCCGGAACGGAGTGTGTGAG	121	84	6.99503	6.22516
hsa_circRNA_104989	1.67133	1.67133	0.740998	up	ASCRP3007585	hsa_circ_0090142	circBase	chrX	+	24717541	24722586	exonic	NM_016937	POLA1	GAAGATGATGCCCTTGATGCTGATGAGAAAGCTCTGTCAGATTCAGGGAGTTTTGTATCT	227	176	8.03272	7.29172
hsa_circRNA_074595	2.66559	2.66559	1.41446	up	ASCRP3007586	hsa_circ_0074595	circBase	chr5	-	150496687	150502572	exonic	NM_001155	ANXA6	GAAGATGCCCAGGGACTGACGAAGACACAATCATCGATATCATCACGCACCGCAGCAATG	369.5	196	8.8307	7.41625
hsa_circRNA_102049	2.17566	2.17566	1.12145	up	ASCRP3007593	hsa_circ_0043278	circBase	chr17	+	35797838	35800763	exonic	NM_001488	TADA2A	GAAGCAAAAACTGCTGACACAGCCATTCCATTTCACTACTTCAGATTTTCCTGTCCTTGA	1017	862	10.398	9.27655
hsa_circRNA_102051	2.30577	2.30577	1.20525	up	ASCRP3007594	hsa_circ_0006220	circBase	chr17	+	35800605	35800763	exonic	NM_001488	TADA2A	GAAGCAAAAACTGCTGACACAGCCATTCCATTTCACTGCAGGATGTAGCCAATCAAATGT	905	684	10.2042	8.99894
hsa_circRNA_087352	4.63418	4.63418	2.21231	up	ASCRP3007602	hsa_circ_0087352	circBase	chr9	-	86284099	86293514	exonic	NM_013438	UBQLN1	GAAGCATGATGCAGTCACTAAGCCAGAATCCTGACCTTGCTGCACAGACGTTGGAACTTG	620.5	196	9.64013	7.42781
hsa_circRNA_101830	1.63134	1.63134	0.706057	up	ASCRP3007607	hsa_circ_0039847	circBase	chr16	+	67650647	67650781	exonic	NM_006565	CTCF	GAAGCCATTCAAGTGTTCCATGTGCGATTACGCCAGTGTAGAAGTACTCGTCCTCACAAG	242	198	8.12863	7.42257
hsa_circRNA_404741	3.68187	3.68187	1.88044	up	ASCRP3007621		25070500	chr10	+	32761408	32807433	exonic	NM_145023	CCDC7	GAAGGACAAAGAGGGATAAAGAAAATCGACCAGAAGCAGTGAAAAGTTGTGAAGCTCTGG	243.5	86.5	8.15069	6.27025
hsa_circRNA_102444	2.0902	2.0902	1.06364	up	ASCRP3007622	hsa_circ_0049335	circBase	chr19	+	10906047	10909248	exonic	NM_004945	DNM2	GAAGGACCAGATGGAGTTTGACGAGAAGGACTTACGACGGGAGATCAGCTATGCCATTAA	202.5	123	7.82931	6.76567
hsa_circRNA_100246	1.78957	1.78957	0.839616	up	ASCRP3007627	hsa_circ_0006633	circBase	chr1	+	59805629	59844509	exonic	NM_018291	FGGY	GAAGGCAACAGGTGTCACAGCACGAAAGTTGTACAAGGGATTGATTTAAACCAAATTCGA	187	136	7.74271	6.9031
hsa_circRNA_001589	18.8772	18.8772	4.23857	up	ASCRP3007629	hsa_circ_0001589	circBase	chr6	-	26234499	26234709	sense overlapping	NM_005320	HIST1H1D	GAAGGCAGCTCCGAAGAAAAACATCAAAAAGACTCCTAAGAAGGTAAAGAAGCCAGCAAC	26976.5	4203	15.5071	11.2686
hsa_circRNA_062997	2.2976	2.2976	1.20013	up	ASCRP3007640	hsa_circ_0062997	circBase	chr22	-	33376629	33402809	exonic	NM_001135774	SYN3	GAAGGTGAATGGAGAGATTGAGATCCGAGTGGAGCAGCAGGTAAATAAAGGCAGCTAAAG	277	160	8.34539	7.14527
hsa_circRNA_075796	3.757	3.757	1.90958	up	ASCRP3007648	hsa_circ_0075796	circBase	chr6	-	18236682	18258636	exonic	NM_003472	DEK	GAAGTCACAATGAAACAGATTTGCAAAAAGAAAAGAGTCTCATCGTGGAAGGCAAGAGGG	149	49.5	7.35036	5.44078
hsa_circRNA_104781	1.7165	1.7165	0.779472	up	ASCRP3007653	hsa_circ_0087063	circBase	chr9	+	37425918	37426651	exonic	NM_012203	GRHPR	GAAGTGAAGAAGGGCCAATCTCAAAGTCATCAGCACCATGTCTGTGGGCATCGACCACTT	503	475	9.33189	8.55242
hsa_circRNA_037760	2.09369	2.09369	1.06605	up	ASCRP3007659	hsa_circ_0037760	circBase	chr16	-	4861623	4882913	exonic	NM_032569	GLYR1	GAAGTGCCAAATGCCTGGATCAAAGTGGAACAGCTGAAGCCATATCATGCTCATAAAGAG	629	495	9.662	8.59595
hsa_circRNA_001359	3.86269	3.86269	1.9496	up	ASCRP3007663	hsa_circ_0000157	circBase	chr1	-	169663839	169664181	intronic	ENST00000236147	SELL	GAAGTGGGGCAGGGAGAGTATGGGAGCCAGAGGAACATCATTATCTAATAAGTCACCTAA	1765.5	930	11.3267	9.37707
hsa_circRNA_052621	2.07945	2.07945	1.0562	up	ASCRP3007670	hsa_circ_0052621	circBase	chr2	-	10928822	10930959	exonic	NM_005742	PDIA6	GAAGTTCTTCTGAAGTTGGCAGACAAATACAAAAAGAAAATGTGGGGCCTAGAGCCAGAG	203	124.5	7.88033	6.82413
hsa_circRNA_100548	1.88162	1.88162	0.911976	up	ASCRP3007674	hsa_circ_0000213	circBase	chr10	-	12039670	12056183	exonic	NM_015542	UPF2	GAAGTTGGTACGGGCACTCTTCATAGTTCCTAGACAAAGGCGCATTCTACATTCTAAAGG	304	225	8.50208	7.5901
hsa_circRNA_003656	1.78826	1.78826	0.838556	up	ASCRP3007699	hsa_circ_0003656	circBase	chr7	-	104925455	104937980	intronic	ENST00000393651	SRPK2	GAATATTGACTCAGGGAGTGAACAACCAAGGCGATGGGCTGTAGGATGTTGATACATCTG	93	63	6.62476	5.7862
hsa_circRNA_100790	3.06606	3.06606	1.61639	up	ASCRP3007700	hsa_circ_0000288	circBase	chr11	+	34111725	34112225	exonic	NM_005898	CAPRIN1	GAATCAATGTAAATGCAGCTCCATTCCAATCCATGCAAACGGTTCCTTTGGTATCATCCA	1203	748	10.7116	9.09523
hsa_circRNA_100264	2.59626	2.59626	1.37644	up	ASCRP3007705	hsa_circ_0012986	circBase	chr1	-	78097519	78107340	exonic	uc009wbz.1	ZZZ3	GAATCAGATCATGTGGCACTGAAACACAACAAAGAGTATGTGTAAATATGATATCAAGTT	67	34	6.09402	4.71758
hsa_circRNA_102906	2.75104	2.75104	1.45998	up	ASCRP3007706	hsa_circ_0058048	circBase	chr2	-	215617170	215657169	exonic	NM_000465	BARD1	GAATCATCCTCAGCTAGCCACTGCTCAGTATAATTGTGTAAGTGACTGCATTGGAACTGG	317	154	8.57954	7.11956
hsa_circRNA_060491	1.63022	1.63022	0.70507	up	ASCRP3007707	hsa_circ_0060491	circBase	chr20	-	43139929	43142681	exonic	NM_006811	SERINC3	GAATCATGGTTGGCTCTTTCTACATCCCTGGGGGCTATTTCAGCTCAGGTTCCATGCCTC	1428	1932	11.0159	10.3108
hsa_circRNA_403882	1.83963	1.83963	0.879413	up	ASCRP3007715		25242744	chr7	+	100456456	100460449	exonic	NM_020246	SLC12A9	GAATCTCCGGCCTCGCTGGCTATGCTGAGGACTACACCACGGGAGCCGTGATGAATTTTG	755	733	9.94718	9.06776
hsa_circRNA_400172	1.59406	1.59406	0.672709	up	ASCRP3007717		25242744	chr1	+	28802618	28807116	exonic	NM_023923	PHACTR4	GAATGAAATACGGCACCAGATTGGAAACACACTGATCCGTCCAGACGATGAAGAAGAAGA	126	96	7.09998	6.42727
hsa_circRNA_101122	2.88803	2.88803	1.53009	up	ASCRP3007738	hsa_circ_0027842	circBase	chr12	-	100200181	100219167	exonic	NM_152788	ANKS1B	GAATGGATGTGAGCTGTCAACATCTGGCGAGGCCCCAATGTGAACTGCACAGACAGTTCG	171.5	77.5	7.59477	6.06469
hsa_circRNA_007059	1.65941	1.65941	0.730674	up	ASCRP3007746	hsa_circ_0007059	circBase	chr16	+	31733946	31734674	exonic	NM_001130913	ZNF720	GAATGTGAAGAGTGCAGAGACAGTAGCCATCCAGCCAGGGACTGTTGACATTCAGGGATG	318	273	8.5734	7.84273
hsa_circRNA_400711	1.60873	1.60873	0.685919	up	ASCRP3007747		25242744	chr11	-	11394061	11400811	exonic	NM_198516	GALNT18	GAATGTGGAGCTTGGGATCAGGAGGAACTGAAGGAGAAGCTGACCGAATATGTGGACAAG	84	60	6.41886	5.73294
hsa_circRNA_405545	1.50499	1.50499	0.589759	up	ASCRP3007755		25070500	chr17	-	16040624	16049862	exonic	NM_006311	NCOR1	GAATTATGGGAAACGCAGAGGCAGAAACCAGGAACAAAAAATCTGCCAGCGTTATGATCA	67	51.5	6.05115	5.46139
hsa_circRNA_104728	1.55433	1.55433	0.636296	up	ASCRP3007767	hsa_circ_0086242	circBase	chr9	-	3330258	3395596	exonic	NM_002919	RFX3	GAATTCTGGTCACTCAGTGACACACACAACTCGGGCCTCCCCAGCGACAAGACCATCATG	2876	4924	12.1165	11.4802
hsa_circRNA_404594	4.88023	4.88023	2.28695	up	ASCRP3007769		25070500	chr1	-	156012056	156012564	intronic	ENST00000368309	UBQLN4	GAATTCTTAGGGTGAAAAGGCCCAGGTATGAAACCAGCATGAGGAGAGTATTGTTGGGGA	420	121	9.04097	6.75402
hsa_circRNA_406928	2.34141	2.34141	1.22738	up	ASCRP3007775		25070500	chr7	+	30249067	30251725	intergenic			GAATTGGACCCCAGAAAAAAATGAACTGGACATGACCATAACTGAAAGGGACCAGGGTAG	849	627	10.1193	8.89197
hsa_circRNA_104474	1.65846	1.65846	0.729848	up	ASCRP3007780	hsa_circ_0082179	circBase	chr7	+	128282270	128289036	exonic	NR_024368	LINC01000	GAATTTTCGTATACGTGGATTCCAGAGGGGTGACAGTGAAACCTGGATCTACCATGAAAG	441.5	417.5	9.11812	8.38828
hsa_circRNA_104381	1.99415	1.99415	0.995772	up	ASCRP3007781	hsa_circ_0001712	circBase	chr7	-	65429309	65432894	exonic	NM_000181	GUSB	GAATTTTGCCGATTTCATGACTGAACAGTGCTCCGTATGTGGATGTGATCTGTTTGAACA	859	777	10.1393	9.14354
hsa_circRNA_077007	4.12307	4.12307	2.04372	up	ASCRP3007785	hsa_circ_0077007	circBase	chr6	-	74229605	74230755	exonic	NM_001402	EEF1A1	GACAAAAGAACCATTGAAAAATTTGAGAAGGAGGCTGCTGAGCTTTTTCGCAACGGGTTT	429	147	9.0612	7.01747
hsa_circRNA_101039	1.5155	1.5155	0.59979	up	ASCRP3007790	hsa_circ_0025821	circBase	chr12	-	31586088	31595859	exonic	NM_144973	DENND5B	GACAACGACTTGAGGGAGCCCAATCAATTGAGCAGAGACTGATGAAAATGGATCACACTG	66	50	6.00697	5.40718
hsa_circRNA_001691	9.37883	9.37883	3.22941	up	ASCRP3007792	hsa_circ_0001691	circBase	chr7	-	26233194	26236101	exonic	NM_002137	HNRNPA2B1	GACAACTATGGAGGAGGCAACTTTGGCTTTGGGGATTCACGTGGTGGCGGTGGAAATTTC	1298	231	10.871	7.64158
hsa_circRNA_404961	2.57768	2.57768	1.36607	up	ASCRP3007793		25070500	chr12	+	9758948	9786125	sense overlapping	NR_046448	LOC374443	GACAAGAAAAGAAGATGGACCCTCCATGTTGAACATGCCTGGCCCTCAGGCCATGCTATC	1070	768	10.4923	9.12621
hsa_circRNA_100310	1.80337	1.80337	0.850698	up	ASCRP3007817	hsa_circ_0002623	circBase	chr1	+	116202261	116206889	exonic	NM_138959	VANGL1	GACACCTGAGGGAAAGAACTAGAGAGAGACACAAGTCACCCCGGAATAAAGACGGCAGAG	281	215.5	8.38935	7.53865
hsa_circRNA_104478	1.56953	1.56953	0.650332	up	ASCRP3007823	hsa_circ_0082271	circBase	chr7	-	128637442	128641288	exonic	NM_012470	TNPO3	GACACTGCCAGCTGGAACCAGACCATCAACAGGATAAGACCTCGTCTAACCTACATGAAG	207	167.5	7.87612	7.22578
hsa_circRNA_102001	1.86722	1.86722	0.900892	up	ASCRP3007838	hsa_circ_0005415	circBase	chr17	-	20907514	20908303	exonic	NM_015276	USP22	GACAGCGAAGGCAAAGAGAGCAGGATGAATGGACAGTACCAGCAGCCCACGGACAGTCTC	196	131	7.77353	6.87264
hsa_circRNA_401801	1.92731	1.92731	0.946588	up	ASCRP3007855		25242744	chr17	-	40278772	40282608	exonic	NM_004583	RAB5C	GACATCAGCAAAGACTGCAATGAACGTGAACGAAATCTTCATGGCAATAGTTGGAGGTCC	173	112	7.5985	6.65191
hsa_circRNA_000808	1.50196	1.50196	0.586844	up	ASCRP3007862	hsa_circ_0000808	circBase	chr17	+	75484866	75486869	sense overlapping	NM_006640	SEPT9	GACATCGAGTTTATGAAACGCCTGAGCAAGGTGGTCAACATCAACCGCAAGAAGCGCATC	73	60	6.18854	5.60169
hsa_circRNA_101698	1.56631	1.56631	0.647365	up	ASCRP3007864	hsa_circ_0000669	circBase	chr16	-	8952206	8953192	exonic	NM_014316	CARHSP1	GACATCTTCCTGCACATCTCTGAGTCAGCCATGTCATCTGAGCCTCCCCCACCACCACAG	5817.5	11384.5	13.2704	12.6231
hsa_circRNA_025249	1.50026	1.50026	0.585208	up	ASCRP3007874	hsa_circ_0025249	circBase	chr12	-	6859878	6860842	exonic	NM_005439	MLF2	GACATGTTTGGGATGATGAATGACATGATTGGAAACATGGCTGGAGCTGTCTCCCCCTTT	7768	16969	13.6695	13.0843
hsa_circRNA_102316	1.75994	1.75994	0.81553	up	ASCRP3007879	hsa_circ_0007504	circBase	chr18	+	19345732	19383975	exonic	NM_020774	MIB1	GACATTTTGAAGTTACTTTTGAAGCAAAACGTGGATGTCGAAGCAGAGGCATCAAGCATG	159	108.5	7.44758	6.63205
hsa_circRNA_104591	1.88948	1.88948	0.917992	up	ASCRP3007888	hsa_circ_0001790	circBase	chr8	+	37971709	37976881	exonic	NM_004674	ASH2L	GACCACAGGGACCACCAAGAAGGCCCGGAGGATATTATACCATTTATTGATAAATACTGG	132	83	7.12861	6.21062
hsa_circRNA_102871	4.32535	4.32535	2.11282	up	ASCRP3007897	hsa_circ_0057319	circBase	chr2	+	187498055	187506315	exonic	NM_002210	ITGAV	GACCAGGATGGTTTCAATGGCTGACAGAGTACTTCTTGGTGGTCCTGGTAGCTTTTATTG	1205	499.5	10.7222	8.6094
hsa_circRNA_102838	1.90291	1.90291	0.928205	up	ASCRP3007900	hsa_circ_0056856	circBase	chr2	-	160980301	160983112	exonic	NM_000888	ITGB6	GACCATCAGTGAAGAAGAAGGTAACGGCGACTGTGACTGTGGTGAATGTGTGTGCAGGAG	199	133	7.82375	6.89554
hsa_circRNA_001729	1.77886	1.77886	0.830956	up	ASCRP3007904	hsa_circ_0000691	circBase	chr16	-	31093273	31093358	antisense	NM_014699	ZNF646	GACCATTCCATTCTGGCTACAGTGTAATGGAGGAGCCCAGACACAGCAGCCAGGGGGTAC	499	453	9.32305	8.49209
hsa_circRNA_101188	1.50254	1.50254	0.587399	up	ASCRP3007905	hsa_circ_0029000	circBase	chr12	+	122181534	122199644	exonic	NM_001080825	TMEM120B	GACCATTCGGGAGAGCATTCTCATCAGCAACGGCTCAAGGAGACGCACAGGATCTACAAG	125	97	7.02719	6.43979
hsa_circRNA_100364	2.33799	2.33799	1.22527	up	ASCRP3007909	hsa_circ_0004680	circBase	chr1	-	156303337	156304709	exonic	NM_005998	CCT3	GACCCAGGATGAAGAGGTTGGAGATGGGACCACATCAGTAATTATTCTTGACTATTGCAG	692.5	492	9.81608	8.59081
hsa_circRNA_400961	3.62264	3.62264	1.85704	up	ASCRP3007920		25242744	chr12	-	51504659	51510203	exonic	NM_005653	TFCP2	GACCCTGCAAAGAGGACATCTGTGTTTATTCAGAGTATATTCCGTGTGGTGTTCCATGAC	505	207	9.34235	7.4853
hsa_circRNA_406417	2.87601	2.87601	1.52407	up	ASCRP3007922		25070500	chr3	-	192444969	192463145	sense overlapping	NM_004113	FGF12	GACCGAAATGGAGAGCAAAGGGCAGAGCAGTTGGAAGAGGTGAGCCAACAGGATTTCTGT	708	398	9.85301	8.32894
hsa_circRNA_003956	4.47365	4.47365	2.16145	up	ASCRP3007932	hsa_circ_0003956	circBase	chr3	+	149563797	149613357	exonic	ENST00000474348	RNF13	GACCTCATTAGCATGGGATCCAACGACAGTAAGTACAGGTGATTTTACAACGAGATGCTG	461.5	146	9.17195	7.0105
hsa_circRNA_026634	1.77215	1.77215	0.825498	up	ASCRP3007940	hsa_circ_0026634	circBase	chr12	+	53837174	53858636	exonic	uc010soh.1	PCBP2	GACCTGGAGGGACCACCTCTAGAGGGCAGCCAGGGCCAAATCCATATCCCCCCAATATTG	2733	3977	12.0171	11.1916
hsa_circRNA_006240	2.3049	2.3049	1.20471	up	ASCRP3007953	hsa_circ_0006240	circBase	chr19	+	4430545	4432204	exonic	NM_005483	CHAF1A	GACGAGCAGAGATGATGATGACGACATGGGAGAGGATGAAGATGAGGACGATGGTTTCTT	100	55	6.70646	5.50175
hsa_circRNA_104029	2.43129	2.43129	1.28172	up	ASCRP3007954	hsa_circ_0002300	circBase	chr5	+	179132679	179134191	exonic	NM_001746	CANX	GACGATACCGATGATGAAATTGCCAAATATGATGATCATGGAAGGGAAGTGGTTGCTGTG	198	104	7.82375	6.54202
hsa_circRNA_104032	3.20617	3.20617	1.68085	up	ASCRP3007957	hsa_circ_0075303	circBase	chr5	+	179146668	179146782	exonic	NM_001746	CANX	GACGCAGAGAAACCTGAGGATTGGGATGAAGATGCCCCTGCTAAGATTCCAGATGAAGAG	656	322	9.73714	8.05628
hsa_circRNA_092437	3.29248	3.29248	1.71918	up	ASCRP3007966	hsa_circ_0000741	circBase	chr17	+	7402357	7402810	exonic	NM_000937	POLR2A	GACGTCTTCCTGGAGCGGGTGGAACGGCACATGTGTGATGGGGACATTGTTATCTTCAAC	43358	38052	16.001	14.2818
hsa_circRNA_104517	1.59791	1.59791	0.676182	up	ASCRP3007978	hsa_circ_0006357	circBase	chr7	-	148543561	148544397	exonic	NM_004456	EZH2	GACTAGGGAGAATAATCATGGGCCAGACTGGGAAGAAATCTGAGAAGGGACCAGTTTGTT	207	170	7.88987	7.21369
hsa_circRNA_092538	1.54973	1.54973	0.632014	up	ASCRP3007985	hsa_circ_0001401	circBase	chr4	+	38022211	38029500	exonic	NM_015173	TBC1D1	GACTATTTTTGAAGAGGTTCAGGGCATCAGACACGTGGACCACTTTGGGTTTATCTGTCG	106	84	6.85717	6.22516
hsa_circRNA_101419	6.52549	6.52549	2.70609	up	ASCRP3007987	hsa_circ_0032832	circBase	chr14	-	81837331	81837529	exonic	NM_033104	STON2	GACTCAACTGCCCTACCATTGACCATGCCCTGCTGGACATGCCCTTCCTTTGACTCCCTG	6385	2673	13.4216	10.7155
hsa_circRNA_004738	2.43853	2.43853	1.28601	up	ASCRP3007990	hsa_circ_0004738	circBase	chr5	+	170667931	170669824	exonic	NM_022897	RANBP17	GACTCACTACTCTTGGTAATCAGATCCTGTCCCTTGGGAGCCTCTCAAAAGATCAGATTT	10143.5	12676	14.0211	12.735
hsa_circRNA_401840	1.73958	1.73958	0.798742	up	ASCRP3007994		25242744	chr17	+	57262414	57275150	exonic	NM_018304	PRR11	GACTCCAGTGATGACGCAGGCCTTAAGGAGAAAGTTTCAGAGTCGGTATTTCTTCAATAG	117.5	81	6.9344	6.13566
hsa_circRNA_400944	1.64877	1.64877	0.72139	up	ASCRP3007998		25242744	chr12	-	46622935	46623422	exonic	NM_030674	SLC38A1	GACTCGCCTTTGCCCTGGCAAACACTGGAATCCTACTTTTTCTCAAGTTTATTTCTGATC	561	563	9.4794	8.75801
hsa_circRNA_021827	2.2252	2.2252	1.15394	up	ASCRP3008000	hsa_circ_0021827	circBase	chr11	-	46105716	46113774	exonic	NM_016621	PHF21A	GACTCTACAGGAGGCTCTTAAAGTGGAAATTCAGGTTCACCAGGGGGCTAGAGAGCTGAA	552	391.5	9.46709	8.31315
hsa_circRNA_102293	2.20946	2.20946	1.14369	up	ASCRP3008005	hsa_circ_0000825	circBase	chr18	+	8718421	8720494	exonic	NM_015210	MTCL1	GACTGAAAGAGGATGAGTTAGATGAACTCCGTGCTGAGATGGAAGAGATGAGAGACAGTT	832	653	10.082	8.93829
hsa_circRNA_100333	6.03209	6.03209	2.59266	up	ASCRP3008008	hsa_circ_0003432	circBase	chr1	+	151209033	151209239	exonic	NM_003557	PIP5K1A	GACTGATGACCAGTGCTGCAGAGCTTCAAGATAATGGATTACAGCCTCTTGATGTCAATC	872	220	10.1573	7.56461
hsa_circRNA_063334	4.36114	4.36114	2.12471	up	ASCRP3008011	hsa_circ_0063334	circBase	chr22	-	38933596	38934617	exonic	NM_007068	DMC1	GACTGCCGATCCAGGAGCAACTATGACGTGAACATCAGATGGAGCTACTTGATTATGTAG	395	126	8.94086	6.81615
hsa_circRNA_000558	2.15636	2.15636	1.1086	up	ASCRP3008025	hsa_circ_0000558	circBase	chr14	-	89628044	89629313	intronic	ENST00000557572	FOXN3	GACTGTTCATGCGCATCGGGTGTCAGTGACTCATGGAGAAGAAATGGGGAATGGCATCAC	157	89	7.42257	6.31397
hsa_circRNA_011129	2.73266	2.73266	1.45031	up	ASCRP3008030	hsa_circ_0011129	circBase	chr1	+	28598184	28600669	exonic	NM_031459	SESN2	GACTTCACTCGGAGAGGGGCTCAGGCACCCCCTACCTTCCGGGCCCAGGTCCTTCGGGAG	4955	5186.5	13.005	11.5547
hsa_circRNA_101040	1.77322	1.77322	0.826375	up	ASCRP3008041	hsa_circ_0025822	circBase	chr12	-	31586088	31600703	exonic	NM_144973	DENND5B	GACTTGAGGGAGGCTTCCTTTCTGTCTGACCAGCCTGAGCCTTACCTGCCATTTCTTTCA	574	538.5	9.52637	8.7
hsa_circRNA_000367	1.75766	1.75766	0.813656	up	ASCRP3008043	hsa_circ_0000367	circBase	chr11	-	124517260	124518071	exonic	NM_170601	SIAE	GACTTGTCCAGGTCCATTCCATACGATTCTGTAACTGGTCCCAGTAAGCACTCTGTTCTC	849.5	877	10.1141	9.30049
hsa_circRNA_001819	8.14968	8.14968	3.02674	up	ASCRP3008044	hsa_circ_0000658	circBase	chr15	+	94847149	94848651	intronic	ENST00000331706	MCTP2	GACTTGTGGCTAAAGAGGAGAGAGAAGAAGGGATTACAACAGGAAGAGGAGGTAGAAAGG	329	58	8.62844	5.60169
hsa_circRNA_086160	1.53416	1.53416	0.617448	up	ASCRP3008061	hsa_circ_0086160	circBase	chr8	-	146015153	146017729	exonic	NM_033301	RPL8	GAGAAAGAGAACTAGTGCTGAGGGCCTCAATAAAGTTTGTGTTTATGCCAGCGGCATGGG	78	60	6.32301	5.70556
hsa_circRNA_007719	3.79141	3.79141	1.92273	up	ASCRP3008067	hsa_circ_0007719	circBase	chr11	+	46333875	46334470	exonic	NM_052854	CREB3L1	GAGAACAATGAACTGTGGAAGAAGGTGGAGACCCTGGAGAATGCCAACAGAAATTACAGG	653	261.5	9.72483	7.8021
hsa_circRNA_104467	1.63442	1.63442	0.708777	up	ASCRP3008068	hsa_circ_0082131	circBase	chr7	+	127361340	127361454	exonic	NM_014390	SND1	GAGAACACCCAGGTGATGCAGGTTCTGAATGCTGATGCCATTGTTGTGAAGCTGAACTCA	164	121	7.45273	6.74396
hsa_circRNA_405107	1.54155	1.54155	0.624383	up	ASCRP3008069		25070500	chr12	+	125587224	125587627	exonic	NM_023928	AACS	GAGAACATAGACCTTTCAAAGATTCCAAACAGGGTGTGCTGGACCGGTTTTCTCAAATTC	197	165	7.80613	7.18175
hsa_circRNA_002050	1.60233	1.60233	0.680173	up	ASCRP3008072	hsa_circ_0000738	circBase	chr17	+	5113044	5126779	exonic	NR_034082	LOC100130950	GAGAAGAATGGAGAGAGAAGAATGAGGACACTTGTTTAACAAGACATCTGCCCATGTCCC	336	302	8.66066	7.98048
hsa_circRNA_029235	1.79424	1.79424	0.843374	up	ASCRP3008074	hsa_circ_0029235	circBase	chr12	+	124090477	124090706	exonic	NM_020936	DDX55	GAGAAGAGAAGAGAAGTTAAAAAAGAGTCAGTCCGCAACCATCCCTCTGTTCATGCGAAA	543	497	9.44397	8.6006
hsa_circRNA_406201	1.67617	1.67617	0.745165	up	ASCRP3008075		25070500	chr22	-	44022326	44031096	exonic	NM_022785	EFCAB6	GAGAAGAGACCATGGAGAACAGATGAAGCGCCTCAAAGACTCATTAGGTACTGGAAGACA	115	80.5	6.92626	6.1811
hsa_circRNA_059914	7.97039	7.97039	2.99465	up	ASCRP3008084	hsa_circ_0059914	circBase	chr20	-	32878137	32881962	exonic	NM_000687	AHCY	GAGAAGGTGAACATCAAGCCGCAGGTGCAGTGGTCCAGCTGCAACATCTTCTCCACCCAG	11302	3971.5	14.179	11.1844
hsa_circRNA_011725	1.82836	1.82836	0.870546	up	ASCRP3008090	hsa_circ_0011725	circBase	chr1	-	38329983	38334286	exonic	NM_005540	INPP5B	GAGAATATTCTAGACTCTGATGCCAGTATGGACTGGAGATGATGGGAGCCAGTTGGATAG	82	55	6.44601	5.57546
hsa_circRNA_101319	2.69393	2.69393	1.42971	up	ASCRP3008101	hsa_circ_0000524	circBase	chr14	-	23378691	23380612	exonic	NM_018107	RBM23	GAGACAAGCAAATCTGACAGGATGGCATCTGATGACTTTGACATAGTGATTGAGGCCATG	527	298	9.39151	7.9618
hsa_circRNA_102557	2.84053	2.84053	1.50616	up	ASCRP3008105	hsa_circ_0003079	circBase	chr19	+	41774127	41787180	exonic	NM_007040	HNRNPUL1	GAGACAAGTTTGCAGAGAACGATGTGATTGGCTGCTTTGCGATGCCATGGACAATATTAC	303	143	8.50754	7.00138
hsa_circRNA_102388	1.78379	1.78379	0.834944	up	ASCRP3008122	hsa_circ_0002799	circBase	chr18	+	74561481	74580819	exonic	NM_007345	ZNF236	GAGACCTCCTCGGAGCTGAAGGAACACATGAAGACTCATTACAAAATTAGATGGAGTTTT	747	743.5	9.92091	9.08596
hsa_circRNA_100559	1.96775	1.96775	0.976549	up	ASCRP3008130	hsa_circ_0000219	circBase	chr10	-	15858833	15889942	exonic	NM_024948	FAM188A	GAGACTCACCTCACCGTATTTTTTGCCAAGGGTTTGTGTTTAGTGAATCAGAGGGATCTG	1121	1108	10.5749	9.5984
hsa_circRNA_071271	2.22673	2.22673	1.15493	up	ASCRP3008134	hsa_circ_0071271	circBase	chr4	-	153253747	153259088	exonic	NM_018315	FBXW7	GAGAGAAATGCAAAGAAGAGGAGCTGGAGTGGACCAGAGAAATTGCTTGCTTTAGATGAA	235.5	139	8.12572	6.97079
hsa_circRNA_404721	4.28797	4.28797	2.1003	up	ASCRP3008135		25070500	chr10	-	14637622	14641848	intronic	ENST00000181796	FAM107B	GAGAGAAGTAAAAAGTTTGCCCTAGGACCTGGCCAACAAGATCAAGGAATAGCAGTGATC	232.5	70	8.0818	5.98151
hsa_circRNA_000578	2.69954	2.69954	1.43271	up	ASCRP3008138	hsa_circ_0000487	circBase	chr13	-	50655754	50656296	intronic	ENST00000425586	DLEU2	GAGAGACGGGGCTGAGGGGGGAGGGTTGGAGTTTGCGCATGCGTAAAAATGTCGGGAAAG	200.5	93	7.83248	6.39977
hsa_circRNA_008389	44.7196	44.7196	5.48283	up	ASCRP3008139	hsa_circ_0008389	circBase	chr1	-	6727768	6741097	exonic	NM_018198	DNAJC11	GAGAGAGAGAGAAGAGAGGAGATTGCAGCAGCGAACCAATCCCAAGGCCTCTTCTGAAGA	16386	845	14.7371	9.25428
hsa_circRNA_000102	52.1709	52.1709	5.70517	up	ASCRP3008140	hsa_circ_0000102	circBase	chr1	-	109479800	109479932	intronic	ENST00000357393	AKNAD1	GAGAGAGAGATGAAATTGATTATAGACCTGATGGTGGAGCAGGTGATGCCGATTTCCATT	6835.5	260	13.4951	7.78992
hsa_circRNA_103108	18.222	18.222	4.18761	up	ASCRP3008141	hsa_circ_0061265	circBase	chr21	+	15456270	15456465	exonic	uc002yjk.3	BC048201	GAGAGAGGAGAAATCCCAAGTTGACCGTCAAGTCCAACGCTCGCTGCAGACATCTAGTGG	968	78	10.3233	6.13566
hsa_circRNA_402094	33.9093	33.9093	5.08361	up	ASCRP3008142		25242744	chr19	+	37838091	37838774	exonic	NM_181786	HKR1	GAGAGAGGAGAGAAAATGTCCACTGGACCTCTGTCCAGGCGTTCGTGGCATTCAGGGATG	2413	122	11.8276	6.74396
hsa_circRNA_080285	3.69234	3.69234	1.88453	up	ASCRP3008143	hsa_circ_0080285	circBase	chr7	-	56150970	56151408	exonic	NM_006213	PHKG1	GAGAGAGGCTGCGAGGATGAAGAGAGGGGAGCTCTTTGACTACCTCACTGAGAAGGTCAC	258	92	8.23211	6.34757
hsa_circRNA_001532	2.04712	2.04712	1.0336	up	ASCRP3008144	hsa_circ_0001532	circBase	chr5	-	134862377	134862465	intergenic			GAGAGATACAGTAGAGAACCAGCCGTCACCTCAGGAAGGGAGAAGGCTATAACTCTGCAG	195	121	7.79926	6.76567
hsa_circRNA_018900	5.42005	5.42005	2.43831	up	ASCRP3008146	hsa_circ_0018900	circBase	chr10	+	76349039	76360251	exonic	NM_001123	ADK	GAGAGATGACACTATAATGGCTACAGGAAGCTGCCACTTTTGCTAGAGAGCAAGGCTTTG	279.5	70	8.35561	5.91731
hsa_circRNA_036599	2.08775	2.08775	1.06195	up	ASCRP3008148	hsa_circ_0036599	circBase	chr15	-	85230855	85234875	exonic	NM_014300	SEC11A	GAGAGATTCCTATAGTTCACCGAGTCTTGAAGATTCATGAAAACTCTATTATCAAGTCCT	254	162	8.22369	7.16174
hsa_circRNA_103176	2.32062	2.32062	1.21451	up	ASCRP3008153	hsa_circ_0062545	circBase	chr22	-	24002051	24026054	exonic	NR_024448	GUSBP11	GAGAGCTCATCTGGAATTTTGCCGATTTCATGACTAACCAGTGACCTGCTGAAGCTCACA	975	759	10.3278	9.11325
hsa_circRNA_000529	1.55501	1.55501	0.636928	up	ASCRP3008155	hsa_circ_0000529	circBase	chr14	-	39572294	39572420	intronic	ENST00000555017	SEC23A	GAGAGGACAGATTTTGCAAAGCGGAGGCTGCGACGGCCATGTTGGCCGGGCGGAGGTCTT	57	43.5	5.79921	5.16228
hsa_circRNA_000424	1.51109	1.51109	0.595589	up	ASCRP3008161	hsa_circ_0001549	circBase	chr5	-	159664587	159664757	antisense	NM_001445	FABP6	GAGAGGTGGAATCAGAGGAGGCTGGGGCTTGGTGTAGGGGAGAGCATACCTGTAGAATTG	185	151.5	7.64609	7.0505
hsa_circRNA_100692	1.60597	1.60597	0.683449	up	ASCRP3008164	hsa_circ_0020134	circBase	chr10	-	120488806	120489922	exonic	NM_153810	CACUL1	GAGAGTCTCAAAGGAGCTGCAGTAATGAATGTTATAACTATTGAAGATTATAAGAGCACA	105	78	6.79844	6.11499
hsa_circRNA_101813	1.57037	1.57037	0.651102	up	ASCRP3008182	hsa_circ_0039346	circBase	chr16	-	50709680	50711446	exonic	NM_153337	SNX20	GAGATCGCTTCAGCTCGCATCGAGGAGAGAAAAGTCTCTAAGTTTGTGCCTTGGAGCATG	156	120	7.40512	6.75402
hsa_circRNA_104514	1.81243	1.81243	0.857929	up	ASCRP3008189	hsa_circ_0007178	circBase	chr7	-	140476711	140508795	exonic	NM_004333	BRAF	GAGATGATCAAACTTATAGATATTGCACGACAGACTGCACAGGGCATGGAGTACCTGCAA	229.5	167	8.05696	7.19903
hsa_circRNA_102134	1.95745	1.95745	0.968977	up	ASCRP3008191	hsa_circ_0005077	circBase	chr17	+	57808781	57851246	exonic	NM_030938	VMP1	GAGATGCTGGAACATGCAGAGTCTGCACAACTCCTCAAGAGTTACTGATCTATGAAATGG	343.5	249.5	8.70325	7.73427
hsa_circRNA_000617	2.15098	2.15098	1.10499	up	ASCRP3008196	hsa_circ_0000668	circBase	chr16	+	6481519	6481649	intronic	uc010buf.1	RBFOX1	GAGATGTGAATGGCATGAGGTCTTGGCAGGTGTCAGAGAAATCTACAAGCAGATAAAACA	189	108	7.69085	6.58586
hsa_circRNA_104534	1.57495	1.57495	0.655303	up	ASCRP3008199	hsa_circ_0002094	circBase	chr7	+	155499553	155511137	exonic	NM_053043	RBM33	GAGATTCCCAAGCTTTCAGCAGAGGCCAAGGCAGCATTGCTTGAATTTGAAGAAAGGGAG	164	130	7.52794	6.87264
hsa_circRNA_104004	1.6169	1.6169	0.693233	up	ASCRP3008200	hsa_circ_0074930	circBase	chr5	-	168233450	168250336	exonic	NM_003062	SLIT3	GAGATTCCTGCCAACTTGCCGGAGGGCATCGTCGAAATTACCCTCAACAACAACAACATC	832.5	941.5	10.0862	9.39298
hsa_circRNA_405218	8.995	8.995	3.16912	up	ASCRP3008202		25070500	chr14	-	45587230	45599993	sense overlapping	NM_002013	FKBP3	GAGATTGAACCAGAATGGGCTTACGGAAAGAAAGGACAGCCTGATGCCAAAACATAAATT	340	54	8.68671	5.51759
hsa_circRNA_103747	1.50972	1.50972	0.594277	up	ASCRP3008205	hsa_circ_0001449	circBase	chr4	+	148860975	148876525	exonic	NM_024605	ARHGAP10	GAGATTTCATTGTTCCAGCCAGTATAAATGACCAAGGATTGTACAGAGTTGTGGGGGTGA	299	277	8.47039	7.87612
hsa_circRNA_008981	3.04611	3.04611	1.60697	up	ASCRP3008217	hsa_circ_0008981	circBase	chr1	-	50956259	51001129	exonic	NM_007051	FAF1	GAGCAGATTCGCAAAGAACAAGAAGAGGAACGTGAGGGAACACAACAGTAGATGAGTTAA	215	92	7.95454	6.34757
hsa_circRNA_103403	2.11846	2.11846	1.08302	up	ASCRP3008227	hsa_circ_0066367	circBase	chr3	+	58131647	58135954	exonic	NM_001457	FLNB	GAGCATTTGTGACCTGAACCTGAAAATCCCAGAGAGCCCACTCCAGTTCTACGTGAACTA	730	583.5	9.88855	8.80553
hsa_circRNA_404325	2.15928	2.15928	1.11055	up	ASCRP3008228		25242744	chrX	+	12817325	12828265	exonic	NM_002765	PRPS2	GAGCCAAAAGCGTGGAGATTGGTGAAAGCGTGAGAGGGGAAGATGTCTACATCATCCAGA	115.5	64.5	6.88032	5.76977
hsa_circRNA_100509	1.60487	1.60487	0.682454	up	ASCRP3008231	hsa_circ_0017286	circBase	chr1	-	246021797	246027188	exonic	NM_022743	SMYD3	GAGCCATACAGGATGCTGATATGCTAACTGGTGATGAGCAAGTATGGAAGGAAGTTCAAG	113	84	6.90761	6.22516
hsa_circRNA_102907	4.02249	4.02249	2.00809	up	ASCRP3008243	hsa_circ_0058049	circBase	chr2	-	215632205	215634036	exonic	NM_000465	BARD1	GAGCCTCCAGAAATGCTGTGGCGACATACCTTCTGTTGAATACCTTTTACAAAATGGAAG	458	161.5	9.15845	7.15036
hsa_circRNA_073836	7.27643	7.27643	2.86323	up	ASCRP3008245	hsa_circ_0073836	circBase	chr5	-	130883739	130940386	exonic	NM_016340	RAPGEF6	GAGCGCCAAACCATTACTGATGATGTGGAGGTTAACAGCTATCTTTCTGACTTAAATACT	613.5	122	9.6289	6.76567
hsa_circRNA_400843	2.27731	2.27731	1.18733	up	ASCRP3008250		25242744	chr11	-	116629789	116636162	exonic	NM_032725	BUD13	GAGCTCAAGGAACAGGATCAAGAAACCATGGCATTTGAAGGTGGCAGAGTTTGTGGATGA	406	263	8.98619	7.79886
hsa_circRNA_406687	1.59262	1.59262	0.671403	up	ASCRP3008259		25070500	chr5	+	141724980	141733148	exonic	NR_120664	LOC101926941	GAGCTGAAAGATGGCGTTACCAGGAAGCTAGTAGAAGATTTGTACCAACAAAACCAAGGA	88	64.5	6.47062	5.79921
hsa_circRNA_083061	1.53859	1.53859	0.621611	up	ASCRP3008260	hsa_circ_0083061	circBase	chr7	+	152497615	152498816	exonic	NM_020445	ACTR3B	GAGCTGAACCTGAGGACCATTATTTTTTAATGGTATTGCCATCAGAGAGTCAGCAAAGGT	167	135	7.53671	6.9151
hsa_circRNA_002977	1.68823	1.68823	0.755514	up	ASCRP3008262	hsa_circ_0002977	circBase	chr8	+	97541420	97554192	intronic	ENST00000302190	SDC2	GAGCTGACAGAGGTGAGAGCTACATGGAAGAGGAGATAATTTTGGACATCACAGTGAACC	49.5	37	5.61647	4.86096
hsa_circRNA_100615	5.83282	5.83282	2.54419	up	ASCRP3008273	hsa_circ_0018659	circBase	chr10	+	72285678	72291210	exonic	NM_014431	PALD1	GAGCTGGCCATCCGGAAAGAGGTCTGGGGTCCTGAGGCTGCTGGCAGACTATGGGTACAA	2258	772	11.6781	9.13394
hsa_circRNA_103536	1.75145	1.75145	0.80855	up	ASCRP3008288	hsa_circ_0068282	circBase	chr3	+	183896644	183896910	exonic	NM_004068	AP2M1	GAGGAAAACATCAAGAACAATTTTGTGCTCATATATGAGCTGCTGGATGGAGGAACGCAG	158.5	108	7.42781	6.61926
hsa_circRNA_001223	2.512	2.512	1.32883	up	ASCRP3008292	hsa_circ_0001223	circBase	chr22	-	35948707	35948901	antisense	NM_014310	RASD2	GAGGAACGCGGTCAGGAGGAAGGCGTCCCGGGTGGAGGCCGTGGATCTGAACTGGGTGAG	221	115	8.00034	6.6715
hsa_circRNA_102081	1.5384	1.5384	0.621426	up	ASCRP3008304	hsa_circ_0005659	circBase	chr17	-	41199659	41209152	exonic	NM_007294	BRCA1	GAGGACAATGGCTTCCATGCATGATTTTGAAGTCAGAGGAGATGTGGTCAATGGAAGAAA	79	60	6.30259	5.68116
hsa_circRNA_100317	2.10762	2.10762	1.07561	up	ASCRP3008307	hsa_circ_0008390	circBase	chr1	-	144994590	145021167	exonic	NM_022359	PDE4DIP	GAGGACATCTACAAGCGGAGATTATTTTGCAGAGGATGATGGGGAGATGGTACCCAGAAC	255	159	8.22851	7.15289
hsa_circRNA_100030	3.72833	3.72833	1.89853	up	ASCRP3008310	hsa_circ_0009574	circBase	chr1	-	8525984	8568734	exonic	NM_012102	RERE	GAGGACGAAGTGGAGGCTGAACAGTACCCAGGGGGAGATTCGTGTCGGTCCTAGTCATCA	966	426	10.3108	8.41229
hsa_circRNA_102428	1.57973	1.57973	0.659674	up	ASCRP3008313	hsa_circ_0048775	circBase	chr19	-	5700799	5706003	exonic	NM_004793	LONP1	GAGGACGTCAAGAAACGCATCCTGGTGGAGGAGAAGATCAAGCAGACCCACCGTAAGTAC	144	109.5	7.29172	6.63205
hsa_circRNA_101934	2.53292	2.53292	1.3408	up	ASCRP3008317	hsa_circ_0041195	circBase	chr17	-	1268152	1273035	exonic	NR_024058	YWHAE	GAGGAGAAGACAAGCTAAAAATGATTCGGGAATATCGGCAAATGTGCTCTGGAACTGAAC	448	263.5	9.1429	7.8021
hsa_circRNA_001308	1.89411	1.89411	0.921517	up	ASCRP3008328	hsa_circ_0001308	circBase	chr3	-	52771601	52773650	exonic	NM_003157	NEK4	GAGGAGGAGGATGAATTTGATAGAGAGGAAAGGTCAGACAAATGAAATTAATGCCTTGGT	193	130	7.78257	6.86105
hsa_circRNA_402542	1.52816	1.52816	0.611796	up	ASCRP3008335		25242744	chr20	+	24523655	24524213	exonic	NM_024893	SYNDIG1	GAGGAGTTCCAGGAGCTGGAGGAGAAATGGCTTCCCTGAGGCAAGTGTAACCTACATTCC	250	221	8.18021	7.56841
hsa_circRNA_101166	1.62741	1.62741	0.702576	up	ASCRP3008336	hsa_circ_0003677	circBase	chr12	+	117365827	117402659	exonic	NM_012174	FBXW8	GAGGATAAACAGCTCGTTGGCAGTAGCAGCTTATGAGGATGAATGAAATGAATGATGTGC	190	152	7.76527	7.06269
hsa_circRNA_002415	7.00438	7.00438	2.80826	up	ASCRP3008340	hsa_circ_0002415	circBase	chrX	-	10535041	10535643	exonic	NM_033289	MID1	GAGGATGAGAAGATAGCTGATCAGCTTCCTTGGGTTTTGCTGATGACACAAGAGAGCTTT	274	53	8.34539	5.53714
hsa_circRNA_101004	2.01524	2.01524	1.01095	up	ASCRP3008343	hsa_circ_0000375	circBase	chr12	-	6657590	6657991	exonic	NM_080730	IFFO1	GAGGATTTCTCAGGCTATGCCATGGCAGCTGCAGAGGCCCAGGGAGAGGTCCCATCCATG	366.5	264	8.82912	7.81817
hsa_circRNA_001111	1.77339	1.77339	0.826513	up	ASCRP3008344	hsa_circ_0001111	circBase	chr2	-	232320111	232320192	sense overlapping	NM_005381	NCL	GAGGATTTGGTGGCAGAGGCCGGGGAGGCTTTGGAGGCAGAGGCGGCTTTGGAGGACGAG	222	163	7.99328	7.16676
hsa_circRNA_040730	1.84914	1.84914	0.886854	up	ASCRP3008355	hsa_circ_0040730	circBase	chr16	+	85667519	85695371	exonic	NM_014615	GSE1	GAGGCCCAGGAGAAAGGCATGAGCCATGAGCCCAAGTCCCCTTCGCTAGGGATGCTTTCC	3486	5001.5	12.4	11.5131
hsa_circRNA_001378	1.52878	1.52878	0.612377	up	ASCRP3008357	hsa_circ_0001378	circBase	chr3	-	195635664	195636033	intronic	ENST00000468819	TNK2	GAGGCGAATTGGCTGCCCGGGGTGCAGGAGGGACAGGTGGTGCGGGCTCACCAGGAGAAG	188	160	7.76527	7.15289
hsa_circRNA_104982	1.53967	1.53967	0.622623	up	ASCRP3008361	hsa_circ_0006931	circBase	chrX	+	16846216	16847893	exonic	NM_018360	TXLNG	GAGGGAAGAGCTGGAGGAGAGCAGGAGTGTTCAGAAGCAAATGAAGATCCTGCAGAAGAA	82	62.5	6.34536	5.72274
hsa_circRNA_092405	1.60424	1.60424	0.681891	up	ASCRP3008366	hsa_circ_0000525	circBase	chr14	+	23778198	23778449	intronic	ENST00000553781	BCL2L2-PABPN1	GAGGGATCACGCCTATAGGTGTGGCTGGGGGCCAGGAGAGCAGGAACAGAACAGAGAAAT	110.5	81	6.89251	6.21062
hsa_circRNA_104719	2.49741	2.49741	1.32043	up	ASCRP3008368	hsa_circ_0006060	circBase	chr8	-	143425326	143427253	exonic	NM_145003	TSNARE1	GAGGGCTTCAGTCTGGAGCCGCCCAGAGAGTGCGCTAGATGTTGGACCGAGTATGGAATC	228	119	8.06439	6.74396
hsa_circRNA_402169	1.99553	1.99553	0.996772	up	ASCRP3008373		25242744	chr2	-	15506703	15536599	exonic	NM_015909	NBAS	GAGGGTTGCAGTGATAAGACAGAGGCAACCACAAAGCTTCATGACATGGTAGACCAACTG	132.5	79	7.11176	6.11499
hsa_circRNA_016346	1.56663	1.56663	0.647664	up	ASCRP3008378	hsa_circ_0016346	circBase	chr1	-	210970849	211192598	exonic	NM_002238	KCNH1	GAGGTGATCCAAGATGATGAGGTGGTGGCCATTCTAGGTCCTACAGCTGGGCTCAGACAT	176	142	7.62706	6.97939
hsa_circRNA_057360	3.32033	3.32033	1.73133	up	ASCRP3008379	hsa_circ_0057360	circBase	chr2	+	189850390	189859058	exonic	NM_000090	COL3A1	GAGGTGGTGCAGGCCCTCCTGGTATTCCTGGGAGAAATGGTGACCCTGGTATTCCAGGAC	1732	1075	11.2896	9.5583
hsa_circRNA_080646	1.85527	1.85527	0.891628	up	ASCRP3008391	hsa_circ_0080646	circBase	chr7	-	74474399	74474581	exonic	NM_030798	WBSCR16	GAGTACCTGCAGCTGGCCTCTGTCACTGACTCCACACAGGTCTGGGTCACTACAATATCA	919	902	10.228	9.33636
hsa_circRNA_406839	2.18393	2.18393	1.12693	up	ASCRP3008392		25070500	chr6	+	126131327	126132928	intronic	ENST00000229634	NCOA7	GAGTACTAACTACCCCAACTCATGGTAGCATGGCTTCCACTCCCAATACGTCATTGAGGA	3458.5	4098	12.3586	11.2317
hsa_circRNA_016771	2.36107	2.36107	1.23944	up	ASCRP3008404	hsa_circ_0016771	circBase	chr1	+	228401141	228402799	exonic	NM_052843	OBSCN	GAGTCCCTACCTCGAGTTCCCGGGGACTGTCCACCTGGAGCCCGCGGTTCCCTTCAAAAA	5049	6277	13.0558	11.8164
hsa_circRNA_002114	1.70531	1.70531	0.770038	up	ASCRP3008416	hsa_circ_0002114	circBase	chr8	+	98673299	98703416	exonic	NM_178812	MTDH	GAGTGACCGTTCAATATTTTCTGGCATTGCCAAATGGGCGGACTGTTGAAGTGGCTGAGG	263.5	205	8.24524	7.47521
hsa_circRNA_001768	1.58066	1.58066	0.660529	up	ASCRP3008417	hsa_circ_0001768	circBase	chr7	+	150070066	150070200	intronic	ENST00000478789	ZNF775	GAGTGAGCTGGGTGGGCCCTGCTAGCGAGAGAGGGCTGGGGTCCTTCGTGGTGGGAGTCG	400	390	8.97028	8.30975
hsa_circRNA_008029	1.97448	1.97448	0.981472	up	ASCRP3008421	hsa_circ_0008029	circBase	chr6	-	77860917	77921770	sense overlapping	TCONS_00012214	XLOC_005768	GAGTGCCCAGCCTTCAGAACAGTCTTTATGTGGCTATTGCTTTGAAGACAAAGAATAACG	1471	1627	11.0581	10.0766
hsa_circRNA_073748	4.01579	4.01579	2.00568	up	ASCRP3008431	hsa_circ_0073748	circBase	chr5	+	126140467	126168493	exonic	NM_005573	LMNB1	GAGTGGTTGTTGAGGAAGAACTTTTCCACCAGCAGCTATGCTAAGAAGGAATCTGATCTT	439.5	155	9.12525	7.11956
hsa_circRNA_000702	1.96462	1.96462	0.974247	up	ASCRP3008432	hsa_circ_0000702	circBase	chr16	+	53288349	53308214	exonic	NM_025134	CHD9	GAGTGTCAGAAAGTATTTGATGGAGTTGATGCAAGGCCCAAGCTCGTTGCCACAGAATTG	180.5	115.5	7.65193	6.67768
hsa_circRNA_405634	1.97258	1.97258	0.980086	up	ASCRP3008435		25070500	chr17	+	76393373	76393472	intronic	ENST00000262764	PGS1	GAGTTACTGGTGGGAGCTATAGGGATTGGAGTGTGGAGAGGGAGGTGCAACGGGCCCATT	159	97	7.45273	6.47265
hsa_circRNA_023336	1.71246	1.71246	0.776074	up	ASCRP3008445	hsa_circ_0023336	circBase	chr11	+	70255936	70260758	exonic	NM_005231	CTTN	GAGTTGATCAGCATACACAAGCTGAGGGAGAATGTCTTTCAAGAGCATCAGACCCTTAAG	157	113.5	7.44758	6.6715
hsa_circRNA_103113	4.26346	4.26346	2.09202	up	ASCRP3008451	hsa_circ_0005238	circBase	chr21	+	17205666	17214859	exonic	NM_013396	USP25	GATAAAAGTCCTGAAACAGTTTTGCAGTCGAGGAGTTTAATAAAGAAACTGGGCAGCCCC	190	58	7.75194	5.65992
hsa_circRNA_019773	2.53624	2.53624	1.34269	up	ASCRP3008452	hsa_circ_0019773	circBase	chr10	+	104632204	104634418	exonic	NM_020682	AS3MT	GATAAACAACAAGTGCTTCAGGAGGCATATCGGGTGCTGAAGATATTATGGCTGTGGTCT	89.5	44	6.55934	5.21664
hsa_circRNA_102521	2.78435	2.78435	1.47734	up	ASCRP3008457	hsa_circ_0050514	circBase	chr19	+	34922765	34924317	exonic	NM_005499	UBA2	GATAACAGAGGTTGCCAAGGAAAGTGTACTGCAGTTTTACCCGAAAGCTAATATCGTTGC	496	271	9.31613	7.83879
hsa_circRNA_101441	1.60413	1.60413	0.68179	up	ASCRP3008467	hsa_circ_0033408	circBase	chr14	+	102842986	102931626	exonic	NM_014844	TECPR2	GATAATGATTGAGCCACCTGTCCAGCCCCCAGGTTTCCCTAGATGACAAATAAACATTCC	7677	15241	13.6598	12.978
hsa_circRNA_406661	1.55919	1.55919	0.640796	up	ASCRP3008482		25070500	chr5	-	130750763	130753308	intergenic			GATAGAGAAAAACTGTCAACAATAAATACACTGTGTGCAGTTCGGAATTGGCCATGGCGA	48	37	5.50175	4.86096
hsa_circRNA_100707	1.92193	1.92193	0.942557	up	ASCRP3008485	hsa_circ_0020313	circBase	chr10	+	126185529	126186697	exonic	NM_022126	LHPP	GATAGGAGTGGAAGCCCACCAGGCGTTACTACAAGGAGACCTCTGGCCTGATGCTGGACG	269	189	8.31485	7.3723
hsa_circRNA_023304	3.51943	3.51943	1.81534	up	ASCRP3008527	hsa_circ_0023304	circBase	chr11	+	69457798	69458759	exonic	NM_053056	CCND1	GATCATCCGCAAACACGCGCAGACCTTCGTTGCCCTCTGTGCCACAGGTCTGCGAGGAAC	7841	6469.5	13.6782	11.8629
hsa_circRNA_101966	1.51534	1.51534	0.599643	up	ASCRP3008537	hsa_circ_0004376	circBase	chr17	-	5364258	5367009	exonic	NM_020162	DHX33	GATCCACCAGGGGAAACTGGCTCTGGGAAGACAACTCAGATCCCTCAGTACCTGTATGAA	311	293.5	8.54544	7.94579
hsa_circRNA_103582	2.07287	2.07287	1.05163	up	ASCRP3008538	hsa_circ_0008460	circBase	chr4	+	1902352	1906105	exonic	NM_007331	WHSC1	GATCCACTCCTTCACAGCTATACCAAACTTAAAGTGTTCTAAGAACGGAAGCATCTGGGC	1596	1686	11.18	10.1284
hsa_circRNA_010210	2.85044	2.85044	1.51118	up	ASCRP3008540	hsa_circ_0010210	circBase	chr1	+	17907047	17953998	exonic	NM_018125	ARHGEF10L	GATCCAGCAGCTGACCAAGAGCGTCAGTGACCGCAGCAGCCTCAACAAGGTGTGTAGCTG	2549	2100	11.9283	10.4171
hsa_circRNA_403929	1.75162	1.75162	0.808687	up	ASCRP3008545		25242744	chr7	-	130295823	130337788	exonic	NM_012133	COPG2	GATCCGAATTGCCAGTCGCTTACTAAAAGAAACTGAGGATGGCAAACATTGAGGAGAATG	82	60	6.43979	5.6311
hsa_circRNA_070037	2.95295	2.95295	1.56216	up	ASCRP3008547	hsa_circ_0070037	circBase	chr4	-	77052382	77065626	exonic	NM_017426	NUP54	GATCCTATTATCTGGGAACAGGCCAAGGTAGATAACCCTGATTCTGAAAAGTGGGTTTGG	154	66	7.36137	5.79921
hsa_circRNA_103166	2.02576	2.02576	1.01846	up	ASCRP3008552	hsa_circ_0062397	circBase	chr22	-	21178613	21193019	exonic	NM_058004	PI4KA	GATCCTTCACTTAGGGATGAGGTCCAAAAGCTTCTTTGCATGTGTCCAGTGGATTTCCAT	476	365	9.24034	8.22188
hsa_circRNA_103539	1.53617	1.53617	0.619338	up	ASCRP3008558	hsa_circ_0006840	circBase	chr3	-	185638891	185639914	exonic	NM_004593	TRA2B	GATCGGGACTACTATAGCAGATCATACAGGCTAAAGAACGTGCCAATGGAATGGAGCTTG	391	389	8.92425	8.30491
hsa_circRNA_100042	1.69119	1.69119	0.758042	up	ASCRP3008577	hsa_circ_0009610	circBase	chr1	-	8922945	8923402	exonic	NM_001428	ENO1	GATCTGAGCGCTTGGCCAAGTACAACCAGCTCCTCAGGTGCAAGCTGGCCCAGGCCAATG	231.5	179	8.06237	7.30433
hsa_circRNA_102304	1.63281	1.63281	0.707354	up	ASCRP3008579	hsa_circ_0046965	circBase	chr18	-	12356692	12371690	exonic	NM_006796	AFG3L2	GATCTGAGTTTTTGGAGATGTTCGTTGGTGTGGGCCCTGCTAGACTTTACCGATTTGTTA	194.5	152.5	7.78748	7.08012
hsa_circRNA_005078	1.9145	1.9145	0.936971	up	ASCRP3008594	hsa_circ_0005078	circBase	chr2	+	203419974	203421254	exonic	NM_001204	BMPR2	GATCTTTCAGCCACAAATGTCCTGGATGGCAGCAGTATACAGACAACCTGTCACATAATA	158	103.5	7.47318	6.53621
hsa_circRNA_104120	1.6296	1.6296	0.704518	up	ASCRP3008605	hsa_circ_0076742	circBase	chr6	-	52132662	52134024	exonic	NM_002388	MCM3	GATGAAGAGGAGAAAAGCCAAGAGGACCAGGAGCAGAAGAGGAAGAGACATCTCCAGTTA	252	209	8.21279	7.50827
hsa_circRNA_102320	1.61542	1.61542	0.691907	up	ASCRP3008606	hsa_circ_0000837	circBase	chr18	+	20569183	20581692	exonic	NM_002894	RBBP8	GATGAAGAGGAGGAATTGTCTACTGCCACAAAGAAACTACACAAAGCACATGGAACAAGC	80	58	6.32301	5.6311
hsa_circRNA_100151	1.50757	1.50757	0.592225	up	ASCRP3008611	hsa_circ_0011426	circBase	chr1	-	33099245	33099673	exonic	NM_178547	ZBTB8OS	GATGAATGGCTTTATAAGTTCAGTGCTGATGAATTCTTCATACCCCGGGTTACACGCATG	223.5	194	7.99681	7.40459
hsa_circRNA_102876	3.51306	3.51306	1.81273	up	ASCRP3008612	hsa_circ_0002024	circBase	chr2	+	191523883	191537878	exonic	NM_005966	NAB1	GATGAATTATCCCCAAAGAGAATTAAAGTGGAGGTTAAACCCATCCAGAGTAATGGCTGC	422	171	9.05409	7.24136
hsa_circRNA_406860	2.14686	2.14686	1.10223	up	ASCRP3008621		25070500	chr6	-	138892846	138893198	intronic	ENST00000491526	NHSL1	GATGACGAAAACTGGATATACAGAGCCCAGCCCAGAAAAGAAGCCGTCTTTTTGGATAAT	856	707	10.1306	9.02842
hsa_circRNA_400596	1.66747	1.66747	0.737658	up	ASCRP3008623		25242744	chr10	+	75842211	75843271	exonic	NM_003373	VCL	GATGACTGATCAAGTGGCTGACCTCCGTGCCAGGACACTGAAGCCATGAAGAGAGCATTG	88	63	6.5008	5.76314
hsa_circRNA_103839	2.26495	2.26495	1.17948	up	ASCRP3008630	hsa_circ_0072476	circBase	chr5	+	54635837	54654526	exonic	NM_015360	SKIV2L2	GATGAGCCCAACAATTGGAAAACAATTACTTAAGGTATGCCATTGCATTGGCCTTAAGGG	163.5	93.5	7.55121	6.37173
hsa_circRNA_102158	2.1666	2.1666	1.11544	up	ASCRP3008643	hsa_circ_0008438	circBase	chr17	+	60629662	60631116	exonic	NM_006852	TLK2	GATGATTTATTAAGAGCTCAGCAAAACAGTCCCTCATCTACGGGATCTGGCAACACAGAG	488.5	352	9.28033	8.16489
hsa_circRNA_104335	1.87443	1.87443	0.906455	up	ASCRP3008646	hsa_circ_0001687	circBase	chr7	+	24663284	24720139	exonic	NM_016447	MPP6	GATGCAGGAATCACTACCAAGCTTCTGACCCAATGCAGCAAGTCTTGGAAAACCTTACGG	159	104.5	7.43877	6.53231
hsa_circRNA_101076	1.73934	1.73934	0.798539	up	ASCRP3008649	hsa_circ_0026652	circBase	chr12	+	53856276	53862616	exonic	NM_031989	PCBP2	GATGCATCTGCTCAGACTACTTCTCATGAACTCACCATTCCAAACGATTCCCCCCCGAAG	2111	2882	11.5894	10.7909
hsa_circRNA_000260	2.30257	2.30257	1.20324	up	ASCRP3008657	hsa_circ_0000260	circBase	chr10	+	112356155	112358048	exonic	NM_005445	SMC3	GATGCTAAAAGAGAAGAGGCAGCAGTCAGAGAAAACCTTCATGCCTAAGGTGACCAAGTC	267.5	153.5	8.28337	7.08012
hsa_circRNA_002532	1.95466	1.95466	0.966915	up	ASCRP3008660	hsa_circ_0002532	circBase	chrX	+	64295353	64295792	sense overlapping	TCONS_00017187	XLOC_008000	GATGCTATGCTAAGCTGGGCAGAGAGACCATGGCGACATCCCCCAGACATCTAGACTATG	764	680.5	9.95719	8.99027
hsa_circRNA_406620	2.47702	2.47702	1.3086	up	ASCRP3008664		25070500	chr5	-	72850146	72857113	exonic	NM_023039	ANKRA2	GATGCTCTTAGCTGAATGCAATATCCATACATCTCCTTCTCCGGGAATTCAAGTAAGGCA	9577	11602	13.9506	12.642
hsa_circRNA_005893	1.64184	1.64184	0.715314	up	ASCRP3008671	hsa_circ_0005893	circBase	chr6	+	5396865	5431405	sense overlapping	NM_006567	FARS2	GATGGAACAACAACTGGTCAATTCAGGCTCACCGAAAGTGACAGAACTTCCCAAGGGAGA	138	101	7.21611	6.5008
hsa_circRNA_003380	5.10324	5.10324	2.35141	up	ASCRP3008677	hsa_circ_0003380	circBase	chr8	+	106431371	106456609	exonic	NM_012082	ZFPM2	GATGGACCAGGGCCGCTTGAAGATGCCATTGAAGATGAGGAAGAAGAATGTCCATCAGAG	349	91	8.7166	6.36518
hsa_circRNA_103660	1.51227	1.51227	0.596716	up	ASCRP3008680	hsa_circ_0069986	circBase	chr4	+	75065510	75067087	exonic	NM_001144978	MTHFD2L	GATGGAGAGCATGAACGGCCAGGAGACCACGTTGATGAGCGAACAATATGCAATGGAATT	60	46	5.85636	5.25964
hsa_circRNA_005496	1.57483	1.57483	0.655197	up	ASCRP3008682	hsa_circ_0005496	circBase	chrX	-	11074055	11129101	sense overlapping	uc004cuh.3	AY660577	GATGGAGCAGGAACCGAGGAACAAACCTTGGAACTAGCAATGATTCAAGAAACGTTAGTA	63.5	45	5.87184	5.21664
hsa_circRNA_003794	5.54048	5.54048	2.47001	up	ASCRP3008686	hsa_circ_0003794	circBase	chr8	-	103236273	103237246	exonic	NM_015713	RRM2B	GATGGATAGCAGATAGAAAATCTACTTTTGGTGGAGCGCTTTAGTCAGGAGGTGCAGGTT	447	113.5	9.13442	6.66441
hsa_circRNA_403359	3.03319	3.03319	1.60084	up	ASCRP3008701		25242744	chr5	-	74091854	74134875	exonic	NM_015566	FAM169A	GATGGTGAAAAGCTGTGGCACTTTACCTTGCTGATCAGTGGTGGGCTATTGATGATATTG	629	325	9.66455	8.06372
hsa_circRNA_001130	1.55087	1.55087	0.633075	up	ASCRP3008718	hsa_circ_0001130	circBase	chr20	-	7976672	7990962	exonic	NM_021156	TMX4	GATGTCTGGAATGGCTGGTCTTTTTAGCATCTCTGGCAAGATATGGTTACGCCCCATGGT	463	472	9.17585	8.54278
hsa_circRNA_101111	1.51734	1.51734	0.601548	up	ASCRP3008721	hsa_circ_0002419	circBase	chr12	+	78443772	78452895	exonic	NM_014903	NAV3	GATGTGACAGTGGATGCAGACAGGTGAAGACCCTGAAACAAGAAGAATGAGAACAGTTAA	50	42	5.7021	5.10055
hsa_circRNA_403556	3.93077	3.93077	1.97481	up	ASCRP3008722		25242744	chr6	+	21668877	21743273	exonic	uc010jpp.1	LINC00340	GATGTGCTTCTGAGGTGGGCTGTGGAATGCCATGTGTAATTACTATTATCAGCATCTAGA	1470	742	11.0581	9.08331
hsa_circRNA_001266	3.96651	3.96651	1.98787	up	ASCRP3008725	hsa_circ_0001266	circBase	chr3	+	10077970	10081529	exonic	NM_033084	FANCD2	GATGTGGGGAAAGAACTCAGCCTGCCATTATCAAAACCTTATTTGAGAAGTTGCCAGAAT	562.5	208.5	9.4862	7.49833
hsa_circRNA_005425	1.53027	1.53027	0.613789	up	ASCRP3008736	hsa_circ_0005425	circBase	chr9	+	32429416	32431841	exonic	NM_002197	ACO1	GATGTTTAAGGAAGTCTATCAGAAAATAGAGGTTTGACGTGGTGGGCTATGGCTGCATGA	69	56	6.21548	5.60169
hsa_circRNA_007250	3.94097	3.94097	1.97855	up	ASCRP3008737	hsa_circ_0007250	circBase	chr2	-	10931920	10933328	exonic	NM_005742	PDIA6	GATGTTTGGATGGTTGAGTTCTATGCTCCTTGGTGTGGACACTGCAAAAAGTGGCAGAAC	942	384	10.2648	8.28626
hsa_circRNA_103400	1.77873	1.77873	0.830849	up	ASCRP3008741	hsa_circ_0066336	circBase	chr3	+	58104598	58112489	exonic	NM_001457	FLNB	GATTACGATGTTAATATCACATATGGAGGAGCCCACATCCCCGGGCAACATGCAGGTTCT	333	270	8.66333	7.83248
hsa_circRNA_103401	1.81515	1.81515	0.860086	up	ASCRP3008742	hsa_circ_0003006	circBase	chr3	+	58111307	58112489	exonic	NM_001457	FLNB	GATTACGATGTTAATATCACATATGGAGGAGCCCACATCCCCGGTCTCCATGTAGTGGAG	5709	9644.5	13.2417	12.3816
hsa_circRNA_000230	1.88806	1.88806	0.916905	up	ASCRP3008745	hsa_circ_0000765	circBase	chr17	-	40266710	40266909	intronic	ENST00000225916	KAT2A	GATTAGGTGGCGTTGCAGCTGGGTGGTGTGCACACATGCGCATCTGTGGGATTTTTCATG	114	73	6.92107	6.00416
hsa_circRNA_102342	2.70806	2.70806	1.43726	up	ASCRP3008752	hsa_circ_0005729	circBase	chr18	+	29691716	29693823	exonic	NM_016271	RNF138	GATTCAGTAGGGAACAGTTTCTGTAGAAAATGTTTCCTGACTGCAATGAGGGAAAGCGGA	81	38	6.38258	4.94532
hsa_circRNA_103645	1.58592	1.58592	0.665323	up	ASCRP3008755	hsa_circ_0069748	circBase	chr4	+	54292038	54294350	exonic	NM_030917	FIP1L1	GATTCCACCACCGGGAGATTACCTGGGGCAATTGATGTTATCGGTCAGACTATAACTATC	272.5	233	8.3069	7.64158
hsa_circRNA_104853	2.38373	2.38373	1.25322	up	ASCRP3008766	hsa_circ_0087861	circBase	chr9	+	110068659	110074018	exonic	NM_002874	RAD23B	GATTCTTCTCGGTCAAACCTTTTTGAAGATGCAACGAGTGCACTTGCCCAAAGCAGTGTC	687	473.5	9.80564	8.55242
hsa_circRNA_004815	1.88551	1.88551	0.914951	up	ASCRP3008769	hsa_circ_0004815	circBase	chr12	+	42745686	42792796	exonic	NM_016488	PPHLN1	GATTGAACAGGATGGCTACAATAGACTAGTTAATATTGTGCCAAAGAAACCACCACTGCT	86	57	6.51664	5.60169
hsa_circRNA_103801	1.54602	1.54602	0.628556	up	ASCRP3008773	hsa_circ_0071989	circBase	chr5	-	16683988	16764505	exonic	NM_012334	MYO10	GATTGATTCTGTGTGTGCCTCTGACAGCCCTGATAGGCAGTAGACAGCAGGGACTCCCTG	519	553.5	9.36727	8.73872
hsa_circRNA_103467	1.88654	1.88654	0.915745	up	ASCRP3008775	hsa_circ_0008923	circBase	chr3	+	128525214	128526514	exonic	NM_004637	RAB7A	GATTGCACGGAATGCACTTAAGCAGATATGGGACACAGCAGGACAGGAACGGTTCCAGTC	306.5	226	8.51889	7.60314
hsa_circRNA_103653	2.1408	2.1408	1.09815	up	ASCRP3008786	hsa_circ_0006693	circBase	chr4	-	73944358	73958017	exonic	NM_032217	ANKRD17	GATTGGTGGCAATCAAGGGGTGGCACTGAATCAACAAGACAAGCAACTCAATTGATTAAT	154	86	7.36137	6.26322
hsa_circRNA_405005	1.74934	1.74934	0.806808	up	ASCRP3008793		25070500	chr12	+	50850356	50850568	intronic	ENST00000293618	LARP4	GATTGTTAAGTCCCTCTCAGTGAAGGGTAAGATTATGAGATCTGAGGGCTCCCAGTGATG	1170.5	1336	10.6441	9.83733
hsa_circRNA_032682	1.78252	1.78252	0.83392	up	ASCRP3008796	hsa_circ_0032682	circBase	chr14	-	75587212	75590926	exonic	NM_033116	NEK9	GATTGTTTCAGCAGTGAGCTGCATCCATAAAGCTGGAATCCTTCATAGGATGACTCACTG	161	113	7.49833	6.66441
hsa_circRNA_103668	4.73535	4.73535	2.24347	up	ASCRP3008798	hsa_circ_0070040	circBase	chr4	-	77065301	77065626	exonic	NM_017426	NUP54	GATTTAATACACAGCAGCAGCAGCAAACTAGTGGGTTTGGAGGATTTGGGACAACATCTA	1741.5	724	11.3001	9.05663
hsa_circRNA_100733	1.57049	1.57049	0.651218	up	ASCRP3008809	hsa_circ_0006467	circBase	chr11	-	224077	233215	exonic	NM_012239	SIRT3	GATTTCCCCATGGCAGATCTGCTGCTCATCCTTGGGACCTCCCTGGAGATCGCCGGGGAG	1951	3066	11.5045	10.8533
hsa_circRNA_103770	1.72881	1.72881	0.789781	up	ASCRP3008820	hsa_circ_0002840	circBase	chr4	+	183245098	183245405	exonic	uc003ivd.1	TENM3	GATTTGGTTCACAGAGAAGCAGACGAGTTCACTAGACAAGAGAGGCCAATGAGACTTGAA	215	167	7.97153	7.18175
hsa_circRNA_406766	3.50269	3.50269	1.80847	up	ASCRP3008825		25070500	chr6	-	36492117	36507981	exonic	uc003omi.3	STK38	GATTTTGAGTCCTTAAAAGTAATAGGCAGAGGAGCATTTGGTGAGCCATGGCAATGACAG	189	68	7.72577	5.91731
hsa_circRNA_004428	1.90191	1.90191	0.927446	up	ASCRP3008837	hsa_circ_0004428	circBase	chr18	+	9117835	9126905	exonic	NM_021074	NDUFV2	GCAAAATCCCAAAACCAGGGCCAAGGGAAGACATGTAAGGAATTTGCATAAGACAGTTAT	155	100	7.41625	6.4888
hsa_circRNA_406977	2.00371	2.00371	1.00267	up	ASCRP3008838		25070500	chr7	-	91855033	91855996	exonic	NM_004912	KRIT1	GCAAAATTGTTGAAGGAAGCAATTAACAAACCAGTATGGAAAAGTTGAGGCCACTCGCAT	97.5	59	6.68383	5.68116
hsa_circRNA_404564	1.52798	1.52798	0.611627	up	ASCRP3008840		25070500	chr1	+	111690263	111703922	sense overlapping	NM_006090	CEPT1	GCAAACGTATGTTTCTGGAACATTGCGATTTGGAATGTAAGTAAGCACCAGCCACAAAAA	52	41	5.6311	5.01947
hsa_circRNA_101121	2.53134	2.53134	1.3399	up	ASCRP3008842	hsa_circ_0003517	circBase	chr12	+	98921663	98931350	exonic	NM_001032283	TMPO	GCAAAGACTCCAGTAACACTCAAGCAAAGAAGAGTTGAGCACAATCAGAAAGCCACAAAA	410	236.5	9.01628	7.67638
hsa_circRNA_000365	2.64804	2.64804	1.40492	up	ASCRP3008845	hsa_circ_0000365	circBase	chr11	+	120916382	120924441	exonic	NM_152715	TBCEL	GCAAAGCTTCTTGGGAGACGGTCCACATGATACTACAGGAGTTACCAGACATTTTAAGAA	347	183.5	8.74419	7.33927
hsa_circRNA_105028	1.50419	1.50419	0.588987	up	ASCRP3008850	hsa_circ_0008350	circBase	chrX	-	118774654	118787003	exonic	NM_015129	SEPT6	GCAACAAGATGATGAGGGCGCGGCAGTATCCTTGGGGCACTGTGCAGGCTACAAGCCTAT	94	76	6.66441	6.07542
hsa_circRNA_023983	1.89651	1.89651	0.92335	up	ASCRP3008853	hsa_circ_0023983	circBase	chr11	-	89106599	89135710	exonic	NM_016931	NOX4	GCAACATTTGGGGTTCATCTTAAAATAGTAGGAGACTGGACAGAGGGCTGCTGAAGTATC	92	61	6.60451	5.68116
hsa_circRNA_007148	2.86922	2.86922	1.52066	up	ASCRP3008860	hsa_circ_0007148	circBase	chr3	+	171851260	171969331	exonic	NM_022763	FNDC3B	GCAAGAAGCAGCCCAAAGTCGAATGATTCAGACTTGCAAGGTTATTCTCGTTCAAGTTAA	511	269	9.34997	7.82931
hsa_circRNA_105049	1.94266	1.94266	0.95803	up	ASCRP3008864	hsa_circ_0001953	circBase	chrY	+	2821949	2829687	exonic	NM_003411	ZFY	GCAAGATAATGACAAAGCCAGCTGTGAGGACTACCTAATGATTTCGTGAGCTGTGACTAA	259	178	8.24167	7.28364
hsa_circRNA_104597	1.81667	1.81667	0.861298	up	ASCRP3008865	hsa_circ_0084021	circBase	chr8	+	38801306	38803739	exonic	NM_021623	PLEKHA2	GCAAGATCACCGTGAGCATAGCTACCCCAAAACAGAAACCAAAAACTCCATTTTGCTTTG	291	221	8.4354	7.5741
hsa_circRNA_103332	1.5126	1.5126	0.597031	up	ASCRP3008867	hsa_circ_0064986	circBase	chr3	+	42662920	42674315	exonic	NM_005385	NKTR	GCAAGCAGTTCAGAAGAGCCAAGGAATAAACATGCAATGAACCCAAAAGGATGAAAACTT	74	61	6.30259	5.70556
hsa_circRNA_407068	1.55512	1.55512	0.637028	up	ASCRP3008876		25070500	chr8	+	38994175	39068843	exonic	NM_145004	ADAM32	GCAATGGCAGATTGGAGGGAAATGAAATCTGTGATTGTGGTACTGAGGCTGAACAAATAT	39	29	5.142	4.50497
hsa_circRNA_003788	2.37647	2.37647	1.24882	up	ASCRP3008878	hsa_circ_0003788	circBase	chr4	+	185580493	185599548	exonic	NM_152683	PRIMPOL	GCAATGTCAGGACGTTCATGTATTTGCTTTGGAATGCAAAGTAGGAGATGGACAACGTAT	66	35	6.10978	4.86096
hsa_circRNA_033475	1.50031	1.50031	0.585262	up	ASCRP3008889	hsa_circ_0033475	circBase	chr14	+	103918254	103923549	exonic	NM_002376	MARK3	GCACATGGCAGGATGAAGGAAAAAGAAGCAAGATCTAAATTTAGACAGTGAAGTTATTCG	146	118	7.29172	6.70646
hsa_circRNA_001448	1.68602	1.68602	0.753624	up	ASCRP3008896	hsa_circ_0001448	circBase	chr4	-	146744573	146791630	exonic	NM_178835	ZNF827	GCACGGAAGAATATCAGCTCCAGCTGCAAATCAGAAGGAGCCCATGAATCTTAATTTTAA	122.5	84	6.99078	6.23716
hsa_circRNA_406075	3.34484	3.34484	1.74194	up	ASCRP3008900		25070500	chr2	+	243056789	243064606	exonic	NR_024437	LOC728323	GCACTGCAGACTCAGCTGAGCACTGATACAAAGAAAGACAAACATCTATCTTAAATAGCG	344	140	8.71273	6.97079
hsa_circRNA_089837	1.55973	1.55973	0.641297	up	ASCRP3008901	hsa_circ_0089837	circBase	chrX	-	3778830	3781615	exonic	uc004crl.3	AK000470	GCACTGCTGCCTATGCACTCCATTTACAGGTTAAGAAAATGTGCCAAGATTACCTCAGTA	433	439.5	9.08397	8.44267
hsa_circRNA_402294	2.70995	2.70995	1.43826	up	ASCRP3008905		25242744	chr2	+	65466985	65482828	exonic	NM_005722	ACTR2	GCAGAAACTGGCCTTAGAAACCACAGTATTAGTTGAATCTTATACATTTGTGAAGTGTGG	1507	1155	11.0919	9.65362
hsa_circRNA_006008	2.04741	2.04741	1.0338	up	ASCRP3008907	hsa_circ_0006008	circBase	chr16	+	24762046	24788679	exonic	NM_014494	TNRC6A	GCAGAACAGCAAAAACCAGTCAGGGATTTAGTGCAAGAAGAAGAACAGTTGATGGAAGAA	227	148	8.06237	7.02857
hsa_circRNA_032651	1.64161	1.64161	0.715113	up	ASCRP3008910	hsa_circ_0032651	circBase	chr14	-	75553720	75555344	exonic	NM_033116	NEK9	GCAGAAGTTGAACAAGAAATTAGAAGGAGGGCAGCAGGAGCTGGAAAATGCAGAATTTAT	187	146	7.75194	7.03683
hsa_circRNA_104326	11.3449	11.3449	3.50397	up	ASCRP3008913	hsa_circ_0079557	circBase	chr7	-	22306582	22357656	exonic	NM_012294	RAPGEF5	GCAGAGAGAGCTAGCAGCTGTTATTGCTTTGAAAGCAAGGAAGTCTGACTCTATCAAGAA	238	33	8.12249	4.61852
hsa_circRNA_102519	1.95476	1.95476	0.966994	up	ASCRP3008915	hsa_circ_0050511	circBase	chr19	+	34921480	34955036	exonic	NM_005499	UBA2	GCAGATGACTTCCTCCAGGACTATACTTTATTGATCAACATCCTTCATAGATTGATCTGG	996	947	10.3669	9.39994
hsa_circRNA_404636	2.86382	2.86382	1.51794	up	ASCRP3008918		25070500	chr1	-	200550328	200561368	exonic	NM_014875	KIF14	GCAGCAAATTGAAAACATACTATGTTTTTGGCAGGGTGATCGAGTGATTCTTGGTGGAGA	189	85	7.73342	6.21548
hsa_circRNA_057950	1.58455	1.58455	0.66407	up	ASCRP3008919	hsa_circ_0057950	circBase	chr2	+	208420351	208442379	exonic	NM_004379	CREB1	GCAGCACGAAAGAGAGAGGTCCGTCTAATGAAGAACAGGTAACTAAATGACCATGGAATC	166	131	7.53671	6.87264
hsa_circRNA_104089	1.88919	1.88919	0.917771	up	ASCRP3008941	hsa_circ_0075917	circBase	chr6	-	30002684	30003760	exonic	NR_026751	ZNRD1-AS1	GCAGGACCAAGGGAAGTGTCTTCACAAAGATGAGCATGTATTTCAAGTCCTCTGATGAAT	170.5	110	7.54253	6.62476
hsa_circRNA_002409	1.58773	1.58773	0.666965	up	ASCRP3008946	hsa_circ_0002409	circBase	chr3	-	126360874	126366139	exonic	NM_052883	TXNRD3	GCAGGCATTATGTGACTCAAGGAAATTTGGCTGGGAATATAATCAACAAGGTGAAAGAAC	145	109	7.29172	6.62476
hsa_circRNA_103755	1.83733	1.83733	0.877609	up	ASCRP3008948	hsa_circ_0071185	circBase	chr4	-	151682934	151729550	exonic	NM_006726	LRBA	GCAGGCCTTGCTTTTATCGAACTTGTCAATGAAGGAAGGCAGTAGATCATCTAATGCAAA	292	221	8.45455	7.57694
hsa_circRNA_100789	2.28427	2.28427	1.19173	up	ASCRP3008964	hsa_circ_0021652	circBase	chr11	+	34110941	34112225	exonic	NM_005898	CAPRIN1	GCAGTGGAATCAATGTAAATGCAGCTCCATTCCAATCCATGCAAACGTTCATTCTGAATC	565	393	9.5063	8.31457
hsa_circRNA_088087	1.96018	1.96018	0.970985	up	ASCRP3008965	hsa_circ_0088087	circBase	chr9	+	115166274	115168002	exonic	NM_032303	HSDL2	GCAGTGGAGAAAGCCATCAAGAAATTTGGAGGAGGCTGGCAGGATGTACAGTTTTTATCA	132	79.5	7.11176	6.14078
hsa_circRNA_100930	1.50568	1.50568	0.590412	up	ASCRP3008969	hsa_circ_0023950	circBase	chr11	+	85966263	85967554	exonic	NM_003797	EED	GCAGTGTATAAAGGTTACCTTGTATGAATGTCATTCACAAGGAGAAATCCGGTTGTTGCA	44	33	5.38145	4.79104
hsa_circRNA_000927	4.6909	4.6909	2.22986	up	ASCRP3008976	hsa_circ_0001024	circBase	chr2	+	68717321	68795482	sense overlapping	NM_173545	APLF	GCATACAAACAGCTGACTTGTAATCAAATAACAGACAAGAGAGTATCCAGAAGACATGCC	148.5	42.5	7.31456	5.0847
hsa_circRNA_101550	2.50907	2.50907	1.32715	up	ASCRP3008978	hsa_circ_0035796	circBase	chr15	-	63988322	64008672	exonic	NM_003922	HERC1	GCATCACTATCAGATATCAGAAAACCAGGACTCTGCAGATGTTGATCCTCAGGAGCATTC	396	231	8.94872	7.62157
hsa_circRNA_057074	1.80098	1.80098	0.848784	up	ASCRP3008981	hsa_circ_0057074	circBase	chr2	+	172803227	172809519	exonic	NM_003642	HAT1	GCATCTAAAGTTGATGAGAACTTTGACTGTGTAGAGTTCGTTTTCCTGAAGATCTTGAAA	291	223	8.44216	7.59337
hsa_circRNA_005087	3.92623	3.92623	1.97314	up	ASCRP3008984	hsa_circ_0005087	circBase	chr1	+	27269150	27269556	exonic	NM_006600	NUDC	GCATCTGGAGAAGGATACTGAGGAAGATGAGGAGGAAGATGAGAAGGACAAAGGAAAACT	463	169	9.17585	7.20271
hsa_circRNA_101307	1.66555	1.66555	0.736003	up	ASCRP3008985	hsa_circ_0008539	circBase	chr13	+	114164552	114175048	exonic	NM_017905	TMCO3	GCATCTTCTAGGTGTGGAAGATTTCCTTACAAGGGCCGTGTTACATGACACTGTTAATGA	166	124	7.52794	6.79194
hsa_circRNA_001449	1.75453	1.75453	0.811084	up	ASCRP3009011	hsa_circ_0001800	circBase	chr8	-	52758220	52782950	exonic	ENST00000360540	PCMTD1	GCCAAGGAAAAACTGGAGAGCTTCATCAAAAATAGTGATAGCTTTGATAACCCCATCACT	84	62	6.51664	5.70556
hsa_circRNA_102253	2.59026	2.59026	1.3731	up	ASCRP3009020	hsa_circ_0046468	circBase	chr17	+	80721840	80861354	exonic	NM_005993	TBCD	GCCACGCAAGAATGGATGATGAACTTGTTGTTGGACATAGTGCAAGATCAGACATCTCCA	1192.5	891	10.6954	9.32234
hsa_circRNA_101052	1.67359	1.67359	0.742942	up	ASCRP3009036	hsa_circ_0026153	circBase	chr12	+	49883247	49884514	exonic	NM_023071	SPATS2	GCCAGTGAAGTACTCAAAGAATGGACAGTAACAGGCAAGAAAAAGATAAATGCGGTACGT	173	129	7.58447	6.84153
hsa_circRNA_406525	2.49215	2.49215	1.31739	up	ASCRP3009056		25070500	chr4	-	121719421	121742500	exonic	NM_018699	PRDM5	GCCCACAGAAATGTTTACAAGAATCATAAGAAGGAAGGAGAAAACATTTTCTATTTGGCA	139	70	7.20455	5.88716
hsa_circRNA_101721	1.55983	1.55983	0.641384	up	ASCRP3009084	hsa_circ_0038095	circBase	chr16	+	16126965	16150152	exonic	NM_004996	ABCC1	GCCCTTTCTGAATCCCTGCCCAGAGTCCAGCGCTTCCTTCCTGTCGAGGATCACCTTCTG	7994	16699	13.7099	13.0685
hsa_circRNA_103102	2.29783	2.29783	1.20027	up	ASCRP3009090	hsa_circ_0061137	circBase	chr20	-	61537238	61545758	exonic	NM_033081	DIDO1	GCCGTCACTGTTGTATAAATGAGCTTACTCCACGGGAACAGCCTCTAGATAATCTGAGTT	5487	6995	13.1722	11.972
hsa_circRNA_101116	1.62241	1.62241	0.698136	up	ASCRP3009094	hsa_circ_0027779	circBase	chr12	-	95914772	95918564	exonic	NM_032147	USP44	GCCTACTGCTATAATTCTGAAGGAGCAAAGCGTAGAAGGTTTTCCTCCAAACCAGTTGTA	300	257.5	8.47496	7.77683
hsa_circRNA_055113	1.68383	1.68383	0.751745	up	ASCRP3009105	hsa_circ_0055113	circBase	chr2	-	70406663	70409129	exonic	NM_017880	C2orf42	GCCTCTAAGTCAAAGAAGAGGAGAAAGGATGAAGTATCTGGGCCTCTGAAAAATGGAACC	398.5	362	8.96271	8.21096
hsa_circRNA_104585	1.6453	1.6453	0.718353	up	ASCRP3009106	hsa_circ_0083866	circBase	chr8	-	30565588	30569605	exonic	NM_000637	GSR	GCCTGAATGCCATCTATCAAAACAATCTCACCAAGGTGAATGTTGGATGTGTACCCAAAA	327	284.5	8.6241	7.90575
hsa_circRNA_092373	1.50602	1.50602	0.590736	up	ASCRP3009108	hsa_circ_0000167	circBase	chr1	+	193181194	193205486	exonic	NM_024529	CDC73	GCCTGATGGATCACCAGTTGATATATTTGCTAAAATTTCTCAAGCAAGACCTCCCCCAAA	2091	3466.5	11.5865	10.9957
hsa_circRNA_100040	2.12921	2.12921	1.09032	up	ASCRP3009114	hsa_circ_0009594	circBase	chr1	-	8674619	8684439	exonic	NM_012102	RERE	GCCTGTAGGGACTGTGTGTATATCGAGAGTCGGAGGCCAAACACACCGTATTTCATCTGT	270	169	8.30946	7.21914
hsa_circRNA_100041	2.31139	2.31139	1.20876	up	ASCRP3009115	hsa_circ_0005039	circBase	chr1	-	8674619	8716500	exonic	NM_012102	RERE	GCCTGTAGGGCATTTTTGAAACGTTGGGGTTGTTGGAGTGGTTGGATTTTCCCTGGAATT	485.5	325	9.27248	8.06372
hsa_circRNA_104490	2.48418	2.48418	1.31277	up	ASCRP3009134	hsa_circ_0001746	circBase	chr7	+	131060182	131084192	exonic	NM_013255	MKLN1	GCGAAGAGTTGATTGAAAAGGCTGTAAATGGAACATTTTAGTGGACAAACCAAATGACCA	740	491	9.90171	8.58894
hsa_circRNA_101099	2.84935	2.84935	1.51063	up	ASCRP3009147	hsa_circ_0000417	circBase	chr12	+	69644908	69656342	exonic	NM_007007	CPSF6	GCGCGAATATCGTCATCGTTAGAAGGAAGCTGAATATGGTGGGCATGATCAGATAGATTT	544	292	9.45056	7.93993
hsa_circRNA_001596	3.81981	3.81981	1.9335	up	ASCRP3009152	hsa_circ_0001596	circBase	chr6	-	27834800	27834884	sense overlapping	NM_005322	HIST1H1B	GCGGCTGGCGTCAAAAAGGCCAAGAAGGCTGCAGGGGCGAAAAAGGCAGTGAAGAAGACT	1320	664	10.8926	8.95909
hsa_circRNA_056485	1.58159	1.58159	0.66138	up	ASCRP3009155	hsa_circ_0056485	circBase	chr2	+	131862419	131897848	exonic	NM_017958	PLEKHB2	GCGTATGCCGTGCCCTACCAGTACCCATATGCAGATACTTTAGGTTATAACTTAATGCAA	1695.5	2421	11.2573	10.5959
hsa_circRNA_406483	2.34721	2.34721	1.23095	up	ASCRP3009160		25070500	chr4	-	57237616	57250507	exonic	NM_181806	AASDH	GCGTTCTCTTTTCCCATCATAGAGTGACTGTTTTGCAGGGTTCTGTGCTACAAATTGATG	10468	13695	14.0747	12.8438
hsa_circRNA_406595	1.57691	1.57691	0.657098	up	ASCRP3009164		25070500	chr5	-	32395264	32400308	exonic	NM_016107	ZFR	GCGTTGGAGAATGGAAATGAGGTGGTAATAAGCTGCAGTCAACAGGAAATAAAGCAGAAG	89.5	64	6.45631	5.79921
hsa_circRNA_103453	2.44431	2.44431	1.28943	up	ASCRP3009165	hsa_circ_0006095	circBase	chr3	-	124996569	124998091	exonic	NM_021964	ZNF148	GCGTTTCATACAGAAGTACCTGCTTCAGAGACATGAGAAGATTCATACTGATCCTTACAA	271.5	145	8.3069	7.01747
hsa_circRNA_407308	1.5442	1.5442	0.626857	up	ASCRP3009166		25070500	chrX	-	90669902	90673870	sense overlapping	NR_110659	PABPC5-AS1	GCGTTTGAGCGAAGATAGAGTGATTAACCATCCCTGTTAATGTGGAACAGAGAGGTTTCC	145	114	7.24612	6.61926
hsa_circRNA_104999	1.76764	1.76764	0.821828	up	ASCRP3009170	hsa_circ_0001922	circBase	chrX	-	53672262	53681075	exonic	NM_031407	HUWE1	GCTAACTCGGCTACAACATTTGGCAGAGATCGTAAAGCTGAAAATTGAAATCATGAAAGT	200	148	7.86688	7.04505
hsa_circRNA_041623	5.07776	5.07776	2.34419	up	ASCRP3009172	hsa_circ_0041623	circBase	chr17	+	4845635	4848517	exonic	NM_015528	RNF167	GCTAATAAAATTGTTTCTTTGTGGACTAAGGGTTCCTTGTGGAGGCTCACCCAGACAATG	1440	531.5	11.0296	8.6854
hsa_circRNA_104735	1.52785	1.52785	0.611507	up	ASCRP3009178	hsa_circ_0001839	circBase	chr9	+	6880011	6893232	exonic	NM_015061	KDM4C	GCTACTGTCAGATGGATTGACTATGGAAAAGTTGCCAAATTGGTATGCTATACCTCCGGA	231	203	8.07245	7.46095
hsa_circRNA_020256	1.86672	1.86672	0.900505	up	ASCRP3009181	hsa_circ_0020256	circBase	chr10	-	123718838	123721032	exonic	NM_017615	NSMCE4A	GCTAGCTGAAGCTGATACCCCAATGTCCTTCTTTGACTTTGTGGTTGATCCTCATTCTTT	14487.5	23808	14.521	13.6205
hsa_circRNA_001826	1.71055	1.71055	0.774464	up	ASCRP3009183	hsa_circ_0001190	circBase	chr21	+	38792600	38794168	exonic	uc031rvi.1	DYRK1A	GCTATACCAAGTAGATGCTCACTTTCGACTGAGTGTTATAGTTTTGCCGCTGGACTCTTC	352	292.5	8.7166	7.94213
hsa_circRNA_100148	1.54164	1.54164	0.624462	up	ASCRP3009187	hsa_circ_0011422	circBase	chr1	+	33058531	33059355	exonic	NM_001040441	ZBTB8A	GCTATCAGTACGGTCAAGGATCTGATGTCACATCCAAAAGCTTTCCAGAATGGAGATCTC	58	47	5.88411	5.25964
hsa_circRNA_104344	1.66104	1.66104	0.732083	up	ASCRP3009189	hsa_circ_0001695	circBase	chr7	-	35677959	35709938	exonic	NM_022373	HERPUD2	GCTATGGTGGCAACAGATGTATGCTCATCAGTATTATATGCAGTACAAGATGAGTATCAT	60.5	44	5.9292	5.19711
hsa_circRNA_404818	1.50246	1.50246	0.587322	up	ASCRP3009190		25070500	chr10	-	126089408	126090408	exonic	NM_000274	OAT	GCTATTGTCATTAAAGAAACCAAAGGTGTCTGCAGTGCTGTGTGATGATGACATCATGCT	92	74	6.59148	6.00416
hsa_circRNA_407147	2.10222	2.10222	1.07192	up	ASCRP3009193		25070500	chr9	+	5569953	5572835	sense overlapping	NM_025239	PDCD1LG2	GCTCAACTAGATCTGAACCTGTGGTCTTGGGAGCCAGGGTGACCTGATATGACATCTAAA	186	108.5	7.71122	6.6393
hsa_circRNA_104709	1.60182	1.60182	0.67971	up	ASCRP3009197	hsa_circ_0006646	circBase	chr8	-	141889569	141900868	exonic	NM_005607	PTK2	GCTCACCCACCAGAGGAGTGGAAAATATGACAGATACCTAGCATCTAGCAAAATAATGGC	1537	2149	11.1276	10.4479
hsa_circRNA_100141	2.47597	2.47597	1.30799	up	ASCRP3009204	hsa_circ_0007364	circBase	chr1	-	32381495	32385259	exonic	NM_080391	PTP4A2	GCTCCAGTTGAAAAAGAAGGAATCCACGTTCTAGTTTTTCGTTGGAATATACGTTGCACA	726	482	9.87594	8.56795
hsa_circRNA_101260	1.60729	1.60729	0.684631	up	ASCRP3009213	hsa_circ_0000478	circBase	chr13	-	42439871	42442613	exonic	NM_015058	VWA8	GCTCTATCAGCGCTTTGAACTTCAAGATTCAGGAAGCTCTCTACTTCCTAAAGAGATTGT	241	203	8.15069	7.46605
hsa_circRNA_008143	1.90306	1.90306	0.928319	up	ASCRP3009217	hsa_circ_0008143	circBase	chr20	-	34300940	34313077	exonic	NM_004902	RBM39	GCTCTTTGGCATTTGGTGCTGTGGCAGAGAACCTATTGATAATTTAACTCCTGAGGAAAG	214	145	7.94579	7.01747
hsa_circRNA_100244	2.2101	2.2101	1.14411	up	ASCRP3009218	hsa_circ_0000075	circBase	chr1	+	59787207	59812070	exonic	NM_018291	FGGY	GCTGAAAGAGGTGGAGGAACTGCAATGTCTGGTGGAGAACAGAAACCAGAGAGGTACTAT	313	194	8.5423	7.39819
hsa_circRNA_102306	2.51193	2.51193	1.3288	up	ASCRP3009219	hsa_circ_0046995	circBase	chr18	+	12999419	13001581	exonic	NM_032142	CEP192	GCTGAACCAAGAGAGAGGTTACAGCTTAGCTTCCAGGATGATGATGAGATGGAAGATTTT	406.5	235	8.98743	7.65864
hsa_circRNA_077426	2.20739	2.20739	1.14234	up	ASCRP3009242	hsa_circ_0077426	circBase	chr6	-	99912479	99958106	exonic	NM_001080481	USP45	GCTGCCAAGAAGCATTCTTCATCTAAAGATAAGTAAATAACAGATGCGGGTGAAAGATCC	216	127	7.99328	6.85094
hsa_circRNA_102666	2.49641	2.49641	1.31986	up	ASCRP3009248	hsa_circ_0002408	circBase	chr2	+	32703702	32704685	exonic	NM_016252	BIRC6	GCTGGAAACTATAGATGAACCTTTGACACATGACATAACAGGTTCTTGCACGCATTGCAA	308	168	8.51889	7.19903
hsa_circRNA_004270	1.99839	1.99839	0.998838	up	ASCRP3009254	hsa_circ_0004270	circBase	chr1	-	108690900	108703915	exonic	NM_013386	SLC25A24	GCTGGAGCAACTGCACAGACTTTTATATATCCAATGGAGCATTGATGTTGATGGGACAAT	70	44	6.21548	5.21664
hsa_circRNA_104573	1.63947	1.63947	0.713232	up	ASCRP3009260	hsa_circ_0005013	circBase	chr8	+	26439484	26441499	exonic	NM_001386	DPYSL2	GCTGGGGGAACCACTATGATCAAGCGATCGTCTTCTGATCAAAGGAGGTAAAATTGTTAA	151	112	7.3723	6.65907
hsa_circRNA_005131	2.26452	2.26452	1.17921	up	ASCRP3009282	hsa_circ_0005131	circBase	chr1	-	156294762	156304709	exonic	NM_005998	CCT3	GCTTACCGCAAGGCATTGGATGATATGATCAGCACCCTAAAGAAAATAAGACTATTGCAG	456	299	9.15038	7.97117
hsa_circRNA_000178	3.11266	3.11266	1.63815	up	ASCRP3009290	hsa_circ_0000549	circBase	chr14	+	70236227	70236759	intronic	ENST00000394366	SRSF5	GCTTGACTAGCCTAGGGAAATAATAATAAAGCCTGTCTGTGTCGTTGGCCTTATGACGAG	680	348	9.77992	8.14177
hsa_circRNA_103333	2.34235	2.34235	1.22796	up	ASCRP3009297	hsa_circ_0004089	circBase	chr3	+	43341245	43345284	exonic	NM_017719	SNRK	GCTTGGTGATGAGTATGATGCACCTGCAGTAGGAAAAAGAAGCAACTAACAAAACACTGT	131	68	7.14527	5.91731
hsa_circRNA_102135	2.89865	2.89865	1.53538	up	ASCRP3009300	hsa_circ_0044875	circBase	chr17	+	57814813	57816308	exonic	NM_030938	VMP1	GCTTTATCTGATTATGGCATCGTCAAAGCATTGTGGTGTCTTTTTTACTGCTGCTTGCTG	1079.5	669	10.5067	8.97136
hsa_circRNA_002501	1.82956	1.82956	0.871495	up	ASCRP3009301	hsa_circ_0002501	circBase	chr18	-	46858233	46906128	exonic	NM_017653	DYM	GCTTTATGGACTTGCATCAGGAGTAGCAATTGAAAACAATCCTCGAACAGGAAATCTTGG	196.5	139	7.82056	6.94907
hsa_circRNA_007097	2.71856	2.71856	1.44284	up	ASCRP3009303	hsa_circ_0007097	circBase	chr10	+	70696691	70703013	exonic	NM_024045	DDX50	GCTTTGATGTTCCTACAACTGAGTCAGAAAGGTTACAGGTCTCTGGCTTCCGTTTCTTAC	1725	1344	11.2831	9.84028
hsa_circRNA_101083	3.59995	3.59995	1.84798	up	ASCRP3009304	hsa_circ_0027033	circBase	chr12	+	56962758	56965639	exonic	NM_002898	RBMS2	GCTTTGCAAGATATGGCAAGATTGTTTCCACTAAGGCCATACTGGACAAGACCACAAACA	335	130	8.67529	6.82731
hsa_circRNA_404902	1.71042	1.71042	0.774351	up	ASCRP3009306		25070500	chr11	+	70176278	70181800	exonic	NM_003626	PPFIA1	GCTTTGGAAGATAAGGCCATGGCCCAAAAGGAAGATATGGAAGAGAGAATCACTACTCTT	50	33	5.45729	4.68294
hsa_circRNA_030632	2.38625	2.38625	1.25475	up	ASCRP3009318	hsa_circ_0030632	circBase	chr13	-	96636057	96651561	exonic	NM_020121	UGGT2	GGAAAATCAAAAGAAACCAAGCTCACGGAAAATGTACTTATCTGGGTATGGTGTGGAGCT	125	63	7.04095	5.7862
hsa_circRNA_104465	1.52882	1.52882	0.612415	up	ASCRP3009321	hsa_circ_0082096	circBase	chr7	-	127013395	127017383	exonic	NM_176814	ZNF800	GGAAACAAAACCAAAGGCCGAAGTACAAGATCTAAGGCTCTTGTCTGGAACTAAACAACT	77	62	6.34536	5.73294
hsa_circRNA_404822	2.35316	2.35316	1.2346	up	ASCRP3009326		25070500	chr10	+	128810558	128821588	exonic	NM_001380	DOCK1	GGAAACGATTAGAGGGTGGCAGGGGAGAATGACTTCCTTCAGACTGTTATAAACAAAGTC	430	273	9.08828	7.85368
hsa_circRNA_402845	2.2595	2.2595	1.17601	up	ASCRP3009331		25242744	chr3	-	47127684	47139571	exonic	NM_014159	SETD2	GGAAAGTAACCAGAAGCTTCAGGAAGAGAAAAGAAGCCCAGAAATGTTTCTGCGGATCAG	115	61	6.85717	5.68116
hsa_circRNA_100261	2.69204	2.69204	1.4287	up	ASCRP3009340	hsa_circ_0000085	circBase	chr1	-	70758070	70781249	exonic	NM_030816	ANKRD13C	GGAACAGAATTTTGAGTTACAGCTCTTTTGAGGAAGCTTAAGCAGCAATCCAGGGAAAGT	285.5	141.5	8.4038	6.9751
hsa_circRNA_104343	2.23778	2.23778	1.16206	up	ASCRP3009344	hsa_circ_0079812	circBase	chr7	+	33388679	33427756	exonic	NM_014451	BBS9	GGAACCTACAAGCAGGTCACACTGCAGAACAGAGTGATATTGCAAAAAGCCAAATTATCA	51	29	5.66704	4.50497
hsa_circRNA_049592	1.52464	1.52464	0.608468	up	ASCRP3009372	hsa_circ_0049592	circBase	chr19	-	12841453	12842235	exonic	NM_024038	C19orf43	GGAAGTAAAGAACTTGACTTAGTGCCGGAGTGGGCAAACGCAGAGGCGGGAACAAACTAG	100	78	6.73383	6.12536
hsa_circRNA_001547	3.48373	3.48373	1.80063	up	ASCRP3009374	hsa_circ_0001874	circBase	chr9	-	95500310	95500614	intronic	ENST00000356884	BICD2	GGAAGTGGGCAGGGCAGTGGGTGGGAGGGTGCAGGCACTGGCCTGGGGCTGCTCTTCAAG	432	175	9.07848	7.27784
hsa_circRNA_101651	1.56176	1.56176	0.643175	up	ASCRP3009383	hsa_circ_0036941	circBase	chr15	-	91553030	91557663	exonic	NM_018668	VPS33B	GGAATCTATGGAGATTGTGCTTCTTGGTCAGACCCCGCATCAAGAATATGCGATACATTG	259	225.5	8.24167	7.5985
hsa_circRNA_402967	2.31547	2.31547	1.2113	up	ASCRP3009390		25242744	chr3	-	136162128	136221621	exonic	NM_005862	STAG1	GGAATGTATGACAGAGTTGCTATTAGAAGAACCTGTTCAAGGAGAGGAAGCCATGAAGCT	131	68	7.12861	5.91731
hsa_circRNA_042843	1.61853	1.61853	0.694685	up	ASCRP3009391	hsa_circ_0042843	circBase	chr17	+	28811231	28847039	exonic	NM_004871	GOSR1	GGAATGTTGAAGTCAATTCACAGCAAAATGAACACTTTGGCCATTCTGATACAACACCCC	64	45	5.91133	5.21664
hsa_circRNA_103322	1.51409	1.51409	0.598455	up	ASCRP3009393	hsa_circ_0001280	circBase	chr3	-	33725850	33738425	exonic	NM_015097	CLASP2	GGAATTCCCCCTGCTAGGTATCATTAATGGGATTGGAAATTTTAAGTGCCTTTGTGGACA	711	842	9.85067	9.25222
hsa_circRNA_406556	1.75699	1.75699	0.813102	up	ASCRP3009399		25070500	chr4	+	159600441	159600829	intronic	ENST00000307738	ETFDH	GGACAACAGAGAAGGGACGATTATCAAGATGAACAGAGCCTGAGAAGGGAGTCAAAATTG	63	47	6.07275	5.25964
hsa_circRNA_004823	2.22747	2.22747	1.1554	up	ASCRP3009400	hsa_circ_0004823	circBase	chr14	-	36121010	36128402	exonic	NM_014990	RALGAPA1	GGACAAGAGGGAACTTATAATCAAAACTGTATTAAGCTCGGCAAGAGATGAGCCCTCTGG	177	99.5	7.63615	6.48075
hsa_circRNA_100013	2.2862	2.2862	1.19295	up	ASCRP3009403	hsa_circ_0006869	circBase	chr1	-	1735857	1756938	exonic	NM_002074	GNB1	GGACACACAGATCTCACATTCTTGAAGGTGGCATTGAAGAGCACTAAGATCGGAAGATGA	814.5	612	10.0538	8.86088
hsa_circRNA_104703	1.66393	1.66393	0.734597	up	ASCRP3009404	hsa_circ_0008305	circBase	chr8	-	141799572	141840625	exonic	NM_005607	PTK2	GGACACACGCCGTCTCTGTGTCAGAAAAGATGTTGGTTTAAAGCGATTTTTTCCTAAGAG	990	1131	10.3634	9.62878
hsa_circRNA_079813	2.07599	2.07599	1.0538	up	ASCRP3009407	hsa_circ_0079813	circBase	chr7	+	33390830	33427756	exonic	NM_198428	BBS9	GGACACCTTGTTAGATGGAACCTACAAGCAGCACCAGATTTGACTAGAACAGTAAGCTTT	96	58	6.65549	5.60169
hsa_circRNA_103758	2.23502	2.23502	1.16029	up	ASCRP3009408	hsa_circ_0071196	circBase	chr4	-	151727422	151729550	exonic	NM_006726	LRBA	GGACACTTTTGGGTAGCCATGGACAAGAACTGCTTATAGAAGGAACAAGCAGTAGATCAT	933	745.5	10.2516	9.09126
hsa_circRNA_104140	1.64677	1.64677	0.719643	up	ASCRP3009412	hsa_circ_0077096	circBase	chr6	+	76412360	76421132	exonic	NM_015571	SENP6	GGACAGTGGCATTTAAAGCCTACTATCTGTAAACATGCACACTGGTTTTTGGCTGTTGTT	92	67	6.59148	5.87184
hsa_circRNA_103503	1.60392	1.60392	0.681601	up	ASCRP3009414	hsa_circ_0001965	circBase	chr3	-	169854206	169863309	exonic	NM_024947	PHC3	GGACATCAAGTATTCACCAGTTAATAGCACCAGCTGATTTTCACACCCGCTACCACTGTG	390	371	8.92684	8.24524
hsa_circRNA_104991	5.8144	5.8144	2.53963	up	ASCRP3009417	hsa_circ_0090162	circBase	chrX	+	24828014	24861794	exonic	NM_016937	POLA1	GGACATTAGACGTTTCATTAAAAAGTACTATGATATTTTGATGCATACGAAAGAGATGGT	342	79	8.67529	6.13566
hsa_circRNA_100097	1.78942	1.78942	0.839489	up	ASCRP3009420	hsa_circ_0009061	circBase	chr1	+	23356961	23377013	exonic	NM_015013	KDM1A	GGACCACAACAGACCCAGAAGGTTTTTCTTTTCATTAGAAACCGCACAGTAGAGTACAGA	664	638	9.75144	8.91195
hsa_circRNA_014724	2.05544	2.05544	1.03945	up	ASCRP3009421	hsa_circ_0014724	circBase	chr1	-	156303337	156305679	exonic	NM_005998	CCT3	GGACCACATCAGTAATTATTCTTGGCCAGAACACAAAGCGTGAATCCGGAAGAAAAGTTC	488.5	372.5	9.28944	8.24999
hsa_circRNA_101903	2.24985	2.24985	1.16983	up	ASCRP3009433	hsa_circ_0040823	circBase	chr16	+	88061088	88071617	exonic	NM_017869	BANP	GGACGGTCAGGTCACCTTTTCTATAAATTTGGCATCACAGAATCCGACTGGTACCGAATC	1440.5	1365	11.0283	9.85846
hsa_circRNA_101005	1.58689	1.58689	0.666205	up	ASCRP3009435	hsa_circ_0007845	circBase	chr12	-	6859013	6859932	exonic	NM_005439	MLF2	GGACTATATCAACCTGGATGAGATCGGGTGGTTTCATGGACATGTTTGGGATGATGAATG	226	194	8.06439	7.39819
hsa_circRNA_063745	9.31533	9.31533	3.21961	up	ASCRP3009438	hsa_circ_0063745	circBase	chr22	+	45921422	45972988	exonic	NM_006486	FBLN1	GGACTCTTTTGACATCATCAAGCGTTACATGGACGGCATGACCGTGGGATGGTGCAGGAG	433	67.5	9.10066	5.88105
hsa_circRNA_007624	1.9837	1.9837	0.988193	up	ASCRP3009440	hsa_circ_0007624	circBase	chr1	-	94047857	94057950	exonic	NM_003567	BCAR3	GGACTGCAGGTTCTCCAAGGAGAGGCACATCATGGACAGGACCCCCGAGAAACTGAAGAA	10182.5	16557	14.044	13.0558
hsa_circRNA_103394	2.75124	2.75124	1.46008	up	ASCRP3009443	hsa_circ_0066251	circBase	chr3	+	57276883	57301820	exonic	NM_012096	APPL1	GGACTGGCAAAACAGATAGCTTTGCATGCTGAACTGATCATGATGCTGCGATTAATAGAT	112	50	6.84153	5.38145
hsa_circRNA_100536	2.98889	2.98889	1.57961	up	ASCRP3009446	hsa_circ_0005379	circBase	chr10	-	5827104	5842668	exonic	NM_001494	GDI2	GGAGAACTGCCCCAAGGATTTGCAAGGAATGTATCCTGTCAGGTATAATGTCAGTGAATG	1492	1023	11.0701	9.49047
hsa_circRNA_405282	6.48011	6.48011	2.69602	up	ASCRP3009449		25070500	chr14	+	97312431	97327072	exonic	NM_003384	VRK1	GGAGAATGGAGGTTTGAAAGCAAAAACAATAACAAAGGAACCCAGTGACAATGGACCTCT	350	74	8.72387	6.02785
hsa_circRNA_101245	2.26571	2.26571	1.17996	up	ASCRP3009451	hsa_circ_0000471	circBase	chr13	-	33091993	33101669	exonic	NM_033111	N4BP2L2	GGAGACAGAGAATTCTGCTTGGTCAGAATCGTGATGGCATTGTGTTCAGCACTGATGACT	285	167.5	8.39365	7.21369
hsa_circRNA_069821	1.55578	1.55578	0.637634	up	ASCRP3009454	hsa_circ_0069821	circBase	chr4	+	57138486	57138658	exonic	NM_020722	KIAA1211	GGAGACCCTGGAAGACAATCTAAGACAAGAAGAAGGGAGGCAAATTCCAGCCTTTTAAAA	184	151	7.69085	7.05322
hsa_circRNA_075650	4.33848	4.33848	2.11719	up	ASCRP3009455	hsa_circ_0075650	circBase	chr6	-	13632601	13659064	exonic	NM_005493	RANBP9	GGAGAGACTGTGGCAAGAACACTGCAAACAAAAAAATGTTGAAGTTACATGGGAATTGGT	205	62.5	7.88033	5.76314
hsa_circRNA_000749	1.78266	1.78266	0.83403	up	ASCRP3009456	hsa_circ_0001628	circBase	chr6	-	90974784	90974925	intronic	ENST00000257749	BACH2	GGAGAGAGTTCATGTTTTGTCTGAAATGGAGCATGCCTTGAGTTACAATCCTCTCTGAGG	69	49	6.21548	5.38145
hsa_circRNA_100972	1.54538	1.54538	0.627962	up	ASCRP3009459	hsa_circ_0024609	circBase	chr11	+	120276826	120302620	exonic	NM_015313	ARHGEF12	GGAGATGCTTCTCGGCCCAGTAGTGACAATGCAGATGTTTCCCCTCAAAAAACCTATAAG	1449	2085	11.033	10.4051
hsa_circRNA_405809	2.01803	2.01803	1.01295	up	ASCRP3009460		25070500	chr19	+	52451845	52452492	sense overlapping	NR_103847	ZNF350-AS1	GGAGATGTAAGTAACCACACACTGTATGCAGTTGCACGTGGGCATTGGTCCTCATAGAGA	159	98	7.45273	6.43979
hsa_circRNA_092549	1.59842	1.59842	0.676645	up	ASCRP3009472	hsa_circ_0001486	circBase	chr5	+	56526672	56527148	exonic	NM_022913	GPBP1	GGAGGAAAGAAGACAAGAGAGAACGCAAACAGTTTGAAGCTGAGGATTTTTCGTCATTGA	86	62	6.43979	5.76314
hsa_circRNA_405345	2.68612	2.68612	1.42552	up	ASCRP3009473		25070500	chr15	-	55516082	55527154	sense overlapping	NM_004580	RAB27A	GGAGGAAGCCATAGCACTCGCAGAGAAATATGGGTGAGTGAACTACTGAGTTCTTCATTA	127	58	7.08544	5.65992
hsa_circRNA_005739	1.9057	1.9057	0.930323	up	ASCRP3009475	hsa_circ_0005739	circBase	chr9	+	100756912	100767435	exonic	NM_006401	ANP32B	GGAGGAGGACGAAGGTTCGAGAACTTGTCTTGGACAATTGCAAATCAAATGATGGAAAAA	103	66	6.74564	5.81532
hsa_circRNA_079845	1.5144	1.5144	0.598748	up	ASCRP3009477	hsa_circ_0079845	circBase	chr7	-	35029495	35053317	exonic	NM_015283	DPY19L1	GGAGGCCTGGTTACAGTGTTGTGCTTCTTTTTCAATCATGGAGAGGGACTATATTATTCC	293	269	8.43123	7.83248
hsa_circRNA_000070	1.50948	1.50948	0.594056	up	ASCRP3009486	hsa_circ_0000070	circBase	chr1	-	51171457	51267349	exonic	NM_007051	FAF1	GGAGTACAACCTGAACTTCTCAGGAAGCAGTACTATTCAAGAGGCAGCTATCAATGGTGT	70.5	58	6.22516	5.6311
hsa_circRNA_104804	4.38902	4.38902	2.1339	up	ASCRP3009489	hsa_circ_0001865	circBase	chr9	-	86292641	86293514	exonic	NM_013438	UBQLN1	GGAGTAGGAGACGTTGGAACTTGCCAGGAATCCAGCAATGATGCAGGAGATGATGAGGAA	683	236	9.79075	7.65685
hsa_circRNA_104805	3.03592	3.03592	1.60213	up	ASCRP3009490	hsa_circ_0006466	circBase	chr9	-	86292641	86297981	exonic	NM_013438	UBQLN1	GGAGTAGGAGGCCTCAGGATCATTCAGCTCAGCAAACAAATACAGCTGGAAGCAATGTTA	454.5	217	9.15718	7.55505
hsa_circRNA_101828	2.43207	2.43207	1.28218	up	ASCRP3009502	hsa_circ_0039787	circBase	chr16	+	67154014	67159945	exonic	NM_025187	C16orf70	GGATCAAACTAATGTTTGATGCTTTCAATCAGAGACTTAAGGAATGCCTCTGGCTCAGGC	1002	744	10.3713	9.08911
hsa_circRNA_004062	1.60331	1.60331	0.68105	up	ASCRP3009518	hsa_circ_0004062	circBase	chr2	-	175740515	175742856	intronic	ENST00000425395	CHN1	GGATGACATTTATTTGGAAGTCAAACCAGAAACTTCAGGCTCTACTACGATGGCAAGCAC	210	167	7.88987	7.20882
hsa_circRNA_102813	4.08169	4.08169	2.02917	up	ASCRP3009523	hsa_circ_0007052	circBase	chr2	-	122363276	122363756	exonic	NM_015282	CLASP1	GGATGGACTTGCTACCTCTTGGGTGAACTCTAGCAATTACAAGAATGGACTGCTGAATTA	1701	827	11.2596	9.23046
hsa_circRNA_005280	1.76019	1.76019	0.815732	up	ASCRP3009528	hsa_circ_0005280	circBase	chr2	-	168869143	168931741	exonic	NM_013233	STK39	GGATGGTCACGATGTAGTTATAGGTAAGAAGAGTTCCTGGGTCAAGTGGTCACCTTCATA	303.5	240	8.51051	7.69477
hsa_circRNA_066331	1.76275	1.76275	0.817832	up	ASCRP3009534	hsa_circ_0066331	circBase	chr3	+	58095302	58112489	exonic	NM_001457	FLNB	GGATTACGATGTTAATATCACATATGGAGGAGCCCACATCCCCGGTCAACATCGGGCAAG	482.5	436	9.25088	8.43305
hsa_circRNA_100927	10.9054	10.9054	3.44697	up	ASCRP3009543	hsa_circ_0002433	circBase	chr11	-	85737333	85742653	exonic	NM_007166	PICALM	GGATTGCAAGACTTAATTCAGTGCACAAATGAGATGAATGTGAACATCCCACAGTTGGCA	400.5	53.5	8.94872	5.50175
hsa_circRNA_407056	1.73222	1.73222	0.792621	up	ASCRP3009546		25070500	chr8	-	33230161	33247316	sense overlapping	NM_032664	FUT10	GGATTTCCAGCTTTGAACAATCCAAGAAAGAAGCCCAGGCACTAAGGTACTGACTTTAAC	114	78	6.90761	6.11499
hsa_circRNA_031235	2.14811	2.14811	1.10307	up	ASCRP3009553	hsa_circ_0031235	circBase	chr14	-	23371395	23380612	exonic	NM_018107	RBM23	GGCAAAACTGGCAGAAGATCTGACAGGATGGCATCTGATGACTTTGACATAGTGATTGAG	211.5	125	7.91922	6.81615
hsa_circRNA_024490	3.76998	3.76998	1.91456	up	ASCRP3009562	hsa_circ_0024490	circBase	chr11	-	118625413	118627996	exonic	NM_004397	DDX6	GGCAGAATACCACAGCGAGCCTGTAGAAGATGAGAAACCTTAACAAGCATCTTCAGATAA	312	112	8.55386	6.6393
hsa_circRNA_001549	8.75997	8.75997	3.13093	up	ASCRP3009564	hsa_circ_0001924	circBase	chrX	+	64271341	64295792	sense overlapping	TCONS_00017186	XLOC_007999	GGCAGAGAGACCATGGCGAGTGGAAGAAATATGGATATGCTGTATTCTGTTTGAAAGGAT	440	71	9.11243	5.98151
hsa_circRNA_015677	1.74331	1.74331	0.801827	up	ASCRP3009567	hsa_circ_0015677	circBase	chr1	+	185153374	185200840	exonic	NM_017673	SWT1	GGCAGCTGTGAGGGATATTCTTGAAGGAATTCAAAGCAAATAATACTTCAGACAGAAAGC	75	52	6.26322	5.46139
hsa_circRNA_023908	7.19451	7.19451	2.8469	up	ASCRP3009572	hsa_circ_0023908	circBase	chr11	-	85692787	85737409	exonic	NM_007166	PICALM	GGCATCGGAAATGGAACCACTAAGAACGTTTTATTCAGTATTTGGCTTCAAGAAACACGT	699.5	144	9.832	6.9851
hsa_circRNA_103048	1.72998	1.72998	0.790753	up	ASCRP3009577	hsa_circ_0005163	circBase	chr20	+	34430494	34435356	exonic	NM_016436	PHF20	GGCCAAAGTCACTGCTGTTAACAAGGATGGTATCCAGCTCACATAGAAGACATTGACTAC	173.5	125	7.57126	6.78051
hsa_circRNA_104052	3.82709	3.82709	1.93625	up	ASCRP3009579	hsa_circ_0008285	circBase	chr6	+	4891946	4892613	exonic	NM_004824	CDYL	GGCCACAGGCTTAGCTGTTAACGGGAAAGGTTGAAAGGATTGTTGACAAAAGGAAAAATA	4559	3355	12.8941	10.9579
hsa_circRNA_102163	2.36868	2.36868	1.24408	up	ASCRP3009584	hsa_circ_0045219	circBase	chr17	-	61838273	61842207	exonic	NM_020198	CCDC47	GGCCAGTGAGTGATCAAGTGGAGGGAGATACTGAGAGTGAACCATATGATGATGAAGAAT	280	160	8.38935	7.14527
hsa_circRNA_400244	2.33929	2.33929	1.22607	up	ASCRP3009585		25242744	chr1	-	58999624	59000003	exonic	NM_145243	OMA1	GGCCATGAAATAGCACATGCAGTACTTGGGCATGCTTGGATGGAAGAATTTAAAAATGAT	108	58	6.85717	5.6311
hsa_circRNA_000626	1.5718	1.5718	0.652416	up	ASCRP3009599	hsa_circ_0000755	circBase	chr17	-	29151053	29151137	intronic	ENST00000324238	CRLF3	GGCGAGAGTGAGGGAGAGGTGGGACAGTGACCTGGGAGAGCTGAAAGTGGAGACAAAATG	147	113.5	7.30433	6.65191
hsa_circRNA_404879	2.34662	2.34662	1.23059	up	ASCRP3009603		25070500	chr11	+	36415395	36440853	sense overlapping	NM_024841	PRR5L	GGCGGCTGTTGAAGAGTGAACTTGGATCATTCATTACAGACTATTTTCAGAAGAGGCAAT	568.5	381	9.50989	8.27931
hsa_circRNA_018195	1.54771	1.54771	0.630139	up	ASCRP3009607	hsa_circ_0018195	circBase	chr10	+	35467816	35495979	exonic	NM_181571	CREM	GGCTAATGAAAAACAGGTAGCAGCAATTGCAGAGACAGATGAATCTGCAGAATCAGAAGG	50	37	5.57546	4.94532
hsa_circRNA_101625	1.99455	1.99455	0.996066	up	ASCRP3009612	hsa_circ_0000647	circBase	chr15	-	85223943	85234875	exonic	NM_014300	SEC11A	GGCTAGAGAAAAAAGATGTTGTGGGGAGAGCCAGGGGCTCTATTATCAAGTCCTAAATTT	179.5	115	7.6799	6.68383
hsa_circRNA_056297	3.19396	3.19396	1.67535	up	ASCRP3009623	hsa_circ_0056297	circBase	chr2	-	122159084	122363756	exonic	NM_015282	CLASP1	GGCTCTAGATGTCACAAGAATGGACTGCTGAATTATGAAGTATTTCAGACCCAGTAGTAG	951	504	10.2919	8.61654
hsa_circRNA_104671	1.71885	1.71885	0.781447	up	ASCRP3009642	hsa_circ_0001819	circBase	chr8	-	103372298	103373854	exonic	NM_015902	UBR5	GGCTGGCAGGCAACACCTTAGGGTTACGAGAAGTTTCTGAGAAGCTGAACAAATATAATT	386	342	8.91007	8.12863
hsa_circRNA_001409	3.64981	3.64981	1.86782	up	ASCRP3009644	hsa_circ_0001204	circBase	chr22	+	20070853	20070981	intronic	ENST00000351989	DGCR8	GGCTGGGCAGGGTTTTGTCCACCTTGTGTCTGTAGCATCTAGGATGGTGTGTGTGTGTGT	2223	1290	11.665	9.79715
hsa_circRNA_104705	3.84162	3.84162	1.94171	up	ASCRP3009645	hsa_circ_0007521	circBase	chr8	-	141810557	141900868	exonic	NM_005607	PTK2	GGCTGGTGAATGGAACCTCGCAGTCATTTATCATCAGACCTCAGAAAGAATATGACAGAT	3070	1820	12.1847	10.2429
hsa_circRNA_007075	1.509	1.509	0.593591	up	ASCRP3009650	hsa_circ_0007075	circBase	chr9	+	734747	740934	exonic	NM_015158	KANK1	GGCTGTGGGGATGTGAATGCCAAAGCTAGTCAGGTATGAATTAAGTGAAAAGATGTTGTC	89	69	6.48075	5.88716
hsa_circRNA_404746	1.58299	1.58299	0.662651	up	ASCRP3009658		25070500	chr10	+	43650344	43671480	exonic	NM_018590	CSGALNACT2	GGCTTTGGAATGACTTGTCAGTATCGTTCAGATTTCCTGACCATTGAAAAATCACTACCA	104	80	6.81615	6.1535
hsa_circRNA_102706	1.812	1.812	0.857582	up	ASCRP3009660	hsa_circ_0003990	circBase	chr2	+	42946127	42950175	exonic	NM_001282755	MTA3	GGGAAAAGAAACTACAGTCATCACAATGGTCTGGATGATGCAGACAGACATGCTGAACTA	184	126	7.67373	6.81615
hsa_circRNA_103044	1.6896	1.6896	0.756683	up	ASCRP3009662	hsa_circ_0004870	circBase	chr20	-	34302106	34313077	exonic	NM_004902	RBM39	GGGAACAACTGGTCGTCTTCAGTTAATGGCAAGACTTGCAGAGGAGAACCTATTGATAAT	485	463	9.27655	8.51987
hsa_circRNA_027093	2.61429	2.61429	1.38642	up	ASCRP3009663	hsa_circ_0027093	circBase	chr12	-	57064058	57066849	exonic	NM_006601	PTGES3	GGGAAGATGATTCAGATGAAGACATGTCTAATTTTGATCGTTTCTCTGAGGCAGCCTGCT	572.5	344	9.52564	8.13922
hsa_circRNA_101021	1.77714	1.77714	0.829559	up	ASCRP3009664	hsa_circ_0005257	circBase	chr12	+	19626181	19653155	exonic	NM_153207	AEBP2	GGGAAGGGACACAGTGTTGTTTTTCATAGTACTGTATTTGTTTGCTTATGGAAAGGTTGT	387.5	329.5	8.90669	8.07714
hsa_circRNA_029409	1.75567	1.75567	0.812018	up	ASCRP3009665	hsa_circ_0029409	circBase	chr12	+	129410903	129469509	exonic	uc001uhy.1	GLT1D1	GGGAAGGGCGTGTTTTTAAATTAATAAAGTGTGTCACCATTAGCCATACGAGATTAACCA	237	179	8.11177	7.29976
hsa_circRNA_001802	18.0706	18.0706	4.17557	up	ASCRP3009668	hsa_circ_0001802	circBase	chr8	-	52773420	52773806	exonic	ENST00000521344	PCMTD1	GGGAAGTGGAACCGGATATTTAAGTACAATGGATTAATTTATTTTTGGAAATCAAGTGCA	635	54	9.69316	5.51759
hsa_circRNA_104170	1.91727	1.91727	0.939052	up	ASCRP3009669	hsa_circ_0006404	circBase	chr6	+	108984657	108986092	exonic	NM_001455	FOXO3	GGGAAGTGGGCAAAGCAGAACTCCATCCGGCACAACCTGTCACTGCATAGTCGATTCATG	859.5	803	10.1287	9.18966
hsa_circRNA_005984	2.38604	2.38604	1.25462	up	ASCRP3009676	hsa_circ_0005984	circBase	chr8	+	100443764	100494030	exonic	NM_017890	VPS13B	GGGACTACTACTGAGAATCCCGCCCATTGTCAGTTCCTGTTAAAGCCATGTTGAATATAT	1331	1165	10.9149	9.66033
hsa_circRNA_100134	1.55564	1.55564	0.637506	up	ASCRP3009678	hsa_circ_0000044	circBase	chr1	-	31465236	31479949	exonic	NM_014676	PUM1	GGGACTTTTTGACTACAATTCTCAACAACAGCAGCTCTTGCCAGGTAAAAAGTTTTGGGA	532.5	571	9.4127	8.77519
hsa_circRNA_000468	2.12886	2.12886	1.09008	up	ASCRP3009679	hsa_circ_0000468	circBase	chr13	-	28141776	28155940	exonic	NM_153371	LNX2	GGGAGACTTCTTGCTGGAGACCAGATTCTTCAGAAAAACACACCTTGACTTTAGTCAGAT	321	209	8.58941	7.49933
hsa_circRNA_009054	2.10722	2.10722	1.07534	up	ASCRP3009681	hsa_circ_0009054	circBase	chr5	-	112399680	112421007	exonic	NM_002387	MCC	GGGAGAGCCTTTCCTCCAACAGCCACACCAGGTCAGAGAGCTTCAAACTCGACTACAGAG	1430	1458	11.017	9.94169
hsa_circRNA_010575	2.35706	2.35706	1.23699	up	ASCRP3009688	hsa_circ_0010575	circBase	chr1	-	22157474	22207995	exonic	NM_005529	HSPG2	GGGAGCCGCTGTGAGCACTCGCAGGCCCTGCACTGCCATCCAGGTGTGAATGTGACAATG	13117	17878	14.4039	13.1669
hsa_circRNA_103291	2.17449	2.17449	1.12068	up	ASCRP3009691	hsa_circ_0006673	circBase	chr3	+	12538016	12545283	exonic	NM_025265	TSEN2	GGGAGGCTGCCCCAAATGAGGAAATATGAAGACAAACATGCCTATCATCACATCAAAGAG	624	469	9.64936	8.52869
hsa_circRNA_000985	1.63223	1.63223	0.706843	up	ASCRP3009694	hsa_circ_0000985	circBase	chr2	+	27822449	27824309	exonic	NM_032434	ZNF512	GGGATGAAGTATCATGTCATGGCAAATCATAATAGTTTGGGTCAGGTGGAGTATCAGCCA	86	62	6.43979	5.73294
hsa_circRNA_405508	2.37542	2.37542	1.24818	up	ASCRP3009696		25070500	chr16	-	88876990	88877957	intronic	ENST00000378364	APRT	GGGATTCCCATGCTGCCGAGCGAGTGCCCAGTGGCCGCATCTAGGGCGCTTCCGCCTCTG	611	407	9.6049	8.35672
hsa_circRNA_100312	7.08951	7.08951	2.82569	up	ASCRP3009697	hsa_circ_0000119	circBase	chr1	+	117944807	117984947	exonic	NM_006699	MAN1A2	GGGATTCCTTGGGCAATGGTGAATTTGAAAAGGGAAGAGGAAGAACGTCTGAGAAATAAA	587	120	9.55782	6.73213
hsa_circRNA_104690	2.51495	2.51495	1.33053	up	ASCRP3009698	hsa_circ_0008934	circBase	chr8	-	131164981	131193126	exonic	NM_018482	ASAP1	GGGATTCTGACCATCTCACATGCCACATACAAAAATTGAGAAAGAGAAAAGAGAGCACGC	804.5	537.5	10.0316	8.70108
hsa_circRNA_104689	2.01861	2.01861	1.01336	up	ASCRP3009699	hsa_circ_0001824	circBase	chr8	-	131164981	131181313	exonic	NM_018482	ASAP1	GGGATTCTGACCATCTCACATGCCACATTTCTTTCAAGATGGCTTGAAAACAGCTGATAA	757	652	9.95165	8.93829
hsa_circRNA_405111	1.91255	1.91255	0.9355	up	ASCRP3009703		25070500	chr12	+	133297263	133297803	sense overlapping	NM_001170543	PGAM5	GGGCACCCAGAGCACTGCAGTTTCCTCCTGAAGGCTGGCTCCGGCTCTCCCTCAATAATG	20830	35981	15.1258	14.1904
hsa_circRNA_102941	3.66731	3.66731	1.87472	up	ASCRP3009705	hsa_circ_0001110	circBase	chr2	+	231940224	231951895	exonic	NM_002807	PSMD1	GGGCAGCAGTAGAATCACTTGGGTTCATTCTATTCAGTGACTCGATGGAAACAGAAGAAA	408	157	9.00333	7.12861
hsa_circRNA_404517	1.73186	1.73186	0.792319	up	ASCRP3009712		25070500	chr1	-	53699213	53701307	exonic	NM_002370	MAGOH	GGGCCGGCAGGGAAGTTAAGATATGCCAACAACAGCAATTACAAGAATGATGTCATGATC	122.5	85	7.01747	6.22516
hsa_circRNA_102144	1.67445	1.67445	0.743684	up	ASCRP3009724	hsa_circ_0007272	circBase	chr17	-	58346810	58348842	exonic	NM_032582	USP32	GGGGACCCCTGGCTGAAAGACAAAAATTGGAGGAATCAGACATCATTGATCTTGAGAAAC	176	132	7.62706	6.88337
hsa_circRNA_033040	1.64998	1.64998	0.722445	up	ASCRP3009726	hsa_circ_0033040	circBase	chr14	-	93727947	93730339	exonic	NM_001002860	BTBD7	GGGGAGAGCATCAGTTGATGAAAAGAATAGCAGATAGAGGCTGTGAGGATATCATTGCTG	95	69	6.62476	5.90231
hsa_circRNA_103542	2.27131	2.27131	1.18352	up	ASCRP3009739	hsa_circ_0068464	circBase	chr3	+	186504915	186505373	exonic	NM_001967	EIF4A2	GGGTCAAGTCGTGTTCTGATCACTACTGACTTGTTGGAATGGAAGTTGGATACACTTTGT	681	498	9.78922	8.6057
hsa_circRNA_007010	1.74135	1.74135	0.80021	up	ASCRP3009740	hsa_circ_0007010	circBase	chr10	-	46751425	46754867	exonic	NR_003611	BMS1P5	GGGTCAGAGGCTATAGATAATCAAGGGTACTGATGCTTATAGATGCCAGCTTTGGGTTTG	203.5	153	7.88033	7.08012
hsa_circRNA_005133	2.13171	2.13171	1.09201	up	ASCRP3009741	hsa_circ_0005133	circBase	chr6	+	30856464	30857207	exonic	NM_001954	DDR1	GGGTCAGGAGAGATGCTGCCCCCACCCCCTTAGGCCCGAGGGATCAGGAGCTATGGGACC	2750	3333	12.0421	10.9501
hsa_circRNA_104263	3.00649	3.00649	1.58808	up	ASCRP3009757	hsa_circ_0078619	circBase	chr6	+	161469647	161471011	exonic	NM_005922	MAP3K4	GGTAAAGAACGATCGTCCAGTGGAGAAAAAATGAATGCACCAAATCAGCCTCCACATAAA	436.5	211.5	9.10917	7.52109
hsa_circRNA_030303	2.26791	2.26791	1.18136	up	ASCRP3009759	hsa_circ_0030303	circBase	chr13	+	52234731	52249379	exonic	NM_052950	WDFY2	GGTACAATCTCAGACAGTTCGTGTTTGGTTAAAGAGAGACAGTGGACAGTATTGGCCAAG	104	56	6.7185	5.53714
hsa_circRNA_400499	2.46658	2.46658	1.30251	up	ASCRP3009762		25242744	chr10	-	5808203	5815904	exonic	NM_001494	GDI2	GGTACCAAAAGACTTGGGAACAGAAAGCCAGGCTAAGTGCTATTTATGGAGGTACCTATA	121.5	61	7.03546	5.73294
hsa_circRNA_100920	2.20961	2.20961	1.14379	up	ASCRP3009767	hsa_circ_0023919	circBase	chr11	-	85707868	85714494	exonic	NM_007166	PICALM	GGTAGCAAGTACATGGGGAGGCCCCTAGCAGTCTTCTTGATGCTTTGGAACAACATTTAG	568	412	9.51311	8.36931
hsa_circRNA_001486	1.66546	1.66546	0.735916	up	ASCRP3009775	hsa_circ_0000772	circBase	chr17	-	41854902	41855024	intronic	ENST00000226004	DUSP3	GGTCAATGTCTTCTTCATGGCTCAGCCCAAGGATGGCATGTTGAAAACTCAAAACTAACC	972	1106	10.329	9.59304
hsa_circRNA_102244	1.50651	1.50651	0.591215	up	ASCRP3009780	hsa_circ_0004063	circBase	chr17	+	80714040	80739597	exonic	NM_005993	TBCD	GGTCATCACCATGGATGGGACGCTGCAGGCCCTGTAATAATGGACAAATACCAGGAGCAG	230	203	8.06439	7.47318
hsa_circRNA_404415	2.13159	2.13159	1.09193	up	ASCRP3009794		25242744	chrX	+	133607388	133632466	exonic	NM_000194	HPRT1	GGTGAAAAGGACCCCACGAAGTGTTGGATATAAGCCAGACTATTAGTGATGATGAACCAG	227	139.5	8.05696	6.96503
hsa_circRNA_100268	1.51609	1.51609	0.600353	up	ASCRP3009801	hsa_circ_0013012	circBase	chr1	+	78324622	78332076	exonic	NM_198549	FAM73A	GGTGCTGAAACAGAAAAGACAACAGATGAAGCTTGCAGAACACAGAGAAGTACGGCATAC	93	73	6.60451	6.00416
hsa_circRNA_102737	2.16664	2.16664	1.11546	up	ASCRP3009803	hsa_circ_0001017	circBase	chr2	-	61749745	61761038	exonic	NM_003400	XPO1	GGTGGAAGATTCTTCCAAGGAACCAGTGCGAAGTAATCTATGCCAGCAATTATGACAATG	504	365	9.33189	8.21643
hsa_circRNA_024840	1.53357	1.53357	0.616894	up	ASCRP3009805	hsa_circ_0024840	circBase	chr11	-	128932174	128936763	exonic	NM_001142685	ARHGAP32	GGTGGAGAGGCAAGCACGGATTCCAGGGAAAAAGTTGGATTGTTAAAAGAAGTTATGAAG	280.5	255	8.37801	7.76112
hsa_circRNA_103624	1.7159	1.7159	0.778968	up	ASCRP3009814	hsa_circ_0069519	circBase	chr4	-	39881347	39924368	exonic	NM_001100399	PDS5A	GGTGTAAGTCCAGATACAGCTATCCGTTCAGGACTTGAACTTCTTAAGCAATAGCCACAA	68	48	6.09402	5.31505
hsa_circRNA_103017	1.50917	1.50917	0.593753	up	ASCRP3009834	hsa_circ_0001136	circBase	chr20	+	30954186	30956926	exonic	NM_015338	ASXL1	GGTTGTTTTATAAACTGCCTGGCCGAATCAGCCTTTTCACGCTCAAGGTATTAGAAAACT	1408	2091	11.0035	10.4097
hsa_circRNA_001951	2.15427	2.15427	1.1072	up	ASCRP3009859	hsa_circ_0001951	circBase	chrX	+	153593274	153593598	antisense	NM_001456	FLNA	GTAATACTCGAAGCCATACACGCCATCCCCCAGGCCCGTACCTTCTGATTGCCACACTCG	4289	5638.5	12.7868	11.6796
hsa_circRNA_103693	2.04195	2.04195	1.02995	up	ASCRP3009861	hsa_circ_0070391	circBase	chr4	-	88099628	88106951	exonic	NM_020803	KLHL8	GTAATCTCTGTGGAAGGTTGGCTCAAAGCTAATCTCTTGTCACAAGCTGGTATTGGCTTG	107	63	6.81615	5.7862
hsa_circRNA_008683	1.91666	1.91666	0.938595	up	ASCRP3009870	hsa_circ_0008683	circBase	chr14	+	102486229	102489217	exonic	NM_001376	DYNC1H1	GTACAGCAACTGGCTGTCAAAGGAGAGATTCACCCAGGATACACAACCTCACTATATCTA	657	582	9.73523	8.79664
hsa_circRNA_102425	1.74889	1.74889	0.806438	up	ASCRP3009871	hsa_circ_0048695	circBase	chr19	+	5047486	5047680	exonic	NM_015015	KDM4B	GTACAGCATCAACTACCTGCACTTTGGGGAGCCTAAGTCCTGGACGTGGCCCAGTGGAAC	342.5	279.5	8.69631	7.88987
hsa_circRNA_102442	1.90132	1.90132	0.927001	up	ASCRP3009875	hsa_circ_0049271	circBase	chr19	-	10610070	10610756	exonic	NM_012289	KEAP1	GTACATCTACATGCATTTTGGGGAGGTCCCTGAGTGCCAGAGGTGGTGGTGTTGCTTATC	487	408	9.28756	8.36056
hsa_circRNA_091054	1.62321	1.62321	0.698848	up	ASCRP3009887	hsa_circ_0091054	circBase	chrX	-	71492452	71497141	exonic	NM_001007	RPS4X	GTACGTAATTAAAAATATTGTGGCAGGATTAATAGCAGGGCGGAGCAGCTGAAAATCCGG	61	47	5.95849	5.25964
hsa_circRNA_104806	2.69843	2.69843	1.43212	up	ASCRP3009889	hsa_circ_0003715	circBase	chr9	-	86292641	86301070	exonic	NM_013438	UBQLN1	GTACTACTGCGCCAAATTTGGTGCCTGGAGTAGGAGTTTAAGGAAGAAATCTCTAAACGT	175	83	7.62066	6.18854
hsa_circRNA_104128	1.516	1.516	0.600268	up	ASCRP3009891	hsa_circ_0076917	circBase	chr6	-	58256381	58256569	exonic	NR_003660	GUSBP4	GTACTCGTGGGAGGGCTGGTGAATTACCAGATCTCCATCAAGTGCAGTAACCAGTTCAAG	1011	1287	10.3897	9.78943
hsa_circRNA_103870	1.8624	1.8624	0.897163	up	ASCRP3009892	hsa_circ_0072805	circBase	chr5	+	69206201	69206389	exonic	uc003jxp.3	SMA4	GTACTCGTGGGAGGGCTGGTGAATTACCAGATCTCCGTCAAGTGCAGTAACCAGTTCAAG	1451	1703.5	11.0411	10.1439
hsa_circRNA_028904	2.07368	2.07368	1.05219	up	ASCRP3009902	hsa_circ_0028904	circBase	chr12	+	120995348	120995485	exonic	NM_014868	RNF10	GTAGACCATCCCATTCATCTAGGAGTGTTGTTGCCACAGAGTCACATCAGTATGTTGTTG	872.5	758	10.1614	9.10917
hsa_circRNA_056199	3.39709	3.39709	1.7643	up	ASCRP3009908	hsa_circ_0056199	circBase	chr2	+	114697535	114709422	exonic	NM_005721	ACTR3	GTAGATTGAAGGCTGAAGGGTATGTGATTGGCAGCTGTATTAAACACATTCCAATCGCAG	179	67	7.62066	5.85636
hsa_circRNA_001273	3.44145	3.44145	1.78302	up	ASCRP3009914	hsa_circ_0001273	circBase	chr3	+	16327848	16345099	exonic	uc003cax.3	OXNAD1	GTAGGAGGCAGACAAAGGCAGAAAAAATAAAGAGATTGTGTCAGCAGCTAAGGTGTGTGG	328	129	8.64407	6.86105
hsa_circRNA_102136	1.68187	1.68187	0.750069	up	ASCRP3009925	hsa_circ_0003127	circBase	chr17	+	57814813	57851246	exonic	NM_030938	VMP1	GTATCAGGAATTTGAAGAGATGCTGGAACATGCAGAGTCTGCACAAATTATGGCATCGTC	264	215	8.2926	7.54253
hsa_circRNA_004409	1.5283	1.5283	0.611931	up	ASCRP3009927	hsa_circ_0004409	circBase	chr16	+	14988854	14989971	sense overlapping	NM_014287	NOMO1	GTATCCACTATTAGGAGAGGAAGCTGCCTGAACAGGACATCGCACAAGGATCCTACATTG	175.5	143	7.61331	7.00138
hsa_circRNA_101082	2.38237	2.38237	1.2524	up	ASCRP3009928	hsa_circ_0002588	circBase	chr12	+	56956200	56965639	exonic	NM_002898	RBMS2	GTATCCTTCGAGATACCAGTGGGACCAGCAGAGGTGTTGGCTTTGCAAGCCATATGTGTC	184	97.5	7.71894	6.46654
hsa_circRNA_102170	2.53434	2.53434	1.34161	up	ASCRP3009930	hsa_circ_0045322	circBase	chr17	-	62579578	62582288	exonic	NM_022739	SMURF2	GTATCTAAACCATATAACAAGAACTACGCAATGGGAGCGCCCAACACGTAAGTCTTCAGT	328.5	177	8.64136	7.29976
hsa_circRNA_100459	1.53236	1.53236	0.615757	up	ASCRP3009938	hsa_circ_0007739	circBase	chr1	-	220179447	220180680	exonic	NM_004446	EPRS	GTATGTCAACAAGAACAGTAAGAATCCTGAGGTTGGCTTGAAGCCTGTGTGGTATAGTCC	144	115.5	7.28017	6.66441
hsa_circRNA_001047	1.81249	1.81249	0.857973	up	ASCRP3009957	hsa_circ_0001047	circBase	chr2	+	97025880	97031796	exonic	NM_015341	NCAPH	GTCAAACTTGGTAGCTGAGCCTCAGAAGAAGATGCTCCTTCCCAATCAGAAAACAAAAAG	1196	1344	10.6986	9.84068
hsa_circRNA_101723	2.58332	2.58332	1.36923	up	ASCRP3009958	hsa_circ_0038117	circBase	chr16	+	16162012	16165586	exonic	NM_004996	ABCC1	GTCAAAGACGGTGGCCTTGTGCACATTTGCCGTCTACGTGACCATTGACGAGAACAACAT	212.5	106	7.93809	6.56887
hsa_circRNA_001565	2.02694	2.02694	1.0193	up	ASCRP3009969	hsa_circ_0001565	circBase	chr5	+	179136873	179143295	exonic	NM_001746	CANX	GTCAAGCCAGATGACTGGATCAGTTCCATGACAAGACCCCTTATACGATTATGTTTGGTC	424	317	9.05409	8.03478
hsa_circRNA_405341	3.49833	3.49833	1.80667	up	ASCRP3009978		25070500	chr15	+	51204274	51226894	exonic	NM_007347	AP4E1	GTCACATATGGAAGAAGAAAAATTAATCCAGCAGGAACTGAGTAGTCTGAAAGCGACTGT	115	41	6.87264	5.06598
hsa_circRNA_104468	1.65442	1.65442	0.726327	up	ASCRP3009983	hsa_circ_0082139	circBase	chr7	+	127447537	127484477	exonic	NM_014390	SND1	GTCACCATTGGAGGAATGATAAGAACAAGAAACTGCGTCCCCTGTATGACATTCCTTACA	1069.5	1254	10.4729	9.74661
hsa_circRNA_104423	1.59813	1.59813	0.676386	up	ASCRP3009985	hsa_circ_0001721	circBase	chr7	+	90355880	90356126	exonic	NM_012395	CDK14	GTCACCTAAAGTTAGGCGGCACTCCAGCCCCAGCTCGATATGTGTCACAAAGATGTCTAC	636	690	9.68288	9.00649
hsa_circRNA_102402	1.83858	1.83858	0.878592	up	ASCRP3009986	hsa_circ_0048232	circBase	chr19	+	1417498	1422395	exonic	NM_018959	DAZAP1	GTCACGGAGGTAGTCATGATCTATGACGCCGAGAAGCAGAGGCCCCGAGGAAGCTCTTCG	787	764	10.0035	9.12492
hsa_circRNA_405330	8.1056	8.1056	3.01892	up	ASCRP3009990		25070500	chr15	+	44060686	44061844	exonic	NM_005313	PDIA3	GTCACTGTAAGAACCTGGAGCCCAAGTATAAAGAACTTGGCGAGAAGGCGTGATGGGAAG	903	163	10.2007	7.18175
hsa_circRNA_008198	2.44472	2.44472	1.28967	up	ASCRP3009992	hsa_circ_0008198	circBase	chr20	-	1433137	1435777	exonic	NM_016143	NSFL1C	GTCAGAAACTGGGCAGGTTTTATGCTGGGGGCTCAGAGAGAAGTGGACAGCAGATTGTTG	241.5	129	8.1312	6.84153
hsa_circRNA_104609	2.14782	2.14782	1.10287	up	ASCRP3009994	hsa_circ_0084162	circBase	chr8	+	42812236	42814457	exonic	NM_032410	HOOK3	GTCAGCAAAGGAAGAAATTGCTCAAAGATGCCATGAACTGGATATGCAGCTGATGAGTAA	112	61.5	6.87264	5.76977
hsa_circRNA_101937	1.93444	1.93444	0.951919	up	ASCRP3010002	hsa_circ_0002637	circBase	chr17	-	1383820	1384179	exonic	NM_033375	MYO1C	GTCAGGAAGGCTCTGACAGTCATTGATTTCACCGAGGATGAAGTGGAGGGTGCCCCCGTG	392.5	303.5	8.9381	7.98618
hsa_circRNA_100893	1.80018	1.80018	0.848144	up	ASCRP3010003	hsa_circ_0023696	circBase	chr11	-	77333544	77340944	exonic	NM_001293	CLNS1A	GTCAGGACAGAAGATTCAATAAGAGATTATGAAGCCGCCTGTCTTGGTTAGATGGCTCTG	228	167	8.05696	7.20882
hsa_circRNA_000461	2.6956	2.6956	1.43061	up	ASCRP3010012	hsa_circ_0000461	circBase	chr12	-	124911167	124934413	exonic	NM_006312	NCOR2	GTCATGAACATGTGGAGTGAGCAGGAGAAGGAGACCTTCCGGGAGAACCGCTGTACAACC	286	142	8.4014	6.97079
hsa_circRNA_100558	3.20994	3.20994	1.68255	up	ASCRP3010015	hsa_circ_0006780	circBase	chr10	+	14938844	14939516	exonic	NM_024670	SUV39H2	GTCATGGAATATGTTGGAGAGGATATGGAATATTATCTTGTAAAATGGAAAGGATGGCCA	87.5	34.5	6.42727	4.74472
hsa_circRNA_405890	1.58429	1.58429	0.663835	up	ASCRP3010019		25070500	chr2	+	61304054	61331133	exonic	NM_032506	KIAA1841	GTCATTGTTGTGCCTTTTTCAAAAGATACAGTTAGGCCAAACATGGTGATCCATGTGTGT	123.5	94	7.04641	6.38258
hsa_circRNA_405172	2.04609	2.04609	1.03287	up	ASCRP3010027		25070500	chr13	+	98800846	98803388	intronic	ENST00000319562	FARP1	GTCCCACTCTGTCCCTTCTTCATTATGAGAAGCTTGCTTCTGGGATACATTTTCCTTCTT	11396	17776.5	14.1939	13.161
hsa_circRNA_103670	2.39932	2.39932	1.26263	up	ASCRP3010055	hsa_circ_0006168	circBase	chr4	-	78694234	78697546	exonic	NM_144571	CNOT6L	GTCGGCTCTTCCAGCTACAAACTCTAGGTTTGAAAGACTAATAGGGATGCCAAAGGAAAA	48968	56187	16.111	14.8483
hsa_circRNA_016519	1.76966	1.76966	0.823469	up	ASCRP3010063	hsa_circ_0016519	circBase	chr1	+	220752695	220754460	exonic	NM_018650	MARK1	GTCTACAAAAGCATACATCTGTGGATGGATATACTGAACCACACATCCAGCCTACCAAGT	101	71	6.76152	5.93805
hsa_circRNA_104003	4.02971	4.02971	2.01067	up	ASCRP3010068	hsa_circ_0074903	circBase	chr5	-	168110970	168112932	exonic	NM_003062	SLIT3	GTCTATGACAGCCTGAGTTCCCCTCCAACCACAGTGTACAGTGGACCCTTCTGTGAACAC	17835	14190.5	14.8932	12.8825
hsa_circRNA_102590	1.75319	1.75319	0.809981	up	ASCRP3010071	hsa_circ_0051899	circBase	chr19	+	49994035	49994121	exonic	NM_012423	RPL13A	GTCTCAAGGTGTTTGACGGCATCCCACCGCCCTACGACAAGGTATGCTGCCCCACAAAAC	595	569	9.58084	8.77086
hsa_circRNA_025054	3.05359	3.05359	1.61051	up	ASCRP3010084	hsa_circ_0025054	circBase	chr12	+	4382901	4388085	exonic	NM_001759	CCND2	GTCTCTGATCCGCAAGCATGCTCAGACCTTCATTGCTCTGTGTGCCACCGGCCCAGCCAG	732.5	382.5	9.89358	8.28308
hsa_circRNA_085743	1.95321	1.95321	0.965848	up	ASCRP3010091	hsa_circ_0085743	circBase	chr8	-	141727696	141756959	exonic	NM_005607	PTK2	GTCTGATGAAGCACCGCCCAAGTAACAATGCGTCAGTTTGACCATCCTCATATTGTGAAG	257	174.5	8.22851	7.26266
hsa_circRNA_067744	2.13455	2.13455	1.09393	up	ASCRP3010092	hsa_circ_0067744	circBase	chr3	+	153905473	153912507	exonic	NM_015595	ARHGEF26	GTCTGCAAAAGAGCCTTGAAGGAAGTTAGCAAGGTTCTTTATAGAGTTGGAAGCAAGACA	55	30	5.71245	4.61852
hsa_circRNA_405770	3.59846	3.59846	1.84738	up	ASCRP3010094		25070500	chr19	-	36530224	36531038	exonic	NM_152658	THAP8	GTCTGCAGCGCCTGGTTCCCACTGAAGGATGGTCCCCGGCTGCAGGCCTGGCTGCAGCAC	4777	3729	12.951	11.1036
hsa_circRNA_102484	1.59322	1.59322	0.671949	up	ASCRP3010095	hsa_circ_0005571	circBase	chr19	+	18285849	18286507	exonic	NM_006332	IFI30	GTCTGCATGGAAGAGTTTGAGGACATGGAGAGAAGTCTGCCACTAACAGGCAATCTATAC	190	152	7.74271	7.07076
hsa_circRNA_061260	2.79314	2.79314	1.48189	up	ASCRP3010108	hsa_circ_0061260	circBase	chr21	-	11047480	11049621	exonic	NM_181704	BAGE4	GTCTTCAACGAATTATGAAATCTGTACCAACCAACGGCTGGAAATGCAAACGAAGGAAGA	928	567	10.2399	8.75801
hsa_circRNA_101965	5.69696	5.69696	2.51019	up	ASCRP3010111	hsa_circ_0000740	circBase	chr17	-	5364258	5365866	exonic	NM_020162	DHX33	GTCTTCCAGATCCACCAGGTTGGCTATACAGTGCGCTTTGATGATGTCACCTCAGAAGAC	3599	1457	12.4502	9.94003
hsa_circRNA_104001	2.05826	2.05826	1.04143	up	ASCRP3010113	hsa_circ_0001550	circBase	chr5	+	167915606	167921655	exonic	NM_002887	RARS	GTCTTCTAGTGAATGGAGTTCAACTACCTGCTCTGGGAGAGAATAAAAAGGAAGAAGAGA	201	125	7.85758	6.81615
hsa_circRNA_000416	2.1764	2.1764	1.12194	up	ASCRP3010122	hsa_circ_0000416	circBase	chr12	+	69214104	69222711	exonic	NM_002392	MDM2	GTGAAAGAAGCAGTAGCAGTGAATCTACAGGGACGCCATCGAATCCGGAAAATATATACC	213.5	127	7.93809	6.81615
hsa_circRNA_100627	1.7176	1.7176	0.780391	up	ASCRP3010125	hsa_circ_0007797	circBase	chr10	+	75830427	75832610	exonic	NM_003373	VCL	GTGAACTCGATGAACACCGTGAAAGAGTTGCTGCCAGTTCTCATTTCAGGGTTGAGAATG	1034	1137.5	10.4171	9.63673
hsa_circRNA_006562	1.50826	1.50826	0.592884	up	ASCRP3010126	hsa_circ_0006562	circBase	chr7	-	65915057	66041919	sense overlapping	NR_111972	LOC493754	GTGAAGAAATCTTCAGTACGTCTTCCAGGGTCGGATCAAAGAAGGCAGGAAGAAGATGAG	444	469	9.12815	8.53527
hsa_circRNA_100926	9.42984	9.42984	3.23723	up	ASCRP3010128	hsa_circ_0023942	circBase	chr11	-	85733409	85742653	exonic	NM_007166	PICALM	GTGAAGAGAGGACTTAATTCAGTGCACAAATGAGATGAATGTGAACATCCCACAGTTGGC	493	75.5	9.30192	6.06469
hsa_circRNA_405582	3.02768	3.02768	1.59821	up	ASCRP3010132		25070500	chr17	+	40986531	40991029	exonic	NM_005789	PSME3	GTGAAGCTGCATCTTATCTGGACCAGATTTCTAGGCAGAAGACTTGGTGGCAAATTTTTT	360	167	8.79725	7.19903
hsa_circRNA_019608	2.52793	2.52793	1.33796	up	ASCRP3010133	hsa_circ_0019608	circBase	chr10	-	103557736	103567658	exonic	NM_012215	MGEA5	GTGAAGTCTTTTGTACAGTGGTTAGGTTTCTCAGTTTGGGTGCAGATCATTTGCTTTGCT	627	389	9.64543	8.30747
hsa_circRNA_405191	1.92223	1.92223	0.94278	up	ASCRP3010154		25070500	chr14	+	31175028	31204064	exonic	NM_016106	SCFD1	GTGAGCTTTTTAATGCTACACAGTTCATAAAACAGGGCTTTTACCAAGATGGCCTCAGCT	98	66.5	6.69258	5.7498
hsa_circRNA_101250	1.84153	1.84153	0.880907	up	ASCRP3010158	hsa_circ_0000475	circBase	chr13	-	37614541	37625720	exonic	NM_017569	SUPT20H	GTGATAACCACAAATGGACCCAGTACTGTAAGATTGATGTTAAAGGCATGGTGTTCACCC	149	97	7.33927	6.45836
hsa_circRNA_404593	1.89576	1.89576	0.922779	up	ASCRP3010161		25070500	chr1	-	155936315	155936610	intronic	ENST00000313667	ARHGEF2	GTGATCCTTGGGTGAGACGGCAGGGAGGGCAGAGGGCTGGGGGAGAGGGTAGTGAGTGTG	220	149	7.98547	7.06269
hsa_circRNA_403288	1.61078	1.61078	0.687759	up	ASCRP3010166		25242744	chr5	-	1494814	1501718	exonic	NM_024830	LPCAT1	GTGATGAAGGCAGAGAGCAGAGACATCCCGATCTGGGGAAGTGGCCCTCATGACACTGAC	159	124.5	7.47318	6.78542
hsa_circRNA_100588	1.99036	1.99036	0.993029	up	ASCRP3010182	hsa_circ_0018293	circBase	chr10	-	47164293	47166311	exonic	NM_001040084	ANXA8	GTGCCACTCACCTGCTGAGAGGGCTTAGGAACCAAGGAGGGTGTCATCATTGAGATCCTG	195	124	7.77353	6.78051
hsa_circRNA_005970	1.87559	1.87559	0.907348	up	ASCRP3010183	hsa_circ_0005970	circBase	chr2	+	24181170	24199945	exonic	NM_181713	UBXN2A	GTGCCAGTCAGCAGTTTTTGAACTCCATCAAAAAGGGTAAGGCGAAAGAGAATGAAAGAC	205.5	144	7.83879	6.93144
hsa_circRNA_400065	1.88748	1.88748	0.916465	up	ASCRP3010190	hsa_circ_0092317	circBase	chr22	-	19963340	19964480	intronic	ENST00000406259	ARVCF	GTGCCTTTTGGGGCCTGGGTAGGAGAGAACTGTGCCCAACTCTCTGTGGGGGACCTGTAC	609	536	9.60929	8.69282
hsa_circRNA_102950	11.287	11.287	3.4966	up	ASCRP3010192	hsa_circ_0058794	circBase	chr2	+	236626200	236659132	exonic	NM_014914	AGAP1	GTGCTACATACGGGCTGAATGTGGAGAGGGTCTTCCAGGACGGGAATTGTGGGTAACTTG	21572	5619	15.1671	11.6705
hsa_circRNA_101007	2.26924	2.26924	1.18221	up	ASCRP3010195	hsa_circ_0025372	circBase	chr12	+	8866406	8866637	exonic	NM_020734	RIMKLB	GTGCTGACAATCGAGCAAGGAAACCTGGGTAGACGTTACATCCAAGAGGAAATAATCCAG	339	208	8.68452	7.50231
hsa_circRNA_100546	1.94308	1.94308	0.958343	up	ASCRP3010196	hsa_circ_0007292	circBase	chr10	+	7839009	7844817	exonic	NM_005174	ATP5C1	GTGCTGCAGCTCTTCACCAGGAGACTAAAGTCCATCAAAAACATCCAGAAAATTACCAAG	660	578	9.74766	8.78932
hsa_circRNA_004875	1.69981	1.69981	0.765374	up	ASCRP3010206	hsa_circ_0004875	circBase	chr10	-	126799558	126811437	intronic	ENST00000460976	CTBP2	GTGGACAGATTTATATTGCCTTAGACCAGAACACTGCGGAAGAGGAAATCCATCATGGAA	141	98.5	7.24612	6.48075
hsa_circRNA_101962	1.53027	1.53027	0.613789	up	ASCRP3010209	hsa_circ_0006806	circBase	chr17	+	5235243	5235447	exonic	NM_004703	RABEP1	GTGGAGAGAAGAAGTTGCTTCACTTCAGGCTGTTATGAAAGAGGATCTGAAGAGGCAAAA	72	58	6.21548	5.60169
hsa_circRNA_100753	1.84406	1.84406	0.882886	up	ASCRP3010217	hsa_circ_0002969	circBase	chr11	+	5624475	5624965	exonic	NM_058166	TRIM6	GTGGAGGAGGTTGCCCAGGAGTACCAGGATTCTACAGGCAGGAAACATCTTAGAAATCAG	220.5	157	8.00245	7.11956
hsa_circRNA_404091	2.23025	2.23025	1.1572	up	ASCRP3010221		25242744	chr8	+	104709313	104709524	exonic	NM_001100117	RIMS2	GTGGAGGTCGAGTGTCATTACGCTCAAACAAGAAAACTGCATCAGCAGTTTGAAATGTAT	172	96	7.58447	6.42727
[truncated: 615 more rows]

## Sheet: down__A2780-3D-SP_1_vs-A2780
	Fold change and Regulation				Annotations											Raw Intensity		Normalized Intensity
[truncated: 2,347 more rows]

[truncated: 4 more sheets: up_SKOV3-3D-SP_1_vs SKOV3-C_, down SKOV3-3D-SP vs SKOV3-C, up_3D_vs_Adherent cells_, down_3D_vs_Adherent cells]
